# Supplementary material for: BEEHAVE: a systems model of honeybee colony dynamics and foraging to explore multifactorial causes of colony failure
Source: J Appl Ecol. 2014 Mar 4;51(2):470–82. doi: 10.1111/1365-2664.12222 (PMC4283046; doi:10.1111/1365-2664.12222)
Supplement: Supplementary file 10 — Table S1. (JPEbecherST5_Variables.xlsx): Scheduling of all processes, lists of global and local variables and further information. [file JPE-51-470-s010.xlsx]

## Sheet: INFO
„Beehave 2013“ is the implementation of the model BEEHAVE, developed by Matthias Becher and colleagues:
Becher, M.A., Grimm, V., Thorbek, P., Horn, J., Kennedy, P.J. & Osborne, J.L. (2014)
BEEHAVE: A systems model of honeybee colony dynamics and foraging to explore multifactorial causes of colony failure. Journal of Applied Ecology.
„Beehave 2013“ is based on the software platform NetLogo (Wilensky 1999), and can be downloaded for free from
http://beehave-model.net/

## Sheet: Scheduling
This table shows the complete scheduling of all BEEHAVE procedures and reporter procedures. "Called by" refers to the procedure or button that calls the procedure.
"Condition" shows the condition, under which the procedure is called.
Level 1	Level 2	Level 3	Level 4	Level 5	called by	Condition
Setup					Buttons: "Setup", Scenario buttons ("DEFAULT", "2patches" etc.)
	ReadFileProc				Setup	if ReadInfile = true
	ParameterizationProc				Setup
	CreateFlowerPatchesProc				Setup	if ReadInfile = true
		FlowerPatchesUpdateProc			CreateFlowerPatchesProc
	Create_READ-IN_FlowerPatchesProc				Setup	if ReadInfile = false
		FlowerPatchesUpdateProc			Create_READ-IN_FlowerPatchesProc
	CreateImagesProc				Setup
StartProc					Buttons: "Run", "1 Day", "1 Month", "1 Year", run x days", "Record video", "1-3 foraging file"
	Go				StartProc
		DailyUpdateProc			Go
		SeasonProc_HoPoMo			Go
		WorkerEggsDevProc			Go
		DroneEggsDevProc			Go
		NewEggsProc			Go
		SwarmingProc			Go	if Swarming != "No swarming"
		WorkerEggLayingProc			Go
		DroneEggLayingProc			Go
		WorkerLarvaeDevProc			Go
			MitesReleaseProc		WorkerLarvaeDevProc	if (numberDied > 0) and ( age > INVADING_WORKER_CELLS_AGE ) and (totalMites > 0)
		DroneLarvaeDevProc			Go
			MitesReleaseProc		DroneLarvaeDevProc	if (numberDied > 0) and ( age > INVADING_DRONE_CELLS_AGE ) and (totalMites > 0)
		NewWorkerLarvaeProc			Go
		NewDroneLarvaeProc			Go
		WorkerPupaeDevProc			Go
			MitesReleaseProc		WorkerPupaeDevProc	if (numberDied > 0) and (totalMites > 0)
			MitesReleaseProc		WorkerPupaeDevProc	if age = EMERGING_AGE and (number > 0) and (totalMites > 0)
		DronePupaeDevProc			Go
			MitesReleaseProc		DronePupaeDevProc	if (numberDied > 0) and (totalMites > 0)
			MitesReleaseProc		DronePupaeDevProc	if age = DRONE_EMERGING_AGE and (number > 0) and (totalMites > 0)
		NewWorkerPupaeProc			Go
		NewDronePupaeProc			Go
		WorkerIHbeesDevProc			Go
			AffProc		WorkerIHbeesDevProc
		DronesDevProc			Go
		BroodCareProc			Go
			CountingProc		BroodCareProc	if ticks > 1
			MitesReleaseProc		BroodCareProc	while (stillToKill * number) > 0: if age DroneLarvaeCohort > INVADING_DRONE_CELLS_AGE and (totalMites > 0)
			MitesReleaseProc		BroodCareProc	while (stillToKill * number) > 0: if age LarvaeCohort > INVADING_WORKER_CELLS_AGE and (totalMites > 0)
			MitesReleaseProc		BroodCareProc	while (stillToKill * number) > 0: DronePupaeCohort: if (totalMites > 0)
			MitesReleaseProc		BroodCareProc	while (stillToKill * number) > 0: PupaeCohort: if (totalMites > 0)
		NewIHbeesProc			Go
		NewDronesProc			Go
		MiteProc			Go	if mites > 0
			CreateMiteOrganisersProc		MiteProc
			CountingProc		MiteProc
			MitesInvasionProc		MiteProc
			MitePhoreticPhaseProc		MiteProc
			MiteDailyMortalityProc		MiteProc
			MiteOrganisersUpdateProc		MiteProc
		BeekeepingProc			Go
		DrawIHcohortsProc			Go
		GenericPlotClearProc			Go
		Start_IBM_ForagingProc			Go	if foragers > 0
			ForagersDevelopmentProc		Start_IBM_ForagingProc
			NewForagersProc		Start_IBM_ForagingProc
			ForagingRoundProc		Start_IBM_ForagingProc	if ( Day > SEASON_START ) and (Day < SEASON_STOP ) and (honeyEnergyStore < (0.95 * MAX_HONEY_ENERGY_STORE) or (PollenStore_g < IdealPollenStore_g) and (DailyForagingPeriod > 0)
				FlowerPatchesUpdateProc	ForagingRoundProc
				Foraging_start-stopProc	ForagingRoundProc
				Foraging_searchingProc	ForagingRoundProc
				Foraging_collectNectarPollenProc	ForagingRoundProc
				Foraging_flightCosts_flightTimeProc	ForagingRoundProc
				Foraging_mortalityProc	ForagingRoundProc
				Foraging_dancingProc	ForagingRoundProc
				Foraging_dancingProc	ForagingRoundProc
			WriteToFileProc		Start_IBM_ForagingProc	if ( Day > SEASON_START ) and (Day < SEASON_STOP ) and (honeyEnergyStore < (0.95 * MAX_HONEY_ENERGY_STORE) or (PollenStore_g < IdealPollenStore_g) and (details = true) and (continueForaging = true)) and (WriteFile = true) and (DailyForagingPeriod > 0)
			ForagersLifespanProc		Start_IBM_ForagingProc
		CountingProc			Go
		PollenConsumptionProc			Go
		HoneyConsumptionProc			Go
		DoPlotsProc			Go
			DrawForagingMapProc		DoPlotsProc	if showAllPlots = true
			GenericPlottingProc		DoPlotsProc
	WriteToFileProc				StartProc	if WriteFile = true
GoTreatmentProc					Setup	if Experiment = Experiment A, Experiment B
	StartProc (see above)				GoTreatmentProc
	StartProc (see above)				GoTreatmentProc
createOutputFileProc					Button: "write file"
	WriteToFileProc				createOutputFileProc

## Sheet: Procedures
This table lists all BEEHAVE procedures and reporter procedures. "Called by" refers to the procedure or button that calls the procedure.
Procedure	Description	called by	input variables	described in ODD section
AffProc	calculates the actual age of first foraging	WorkerIHbeesDevProc		7.7. Transition to foragers
BeekeepingProc	Beekeeping activities: honey harvest once a year, varroa treatment	Go		7.10. Beekeeping
BroodCareProc	Brood may starve/ freeze if ratio of brood to nursing bees is too high. Entities are processed in order of their age as death of brood affects more likely younger than older brood.	Go		7.5. Brood care
CountingProc	Count all honey bee entities of the colony model.	Go, BroodCareProc, MiteProc		7.2. Updates
Create_Read-in_FlowerPatchesProc	a variable number of flower patches is defined via an input file	Setup		5. Initialization
CreateFlowerPatchesProc	creates two flower patches with distance, nectar quantity and concentration being defined via input fields	Setup		5. Initialization
CreateImagesProc	creates info signs (hive, beekeeper, dead larvae etc.)	Setup		5. Initialization
CreateMiteOrganisersProc	Create every time step an entity called "miteOrganiser", which keeps track of all mites that invaded larvae cells in this time step	MiteProc		7.III.1. CreateMiteOrganisersProc
CreateOutputFileProc	creates a text file in which results can be written	Button: "write file"		7.11. Graphic user interface & output
DailyUpdateProc	Resetting of parameters once every time step (some model parameters change during simulations.)	Go		7.2. Updates
DoPlotsProc	Update all plots.	Go		7.11. Graphic user interface & output
DrawForagingMapProc	Draws visited or available food patches in the "foraging map" plot	DoPlotsProc		7.11. Graphic user interface & output
DrawIHcohortsProc	Number of bees in IH cohorts (workers & drones, brood & adults) is visualised via coloured bars in NetLogo’s “View”.	Go		7.11. Graphic user interface & output
DroneEggLayingProc	Creates a new drone egg cohort with "number" set to "NewDroneEggs"	Go		7.3. Egg laying
DroneEggsDevProc	Ageing by one day, then reduction due to mortality; oldest cohort is removed when it develops into larvae.	Go		7.4. Brood development
DroneLarvaeDevProc	Ageing by one day, then reduction due to mortality; oldest cohort is removed when it develops into pupae.	Go		7.4. Brood development
DronePupaeDevProc	Ageing by one day, then reduction due to mortality; oldest cohort is removed when larvae emerge and develop into adult drones.	Go		7.4. Brood development
DronesDevProc	Ageing by one day, then reduction due to mortality; oldest cohort dies when reaching DRONE_LIFESPAN.	Go		7.6. Development adults
FlowerPatchesUpdateProc	Update of nectar and pollen availability, handling time and auxiliary variables of flower patches	CreateFlowerPatchesProc Create_READ-IN_FlowerPatchesProc ForagingRoundProc		7.II.3. Foraging round
ForagersDevelopmentProc	Ageing of forager (squadrons) by one day.	Start_IBM_ForagingProc		7.II.2. Forager development
ForagersLifespanProc	Foragers may die due to age, total flight distance, or background mortality.	Start_IBM_ForagingProc		7.II.2. Forager development
Foraging_collectNectarPollenProc	Foragers arriving at a patch collect nectar or pollen	ForagingRoundProc		7.II.3. Foraging round
Foraging_dancingProc	Successful foragers may dance, depending on the energetic efficiency of the flower patch.	ForagingRoundProc		7.II.3. Foraging round
Foraging_flightCosts_flightTimeProc	Calculate energy and time spent on the foraging trip.	ForagingRoundProc		7.II.3. Foraging round
Foraging_mortalityProc	Active foragers may die, risk depends on trip duration.	ForagingRoundProc		7.II.3. Foraging round
Foraging_searchingProc	Searching foragers may find a flower patch.	ForagingRoundProc		7.II.3. Foraging round
Foraging_start-stopProc	Active foragers quit foraging with a probability of FORAGING_STOP_PROB; foragers abandon their current patch with a probability of ABANDON_PATCH_PROB; resting foragers start foraging with a probability of FORAGING_SPONTANEOUS_PROB; active foragers that are not experienced or have abandoned their patch search for a patch.	ForagingRoundProc		7.II.3. Foraging round
Foraging_unloadingProc	Successful foragers unload their crop and increase the colony's honey store.	ForagingRoundProc		7.II.3. Foraging round
ForagingRoundProc	Runs the submodels representing the actual foraging activity ("foraging rounds"; Table 5). This submodel is only called during the foraging season, defined by Season_Start and Season_Stop, and if honeyEnergyStore[i] < 0.95 * Max_Honey_Energy_Store.	Start_IBM_ForagingProc		7.II.3. Foraging round
GenericPlotClearProc	Clears the "generic plots" on the GUI	Go		7.11. Graphic user interface & output
GenericPlottingProc	Draws plots in GUI, accoring to the user's choice, called repeatedly	DoPlotsProc	plotname plotChoice	7.11. Graphic user interface & output
Go	Daily time step	StartProc, GoTreatmentProc		7.1. Time step
GoTreatmentProc	similar to "Go", but used if colonies don't start on 1st January (to mimic empirical colony treatments)	Setup		7.1. Time step
HoneyConsumptionProc	Calculate need of honey on basis of number individuals in the different cohorts times their honey consumption rates	Go		7.8. Consumption
MiteDailyMortalityProc	Determine mortality for the phoretic mites.	MiteProc		7.III.4. MiteDailyMortalityProc
MiteOrganisersUpdateProc	Count mites, actualise miteOrganisers (age, xy-position).	MiteProc		7.III.5. MiteOrganisersUpdateProc
MitePhoreticPhaseProc	Calculate the number of newly infected phoretic mites and in-hive workers.	MiteProc		7.III.3. MitePhoreticPhaseProc
MiteProc	Run varroa model	Go		7.III. The Varroa Module
MitesInvasionProc	Determine the number of mites invading drone and worker larvae cells in this time step.	MiteProc		7.III.2. MitesInvasionProc
MitesReleaseProc	Describe processes inside a brood cell: determine virus transmission from infected mites to bee pupae and back to healthy mites; calculate mortality of infected bee pupae; release mites from the cells, either with reproduction of mites (if adult bees emerge) or without reproduction (if pupae died); calculate mite drop. Procedure is called by WorkerPupaeDevProc and DronePupaeDevProc (in case of em…	WorkerLarvaeDevProc (dying), DroneLarvaeDevProc (dying), WorkerPupaeDevProc (2x, for dying & emerging brood), DronePupaeDevProc (2x, for dying & emerging brood), BroodCareProc (4x, dying of drone & worker larvae & pupae)	miteOrganiserID ploidyMiteOrg diedBrood releaseCausedBy	7.III.6. MitesReleaseProc
NewDroneLarvaeProc	Eggs developed into larvae are now created as larvae.	Go		7.4. Brood development
NewDronePupaeProc	Larvae developed into pupae are now created as pupae.	Go		7.4. Brood development
NewDronesProc	Pupae developed into adult drones are created as adult drones, age reset to 0 (thus, for adults age refers to their actual lifetime as adults).	Go		7.6. Development adults
NewEggsProc	calculates number of worker and drone eggs to be laid today	Go		7.3. Egg laying
NewForagersProc	In-hive bees that were determined to develop into foragers are created as forager squadrons.	Start_IBM_ForagingProc		7.II.2. Forager development
NewIHbeesProc	Pupae developed into in-hive bees are created as in-hive bees, age reset to 0 (thus, for adults age refers to their actual lifetime as adults).	Go		7.6. Development adults
NewWorkerLarvaeProc	Eggs developed into larvae are now created as larvae.	Go		7.4. Brood development
NewWorkerPupaeProc	Larvae developed into pupae are now created as pupae.	Go		7.4. Brood development
ParameterizationProc	sets start values of global variables	Setup		5. Initialization
PollenConsumptionProc	Calculate need of pollen on basis of number of individuals in the different cohorts times their pollen consumption rates.	Go		7.8. Consumption
ReadFileProc	reads data from input file	Setup		5. Initialization
SeasonProc_HoPoMo	Day of year determines a seasonal factor (HoPoMo_seasont) that influences egg laying rate.	Go
Setup	initialises run	Buttons: "Setup", Scenario buttons ("DEFAULT", "2patches" etc.)		5. Initialization
Start_IBM_ForagingProc	Run foraging module	Go		7.II.1. Foraging
StartProc	calls "Go" and stops run in case of a BugAlarm	Buttons: "Run", "1 Day", "1 Month", "1 Year", run x days", "Record video", "1-3 foraging file"; GoTreatmentProc		7.1. Time step
SwarmingProc	calculates day of swarming, removal of parts of the colony, stores	Go
WorkerEggLayingProc	Creates a new worker egg cohort with "number" set to "NewWorkerEggs"	Go		7.3. Egg laying
WorkerEggsDevProc	Ageing by one day, then reduction due to mortality; oldest cohort is removed when it develops into larvae.	Go		7.4. Brood development
WorkerIHbeesDevProc	Ageing by one day, then reduction due to mortality; oldest cohort is removed when in-hive bees develop into foragers. Entities are processed in order of their age for a correct transition of in-hive bees to foragers.	Go		7.6. Development adults & 7.7. Transition to foragers
WorkerLarvaeDevProc	Ageing by one day, then reduction due to mortality; oldest cohort is removed when it develops into pupae.	Go		7.4. Brood development
WorkerPupaeDevProc	Ageing by one day, then reduction due to mortality; oldest cohort is removed when larvae emerge and develop into in-hive bees.	Go		7.4. Brood development
WriteToFileProc	results can be written in an output file. Entities are processed in order of their ID for reason of presentation.	StartProc, Start_IBM_ForagingProc, createOutputFileProc		7.11. Graphic user interface & output
REPORTERS:
FlowerPatchesMaxFoodAvailableTodayREP	calculates the amount of nectar and pollen available at each patch	DailyUpdateProc, CreateFlowerPatchesProc, FlowerPatchesUpdateProc	patchID foodType	7.II.3. Foraging round
Foraging_PeriodREP	determines duration of todays foraging period (reflecting season and weather)	DailyUpdateProc		7.II.1. Foraging
Foraging_ProbabilityREP	calculates the probability that a forager start spontaneously to forage, depending on season, food stores and colony size	Start_IBM_Proc		7.II.1. Foraging
MiteDensityFactorREP	reports the (single) density factor for a certain number of invaded mites depending on ploidy of bee brood and chosen reproduction model	MitesReleaseProc	ploidyMiteOrg mitesIndex	7.III.6. MitesReleaseProc
MiteOffspringREP	reports offspring per mite depending on ploidy of bee brood and chosen reproduction model	MitesReleaseProc	ploidyMiteOrg	7.III.6. MitesReleaseProc
Season_HoPoMoREP	calculates the "seasonal factor" of the HoPoMo model based on day and input parameters X1..X5	FlowerPatchesMaxFoodAvailableTodayREP, SeasonProc_HoPoMo, Foraging_PeriodREP	today parameterList	7.II.3. Foraging round

## Sheet: Global variables
This table lists all global variables. They can be defined on the interface ("GUI") or in the source code under "globals". Variables with a constant value are shown in capitals.
Variable	UNIT	Default (initial) value	References, calculations, comments	Explanation	data type	Category	Constant/variable	Globals/GUI	initialized in	Used in procedures (without ParameterizationProc)	code snip example (might be shortened or modified)
ABANDON_POLLEN_PATCH_PROB_PER_S	1/s	0.00002		probability of experienced (but not necessarily active) pollen foragers to abandon their current pollen patch	float	foraging	Constant	globals	ParameterizationProc	Foraging_start-stopProc	if random-float 1 < 1 - (1 - ABANDON_POLLEN_PATCH_PROB_PER_S) ^ [ tripDurationPollen ] of flowerPatch knownPollenPatch [ set knownPollenPatch -1 ...]
AddPollen		FALSE		to improve colony growth in spring	boolean	beekeeping	Variable	GUI ("Switch")	DEFAULT button	BeekeepingProc	if AddPollen = true and day = 90 [ set TotalPollenAdded TotalPollenAdded + addedPollen_kg]
Aff	d	AFF_BASE		current age of first foraging	float	development	Variable	globals	ParameterizationProc	GoTreatmentProc; SwarmingProc; AffProc; WorkerIHbeesDevProc; NewForagersProc; DoPlotsProc	see AffProc & WorkerIHbeesDevProc
AFF_BASE	d	21	deGrandi-Hoffman et al. (1989): 21d	default value of Aff	float	development	Constant	globals	ParameterizationProc	AffProc	if Aff < AFF_BASE - 7 [ set Aff Aff + 1 ] if Aff > AFF_BASE + 7 [ set Aff Aff - 1 ]
AllDaysAllPatchesList		-		data of all flower patches for all days, read in from text file	list	flowerpatch	Variable	globals	(set to 0 in Setup by "clear-all")	DailyUpdateProc; Create_Read-in_FlowerPatchesProc; ReadFileProc;	while [ not file-at-end? ] [ set AllDaysAllPatchesList sentence AllDaysAllPatchesList (list (list file-read file-read..file-read)) ]
AlwaysDance		FALSE		always 2 dance followers, irrespective of flower patch quality	boolean	foraging	Variable	GUI ("Switch")	DEFAULT button	FlowerPatchesUpdateProc	if AlwaysDance = true [ set danceCircuits 40 ]
BugAlarm		FALSE		used in assertions to stop run if set true	boolean	testing	Variable	globals	ParameterizationProc	StartProc; GoTreatmentProc; FlowerPatchesMaxFoodAvailableTodayREP; DailyUpdateProc; WorkerPupaeDevProc; DronePupaeDevProc; BroodCareProc; CreateFlowerPatchesProc; ForagingRoundProc; Foraging_PeriodREP; Foraging_searchingProc; MitesInvasionProc; MiteOffspringREP; MitesReleaseProc; MitePhoreticPhaseProc; CountingProc; ReadFileProc;	if id != who [ user-message "Error in id / who!" set BugAlarm true ]
ColonyDied		FALSE		set true as result of winter mortality or if no bees left, stops run if true	boolean	colony	Variable	globals	ParameterizationProc	StartProc; DailyUpdateProc	if (stopDead = true) and (ColonyDied = true) [ stop ]
ColonyTripDurationSum	s	-		sums up the duration of all nectar, pollen and empty foraging trips to calculate the duration of a foraging round	float	foraging	Variable	globals	(set to 0 in Setup by "clear-all"); reset to 0 in ForagingRoundProc	Start_IBM_ForagingProc; ForagingRoundProc; Foraging_flightCosts_flightTimeProc	set ColonyTripDurationSum ColonyTripDurationSum + tripDuration + TIME_UNLOADING
ColonyTripForagersSum	s	-		sums up the number of all nectar, pollen and empty foraging trips during a foraging round	float	foraging	Variable	globals	(set to 0 in Setup by "clear-all"); reset to 0 in ForagingRoundProc	Start_IBM_ForagingProc; ForagingRoundProc; Foraging_flightCosts_flightTimeProc;	set ColonyTripForagersSum ColonyTripForagersSum + 1
CONC_G	mol/l	1.5	e.g. Seeley (1986) Fig. 2: sugar concentration of collected nectar: 0.5-2.5 mol/l	sucrose concentration in nectar of "green" patch	float	flowerpatch	Constant	GUI ("Input")	DEFAULT button	CreateFlowerPatchesProc	set nectarConcFlowerPatch CONC_G
CONC_R	mol/l	1.5	e.g. Seeley (1986) Fig. 2: sugar concentration of collected nectar: 0.5-2.5 mol/l	sucrose concentration in nectar of "red" patch	float	flowerpatch	Constant	GUI ("Input")	DEFAULT button	CreateFlowerPatchesProc	set nectarConcFlowerPatch CONC_R
ConstantHandlingTime		FALSE		if true, handling time does not increase with depletion of flower patch	boolean	foraging	Variable	GUI ("Switch")	DEFAULT button	FlowerPatchesUpdateProc	ifelse ConstantHandlingTime = true [ set handlingTimeNectar set handlingTimePollen ]
CRITICAL_COLONY_SIZE_WINTER	bees	4000	Martin (2001): 4000 adult workers during winter (from Free & Spencer-Booth 1958, Harbo 1983)	threshold colony size for winter survival on julian day 365	float	colony	Constant	GUI ("Input")	DEFAULT button	DailyUpdateProc	if (Day = 365) and (totalIHbees + totalForagers < CRITICAL_COLONY_SIZE_WINTER) [ set ColonyDied true ]
CROPVOLUME	μl	50	Winston (1987), Nuñez (1966, 1970), Schmid-Hempel et al. (1985)	volume of a forager's crop, is completely filled at flower patch	float	foraging	Constant	globals	ParameterizationProc	DailyUpdateProc; SwarmingProc; FlowerPatchesUpdateProc; Foraging_searchingProc; Foraging_collectNectarPollenProc; DrawForagingMapProc;	ask flowerPatch knownNectarPatch [ set quantityMyl (quantityMyl - ( CROPVOLUME * SQUADRON_SIZE))]
CumulativeHoneyConsumption	mg	-		total honey consumption of colony since start of the simulation	float	colony	Variable	globals	(set to 0 in Setup by "clear-all")	HoneyConsumptionProc;	set CumulativeHoneyConsumption CumulativeHoneyConsumption + DailyHoneyConsumption
DailyForagingPeriod	s	-		time per day, bees are allowed to forage	float	foraging	Variable	globals	(set to 0 in Setup by "clear-all")	DailyUpdateProc; Start_IBM_ForagingProc; GenericPlottingProc;	set DailyForagingPeriod Foraging_PeriodREP
DailyHoneyConsumption	mg	-		total amount of honey consumed on current day	float	colony	Variable	globals	(set to 0 in Setup by "clear-all")	AffProc; HoneyConsumptionProc; GenericPlottingProc;	set DailyHoneyConsumption needHoneyAdult + needHoneyLarvae + TotalWorkerAndDroneBrood * THERMOREGULATION_BROOD
DailyMiteFall	mites	0		# mites falling from comb and dying on the day of their emergence from cells	float	varroa	Variable	globals	ParameterizationProc	DailyUpdateProc; MitesReleaseProc; DoPlotsProc	repeat infectedMitesInSingleCell [ if random-float 1 < miteFallProb [ set DailyMiteFall DailyMiteFall + 1 ] ]
DailyPollenConsumption_g	g	-		total amount of pollen consumed on current day	float	colony	Variable	globals	(set to 0 in Setup by "clear-all")	PollenConsumptionProc; GenericPlottingProc	set DailyPollenConsumption_g (needPollenAdult + needPollenLarvae) / 1000
DANCE_INTERCEPT	dance circuits	0	(Seeley (1994): min. 0.6 (Tab.2))	to calculate # circuits a bee dances for a patch, depending o the patch quality (energetic efficiency)	float	foraging	Constant	GUI ("Input")	DEFAULT button	FlowerPatchesUpdateProc	set danceCircuits DANCE_SLOPE * EEF + DANCE_INTERCEPT
DANCE_SLOPE	dance circuits	1.16	Seeley (1994): max. 1.16 (Tab. 2)	to calculate # circuits a bee dances for a patch, depending o the patch quality (energetic efficiency)	float	foraging	Constant	GUI ("Input")	DEFAULT button	FlowerPatchesUpdateProc	set danceCircuits DANCE_SLOPE * EEF + DANCE_INTERCEPT
Day	julian day	-		current time step as Julian day (ordinal date)	float	environment	Variable	globals	(set to 0 in Setup by "clear-all")	FlowerPatchesMaxFoodAvailableTodayREP; DailyUpdateProc; SeasonProc_HoPoMo; NewEggsProc; SwarmingProc; DroneEggLayingProc; Start_IBM_ForagingProc; Create_Read-in_FlowerPatchesProc; Foraging_PeriodREP; BeekeepingProc;	set Day round (ticks mod 365.00001)
DeathsAdultWorkers_t	bees	-		sums up all deaths of all adult bees during a day	float	mortality	Variable	globals	(set to 0 in Setup by "clear-all") reset to 0 in DailyUpdateProc	DailyUpdateProc; WorkerIHbeesDevProc; Foraging_mortalityProc; ForagersLifespanProc; GenericPlottingProc;	set DeathsAdultWorkers_t DeathsAdultWorkers_t + deathsCounter
DeathsForagingToday	bees	-		sums up all deaths of foragers during a day	float	mortality	Variable	globals	(set to 0 in Setup by "clear-all") reset to 0 in DailyUpdateProc	DailyUpdateProc; ForagingRoundProc; Foraging_mortalityProc; ForagersLifespanProc;	set DeathsForagingToday DeathsForagingToday + SQUADRON_SIZE
DecentHoneyEnergyStore	kJ	N_INITIAL_BEES * 1.5 * ENERGY_HONEY_per_g		amount of honey a colony should have stored to overwinter	float	colony	Variable	globals	ParameterizationProc	Start_IBM_ForagingProc; ForagingRoundProc; Foraging_ProbabilityREP; Foraging_start-stopProc;	set DecentHoneyEnergyStore (totalIHbees + totalForagers ) * 1.5 * ENERGY_HONEY_per_g
Details		TRUE		if true: results are recorded in output file after each foraging round	boolean	output	Variable	GUI ("Switch")	DEFAULT button	Start_IBM_ForagingProc	if ((details = true) and (continueForaging = true)) [ if WriteFile = true [ WriteToFileProc ] ]
DETECT_PROB_G		0.2		probability, a searching foragerSquadron finds the "green" patch	float	foraging	Constant	GUI ("Input")	DEFAULT button	CreateFlowerPatchesProc	set detectionProbability DETECT_PROB_G
DETECT_PROB_R		0.2		probability, a searching foragerSquadron finds the "red" patch	float	foraging	Constant	GUI ("Input")	DEFAULT button	CreateFlowerPatchesProc	set detectionProbability DETECT_PROB_R
DISTANCE_G	m	500	e.g. Steffan-Dewenter & Kuhn (2003): foraging distance ca. 60 - 10000m, mean: 1500m	distance of the "green" patch to the colony	float	flowerpatch	Constant	GUI ("Input")	DEFAULT button	CreateFlowerPatchesProc	set distanceToColony DISTANCE_G
DISTANCE_R	m	1500	e.g. Steffan-Dewenter & Kuhn (2003): foraging distance ca. 60 - 10000m, mean: 1500m	distance of the "red" patch to the colony	float	flowerpatch	Constant	GUI ("Input")	DEFAULT button	CreateFlowerPatchesProc	set distanceToColony DISTANCE_R
DotDensity		0.01		affects # of visits shown in "foraging map" plot	float	display	Variable	GUI ("Input")	DEFAULT button	DrawForagingMapProc	repeat nectarVisitsToday * DotDensity [plotxy xplot yplot ]
DRONE_EGGLAYING_START	d	115	April 25 (Allen 1963: late April ..late August)	beginning of drone production	float	development	Constant	globals	ParameterizationProc	DroneEggLayingProc	if Day < DRONE_EGGLAYING_START or Day > DRONE_EGGLAYING_STOP [ set number 0 ] ; (with number = number of newDroneEggs)
DRONE_EGGLAYING_STOP	d	240	August 28 (Allen 1963: late April ..late August)	end of drone production	float	development	Constant	globals	ParameterizationProc	DroneEggLayingProc	if Day < DRONE_EGGLAYING_START or Day > DRONE_EGGLAYING_STOP [ set number 0 ] ; (with number = number of newDroneEggs)
DRONE_EGGS_PROPORTION		0.04	Wilkinson & Smith (2002): 0.04 (from Allen 1963, 1965)	proportion of drone eggs	float	colony	Constant	globals	ParameterizationProc	NewEggsProc	set newDroneEggs floor(newWorkerEggs * DRONE_EGGS_PROPORTION)
DRONE_EMERGING_AGE	d	24	Winston (1987)	age at which adult drones emerge from pupae	float	development	Constant	globals	ParameterizationProc	NewEggsProc; DronePupaeDevProc; NewDronesProc; DrawIHcohortsProc; MiteOrganisersUpdateProc	if age = DRONE_EMERGING_AGE [ set newDrones number ]
DRONE_HATCHING_AGE	d	3	Jay (1963), Hrassnig & Crailsheim (2005)	age at which drone larvae hatch from eggs	float	development	Constant	globals	ParameterizationProc	NewEggsProc; DroneEggsDevProc; NewDroneLarvaeProc	if age = DRONE_HATCHING_AGE [ set newDroneLarvae number ]
DRONE_LIFESPAN	d	37	Fukuda, Ohtani (1977): 14d in summer; 32-42d in autumn, 37 = average autumn life span	maximum lifespan of an adult drone	float	mortality	Constant	globals	ParameterizationProc	DronesDevProc	if age >= DRONE_LIFESPAN [ die ]
DRONE_PUPATION_AGE	d	10	Winston (1987)	age of pupation for drone	float	development	Constant	globals	ParameterizationProc	NewEggsProc; DroneLarvaeDevProc; NewDronePupaeProc	if age = DRONE_PUPATION_AGE [ set newDronePupae number ]
EggLaying_IH		TRUE		if true: egg laying is affected by available nurse bees	boolean	development	Variable	GUI ("Switch")	DEFAULT button	NewEggsProc;	if EggLaying_IH = true and ELRt_IH < ELRt_HoPoMo [ set ELRt ELRt_IH ]
EMERGING_AGE	d	21	Winston (1987) p.50	age at which adult workers emerge from pupae	float	development	Constant	globals	ParameterizationProc	NewEggsProc; WorkerPupaeDevProc; NewIHbeesProc; DrawIHcohortsProc; MiteOrganisersUpdateProc	if age = EMERGING_AGE [ set newIHbees number ]
EmptyFlightsToday	flights	-		sums up all empty foraging flights during a day	float	foraging	Variable	globals	(set to 0 in Setup by "clear-all") reset to 0 in DailyUpdateProc	DailyUpdateProc; Foraging_flightCosts_flightTimeProc; GenericPlottingProc;	set EmptyFlightsToday EmptyFlightsToday + SQUADRON_SIZE
ENERGY_HONEY_per_g	kJ/g	12.78	USDA: 304kcal/100g (http://www.nal.usda.gov/fnic/foodcomp/search/)	energy content of 1g honey (also used for fondant or syrup)	float	physics	Constant	globals	ParameterizationProc	CreateImagesProc; GoTreatmentProc; DailyUpdateProc; SwarmingProc; AffProc; ForagingRoundProc; HoneyConsumptionProc; BeekeepingProc; DoPlotsProc;	set HoneyEnergyStore HoneyEnergyStore - (DailyHoneyConsumption / 1000) * ENERGY_HONEY_per_g
ENERGY_SUCROSE	kJ/μmol	0.00582	wikipedia.org: sucrose: 342.3g/mol; 17kJ/g => 0.005819kJ/μmol	sucrose energy per molar concentration	float	physics	Constant	globals	ParameterizationProc	FlowerPatchesUpdateProc; Foraging_collectNectarPollenProc	set EEF ((nectarConcFlowerPatch * CROPVOLUME * ENERGY_SUCROSE) - flightCostsNectar) / flightCostsNectar
ExcessBrood	bees	-		amount of brood that dies due to lack of nurses or pollen	float	mortality	Variable	globals	(set to 0 in Setup by "clear-all")	BroodCareProc;	set ExcessBrood ceiling ( TotalWorkerAndDroneBrood - (TotalIHbees + TotalForagers * FORAGER_NURSING_CONTRIBUTION) * MAX_BROOD_NURSE_RATIO )
Experiment		"none"		sets up colony to match specific empirical experiments	string	testing	Variable	GUI ("Chooser")	DEFAULT button	Setup; GoTreatmentProc;	if (Experiment = "LF (low, free)") or (Experiment = "LR (low, restricted)") [ set N_INITIAL_BEES 3000..]
FeedBees		FALSE		if true: beekeeper may increase the colonies' honey store	boolean	beekeeping	Variable	GUI ("Switch")	DEFAULT button	BeekeepingProc	if FeedBees = true .. and HoneyEnergyStore / ( ENERGY_HONEY_per_g * 1000 ) < minSummerStore_kg [set HoneyEnergyStore HoneyEnergyStore + (addedFondant_kg * ENERGY_HONEY_per_g * 1000)]
FIND_DANCED_PATCH_PROB		0.5	ca. average of reported values: Seeley 1983: 0.21; Judd 1995: 0.25; references in Biesmeijer, deVries 2001: 0.95 (Oettingen-Spielberg 1949), 0.73 (Lindauer 1952)	probability for a recruit to find the advertised patch	float	foraging	Constant	globals	ParameterizationProc	Foraging_searchingProc	ifelse random-float 1 < FIND_DANCED_PATCH_PROB [..set activity "bringingNectar"]
FLIGHT_VELOCITY	m/s	6.5	derived from Seeley 1994, mean velocity during foraging flight see also Ribbands p127: 12.5-14.9mph (= 5.58-6.66m/s)	flight speed of a forager	float	foraging	Constant	globals	ParameterizationProc	Start_IBM_ForagingProc; FlowerPatchesUpdateProc; Foraging_flightCosts_flightTimeProc; Foraging_mortalityProc	set tripDuration 2 * distanceToColony * (1 / FLIGHT_VELOCITY ) + handlingTimeNectar
FLIGHTCOSTS_PER_m	kJ/m	6e-06	Goller, Esch (1990): 0.000006531 kJ/m; Schmid-Hempl et al. (1985): 0.0334W (=0.000005138 kJ/m)	energy consumption on flight per meter	float	foraging	Constant	globals	ParameterizationProc	FlowerPatchesUpdateProc; Foraging_collectNectarPollenProc; Foraging_flightCosts_flightTimeProc	set HoneyEnergyStore HoneyEnergyStore - ( SEARCH_LENGTH_M * FLIGHTCOSTS_PER_m * SQUADRON_SIZE )
FORAGER_NURSING_CONTRIBUTION		0.2		contribution of foragers on brood care (i.e. foragers are 80% less efficient than inhive bees)	float	brood care	Constant	globals	ParameterizationProc	NewEggsProc; AffProc; BroodCareProc; PollenConsumptionProc; DoPlotsProc	set excessBrood ceiling ( totalWorkerAndDroneBrood - (totalIHbees + totalForagers * FORAGER_NURSING_CONTRIBUTION) * MAX_BROOD_NURSE_RATIO )
FORAGING_STOP_PROB		0.3		probability per foraging round that an active forager switches to "resting"	float	foraging	Constant	globals	ParameterizationProc	Foraging_start-stopProc	if random-float 1 < FORAGING_STOP_PROB [ set activity "resting" ]
ForagingMap		"Nectar and Pollen"		specifies data that is shown in the "foraging map" plot, e.g. # nectar and pollen visits at each patch	string	display	Variable	GUI ("Chooser")	DEFAULT button	DrawForagingMapProc	if ForagingMap = "Nectar foraging" [.. plotxy xplot yplot ]
ForagingRounds		-		counts foraging rounds on current day	float	foraging	Variable	globals	(set to 0 in Setup by "clear-all") reset to 0 in Start_IBM_ForagingProc	Start_IBM_ForagingProc; ForagingRoundProc; GenericPlottingProc; WriteToFileProc	set ForagingRounds ForagingRounds + 1
ForagingSpontaneousProb		-		probability per foraging round for a resting bee to start foraging	float	foraging	Variable	globals	(set to 0 in Setup by "clear-all")	Start_IBM_ForagingProc; Foraging_start-stopProc;	set ForagingSpontaneousProb Foraging_ProbabilityREP
HarvestedHoney_kg	kg	-		amount of honey gathered during a single honey harvest	float	beekeeping	Variable	globals	(set to 0 in Setup by "clear-all")	BeekeepingProc	set HarvestedHoney_kg (HoneyEnergyStore / (ENERGY_HONEY_per_g * 1000)) - RemainingHoney_kg
HarvestingDay	julian day	135	May 15	first day of the year on which harvesting honey is possible	float	beekeeping	Variable	GUI ("Input")	DEFAULT button	BeekeepingProc	if ((Day >= harvestingDay) and (Day < harvestingDay + harvestingPeriod)) ... [ set harvestedHoney_kg (honeyEnergyStore / (ENERGY_HONEY_per_g * 1000)) - remainingHoney_kg ..]
HarvestingPeriod	d	80		period of time during which harvesting honey is possible, starting on harvestingDay	float	beekeeping	Variable	GUI ("Input")	DEFAULT button	BeekeepingProc	if ((Day >= harvestingDay) and (Day < harvestingDay + harvestingPeriod)) ... [ set harvestedHoney_kg (honeyEnergyStore / (ENERGY_HONEY_per_g * 1000)) - remainingHoney_kg ..]
HarvestingTH	kg	20		minimum honey store to actually harvest honey	float	beekeeping	Variable	GUI ("Input")	DEFAULT button	BeekeepingProc	if HoneyEnergyStore / ( ENERGY_HONEY_per_g * 1000 ) > harvestingTH [ set harvestedHoney_kg (honeyEnergyStore / (ENERGY_HONEY_per_g * 1000)) - remainingHoney_kg ]
HATCHING_AGE	d	3	Winston (1987) p.50	age at which worker larvae hatch from eggs	float	development	Constant	globals	ParameterizationProc	WorkerEggsDevProc; NewWorkerLarvaeProc; PollenConsumptionProc; HoneyConsumptionProc	if age = HATCHING_AGE [ set newWorkerLarvae number ]
HONEY_STORE_INIT	g	0.5 * MAX_HONEY_STORE_kg * 1000		initial honey store	float	colony	Constant	globals	ParameterizationProc	only in ParameterizationProc	set HONEY_STORE_INIT 0.5 * MAX_HONEY_STORE_kg * 1000
HoneyEnergyStore	kJ	(HONEY_STORE_INIT * ENERGY_HONEY_per_g)		honey store of the colony (recorded in energy not in weight)	float	colony	Variable	globals	ParameterizationProc	GoTreatmentProc; DailyUpdateProc; SwarmingProc; AffProc; Start_IBM_ForagingProc; ForagingRoundProc; Foraging_ProbabilityREP; Foraging_start-stopProc; Foraging_flightCosts_flightTimeProc; Foraging_unloadingProc; HoneyConsumptionProc; BeekeepingProc; DoPlotsProc
HoneyEnergyStoreYesterday		-		saves yesterdays' energy (stored in the honey) to determine changes in the honey store	float	colony	Variable	globals	(set to 0 in Setup by "clear-all")	CreateImagesProc; DailyUpdateProc; DoPlotsProc; GenericPlottingProc;	set HoneyEnergyStoreYesterday HoneyEnergyStore
HoneyHarvesting		FALSE		if true: beekeeper harvests honey, if possible	boolean	beekeeping	Variable	GUI ("Switch")	DEFAULT button	BeekeepingProc; DoPlotsProc	if ((Day >= harvestingDay) and (Day < harvestingDay + harvestingPeriod) and (HoneyHarvesting = true)) [ set HoneyEnergyStore HoneyEnergyStore - (harvestedHoney_kg * ENERGY_HONEY_per_g * 1000)]
HoneyIdeal		FALSE		if true: honey store is set to maximum every day	boolean	testing	Variable	GUI ("Switch")	DEFAULT button	HoneyConsumptionProc	if HoneyIdeal = true [ set HoneyEnergyStore MAX_HONEY_ENERGY_STORE ]
HoPoMo_seasont		-		seasonal factor from Schmickl&Crailsheim 2007, which affects egg-laying and food availability	float	environment	Variable	globals	(set to 0 in Setup by "clear-all")	SeasonProc_HoPoMo; NewEggsProc	set HoPoMo_seasont Season_HoPoMoREP day []
IdealPollenStore_g	g	POLLEN_STORE_INIT		amount of pollen foragers are trying to store	float	colony	Variable	globals	ParameterizationProc	GoTreatmentProc; AffProc; Start_IBM_ForagingProc, ForagingRoundProc; Foraging_ProbabilityREP; PollenConsumptionProc; DoPlotsProc	set IdealPollenStore_g DailyPollenConsumption_g * pollenStoreLasting_d
InhivebeesDiedToday	bees	-		sums up all deaths of inhive bees during a day	float	mortality	Variable	globals		WorkerIHbeesDevProc; MitePhoreticPhaseProc;	set InhivebeesDiedToday DeathsAdultWorkers_t
INPUT_FILE		"Input_2-1_FoodFlow.txt"		contains data on food availability etc. of all flower patches for 365d	string	program	Constant	GUI ("Chooser")	DEFAULT button	ReadFileProc	file-open INPUT_FILE
INVADING_DRONE_CELLS_AGE	d	DRONE_PUPATION_AGE - 2		age of drone larvae suitable for mite invasion	float	varroa	Constant	globals	ParameterizationProc	DroneLarvaeDevProc; BroodCareProc; CreateMiteOrganisersProc; MitesInvasionProc	ask droneLarvaeCohorts with [ age = INVADING_DRONE_CELLS_AGE ] [ set suitableDroneCells number ]
INVADING_WORKER_CELLS_AGE	d	PUPATION_AGE - 1		age of worker larvae suitable for mite invasion	float	varroa	Constant	globals	ParameterizationProc	WorkerLarvaeDevProc; BroodCareProc; CreateMiteOrganisersProc; MitesInvasionProc	ask larvaeCohorts with [ age = INVADING_WORKER_CELLS_AGE ] [ set suitableWorkerCells number ]
InvadingMitesDroneCellsReal	mites	-		# mites that actually enter drone brood cells on that day	float	varroa	Variable	globals	(set to 0 in Setup by "clear-all") reset to 0 in MitesInvasionProc	MitesInvasionProc;	set InvadingMitesDroneCellsReal InvadingMitesDroneCellsTheo - exitingMites + (InvadingMitesWorkerCellsTheo - InvadingMitesWorkerCellsReal)
InvadingMitesDroneCellsTheo	mites	-		# mites that try to enter drone brood cells on that day	float	varroa	Variable	globals	(set to 0 in Setup by "clear-all") reset to 0 in MitesInvasionProc	MitesInvasionProc;	set InvadingMitesDroneCellsTheo InvadingMitesDroneCellsTheo + 1
InvadingMitesWorkerCellsReal	mites	-		# mites that actually enter worker brood cells on that day	float	varroa	Variable	globals	(set to 0 in Setup by "clear-all") reset to 0 in MitesInvasionProc	MitesInvasionProc;	set InvadingMitesWorkerCellsReal InvadingMitesWorkerCellsTheo - exitingMites
InvadingMitesWorkerCellsTheo	mites	-		# mites that try to enter worker brood cells on that day	float	varroa	Variable	globals	(set to 0 in Setup by "clear-all") reset to 0 in MitesInvasionProc	MitesInvasionProc;	set InvadingMitesWorkerCellsTheo InvadingMitesWorkerCellsTheo + 1
LIFESPAN	d	290	Sakagami, Fukuda (1968): max. 290d	maximum lifespan of a worker bee	float	mortality	Constant	globals	ParameterizationProc	ForagersLifespanProc;	ask foragerSquadrons [ if age >= LIFESPAN [die]]
LostBroodToday	bees	0		counts amount of brood died in total due to lack of protein or nurse bees	float	output	Variable	globals	ParameterizationProc	BroodCareProc	set lostBroodToday lostBroodToday + excessBrood
LostBroodTotal	bees	0		counts amount of brood died today due to lack of protein or nurse bees	float	output	Variable	globals	ParameterizationProc	BroodCareProc; DailyUpdateProc	set lostBroodTotal lostBroodTotal + excessBrood
MAX_AFF	d	50	Winston (1987) p.92 (minimum AFF between 3 and 20 days, maximum AFF between 27 and 65 days)	maximum possible value age of first foraging (Aff)	float	development	Constant	globals	ParameterizationProc	SwarmingProc; AffProc	if Aff > MAX_AFF [ set Aff MAX_AFF ]
MAX_BROOD_NURSE_RATIO		3	Free & Racey (1968): 3; Becher et al. (2010): 2.65	maximum amount of brood, nurse bees can care for, with nurse bees = totalIHbees + totalForagers * FORAGER_NURSING_CONTRIBUTION	float	brood care	Constant	globals	ParameterizationProc	NewEggsProc; AffProc; BroodCareProc; PollenConsumptionProc; HoneyConsumptionProc; DoPlotsProc	set excessBrood ceiling ( totalWorkerAndDroneBrood - (totalIHbees + totalForagers * FORAGER_NURSING_CONTRIBUTION) * MAX_BROOD_NURSE_RATIO )
MAX_BROODCELLS	cells	2000099	i.e. not limiting; alternative value: e.g. 20000	maximum brood space	float	colony	Constant	GUI ("Input")	DEFAULT button	NewEggsProc	if TotalWorkerAndDroneBrood + ELRt > MAX_BROODCELLS [ set ELRt MAX_BROODCELLS - TotalWorkerAndDroneBrood ]
MAX_DANCE_CIRCUITS	dance circuits	117	Seeley & Towne (1992): 117	maximum circuits a bee can perform per dance	float	foraging	Constant	globals	ParameterizationProc	FlowerPatchesUpdateProc	if danceCircuits > MAX_DANCE_CIRCUITS [ set danceCircuits MAX_DANCE_CIRCUITS ]
MAX_EGG_LAYING	eggs / day	1600	Schmickl & Crailsheim (2007)	maximum egg laying rate per day	float	development	Constant	globals	ParameterizationProc	NewEggsProc	let ELRt_HoPoMo (MAX_EGG_LAYING * (1 - HoPoMo_seasont))
MAX_HONEY_ENERGY_STORE	kJ	MAX_HONEY_STORE_kg * ENERGY_HONEY_per_g * 1000		maximum amount honey that can be stores defined as energy not as weight)	float	colony	Constant	globals	ParameterizationProc	GoTreatmentProc; Start_IBM_ForagingProc; Foraging_unloadingProc; HoneyConsumptionProc	if HoneyEnergyStore > MAX_HONEY_ENERGY_STORE [ set HoneyEnergyStore MAX_HONEY_ENERGY_STORE ]
MAX_HONEY_STORE_kg	kg	50		maximum amount honey that can be stored (defined as weight)	float	colony	Constant	GUI ("Input")	DEFAULT button	only in ParameterizationProc	set MAX_HONEY_ENERGY_STORE MAX_HONEY_STORE_kg * ENERGY_HONEY_per_g * 1000
MAX_INVADED_MITES_DRONECELL	mites	4 (MiteReproductionModel = "Martin")	Martin (2001)	maximum number of mites allowed to invade a drone brood cell	float	varroa	Constant	globals		GoTreatmentProc; CreateMiteOrganisersProc; MitesInvasionProc; MitesReleaseProc	if MiteReproductionModel = "Fuchs&Langenbach" [ set MAX_INVADED_MITES_DRONECELL 16 ]
MAX_INVADED_MITES_WORKERCELL	mites	4 (MiteReproductionModel = "Martin")	Martin (2001)	maximum number of mites allowed to invade a worker brood cell	float	varroa	Constant	globals		CreateMiteOrganisersProc; MitesInvasionProc; MitesReleaseProc	if MiteReproductionModel = "Fuchs&Langenbach" [ set MAX_INVADED_MITES_WORKERCELL 8 ]
MAX_km_PER_DAY	km	7299	i.e. not limiting; alternative: e.g. 72km (Neukirch (1982): mean flight distance per day: 59+-13.7 km)	maximum total distance a forager can fly on a single day (default value not limiting), if limiting: e.g. 72 km (= 2 * 36 km: Lindauer 1948, referring to Gontarski)	float	foraging	Constant	GUI ("Input")	DEFAULT button	Foraging_start-stopProc	ask foragerSquadrons [ if km_today >= MAX_km_PER_DAY [ set activity "resting"] ]
MAX_PROPORTION_POLLEN_FORAGERS		0.8	Lindauer (1952): 0.8	maximum proportion of pollen foragers	float	foraging	Constant	globals	ParameterizationProc	ForagingRoundProc	set ProbPollenCollection (1 - PollenStore_g / IdealPollenStore_g) * MAX_PROPORTION_POLLEN_FORAGERS
MAX_TOTAL_KM	km	800	Neukirch (1982): 838km max. flight performance in a foragers life (set to 800km in the model, as mortality acts only at end of time step)	maximum total distance a forager can fly during lifetime	float	mortality	Constant	globals	ParameterizationProc	NewForagersProc; ForagersLifespanProc; BeekeepingProc	ask foragerSquadrons [ if mileometer >= MAX_TOTAL_KM [ die ] ]
MergeColoniesTH	bees	5000		beekeeper adds in autumn foragers to colonies smaller than this threshold, if MergeWeakColonies = true	float	beekeeping	Variable	GUI ("Input")	DEFAULT button	BeekeepingProc	if MergeWeakColonies = true and (totalIHbees + totalForagers) < MergeColoniesTH and day = winterPauseStart [create-foragerSquadrons (MergeColoniesTH / SQUADRON_SIZE)]
MergeWeakColonies		FALSE		allows beekeeper to add forager to weak colonies in autumn	boolean	beekeeping	Variable	GUI ("Switch")	DEFAULT button	BeekeepingProc	if MergeWeakColonies = true and (totalIHbees + totalForagers) < MergeColoniesTH and day = winterPauseStart [create-foragerSquadrons (MergeColoniesTH / SQUADRON_SIZE)]
MIN_AFF	d	7	Winston (1987) p.92 (minimum AFF between 3 and 20 days, maximum AFF between 27 and 65 days)	minimum possible value age of first foraging (Aff)	float	development	Constant	globals	ParameterizationProc	AffProc; DoPlotsProc	if Aff < MIN_AFF [ set Aff MIN_AFF ]
MIN_IDEAL_POLLEN_STORE	g	250		minimum amount of pollen foragers are trying to store	float	colony	Constant	globals	ParameterizationProc	PollenConsumptionProc	if IdealPollenStore_g < MIN_IDEAL_POLLEN_STORE [ set IdealPollenStore_g MIN_IDEAL_POLLEN_STORE ]
MITE_FALL_DRONECELL	1/emergence	0.2	Martin (1998): 20%	probability that a mite emerging from a drone cell will fall from the comb and die	float	varroa	Constant	globals	ParameterizationProc	MitesReleaseProc	let miteFallProb MITE_FALL_DRONECELL
MITE_FALL_WORKERCELL	1/emergence	0.3	Martin (1998): 30%	probability that a mite emerging from a worker cell will fall from the comb and die	float	varroa	Constant	globals	ParameterizationProc	MitesReleaseProc	if ploidyMiteOrg = 2 [ set miteFallProb MITE_FALL_WORKERCELL ]
MITE_MORTALITY_BROODPERIOD	mortality/d	0.006	Martin (1998): 0.006; Fries et al. (1994) (Tab. 6): 0.006	mite mortality rate per day during brood period	float	varroa	Constant	globals	ParameterizationProc	MiteDailyMortalityProc;	if (totalEggs + totalLarvae + totalPupae + totalDroneEggs + totalDroneLarvae + totalDronePupae) > 0 [ set phoreticMites (phoreticMites - random-poisson (phoreticMites * MITE_MORTALITY_BROODPERIOD))]
MITE_MORTALITY_WINTER	mortality/d	0.002	Martin (1998): 0.002; Fries et al. (1994) (Tab. 6): 0.004	mite mortality rate per day if no brood is present	float	varroa	Constant	globals	ParameterizationProc	MiteDailyMortalityProc;	if (totalEggs + totalLarvae + totalPupae + totalDroneEggs + totalDroneLarvae + totalDronePupae) = 0 [ set phoreticMites (phoreticMites - random-poisson (phoreticMites * MITE_MORTALITY_WINTER))]
MiteReproductionModel		"Martin"		choice between different paramerterisations for mite invasion and reproduction	string	varroa	Variable	GUI ("Chooser")	DEFAULT button	MiteDensityFactorREP; MiteOffspringREP;	if MiteReproductionModel = "Martin" [ set MAX_INVADED_MITES_DRONECELL 4 set MAX_INVADED_MITES_WORKERCELL 4 ]
ModelledInsteadCalcDetectProb		FALSE		choice between detection probabilities of flower patches either modelled in "BEEHAVE_Landscape" or calculated in "BEEHAVE_FoodFlow"	boolean	foraging	Variable	GUI ("Switch")	DEFAULT button	DailyUpdateProc; Create_Read-in_FlowerPatchesProc	ifelse modelledInsteadCalcDetectProb = true [ set detectionProbability modelledDetectProb ] [ set detectionProbability calcDetectProb ]
MORTALITY_DRONE_EGGS	mortality/d	0.064	Fukuda, Ohtani (1977): 100 eggs, 82 unsealed brood, 60 sealed brood and 56 adults	daily mortality rate of drone eggs	float	mortality	Constant	globals	ParameterizationProc	DroneEggsDevProc	set number (number - random-poisson (number * MORTALITY_DRONE_EGGS))
MORTALITY_DRONE_LARVAE	mortality/d	0.044	Fukuda, Ohtani (1977): 100 eggs, 82 unsealed brood, 60 sealed brood and 56 adults	daily mortality rate of drone larvae	float	mortality	Constant	globals	ParameterizationProc	DroneLarvaeDevProc	set numberDied random-poisson (number * MORTALITY_DRONE_LARVAE)
MORTALITY_DRONE_PUPAE	mortality/d	0.005	Fukuda, Ohtani (1977): 100 eggs, 82 unsealed brood, 60 sealed brood and 56 adults	daily mortality rate of drone pupae	float	mortality	Constant	globals	ParameterizationProc	DronePupaeDevProc	set numberDied random-poisson (number * MORTALITY_DRONE_PUPAE)
MORTALITY_DRONES	mortality/d	0.05	Fukuda Ohati (1977): Fig. 3, "summer", mean lifespan: 14d	daily mortality rate of healthy adult drones	float	mortality	Constant	globals	ParameterizationProc	DronesDevProc	set number_healthy (number_healthy - random-poisson (number_healthy * MORTALITY_DRONES))
MORTALITY_DRONES_INFECTED_AS_PUPAE	mortality/d	MORTALITY_INHIVE_INFECTED_AS_PUPA * (MORTALITY_DRONES / MORTALITY_INHIVE) (DWV, APV)		daily mortality rate of adult drones, infected as pupae (no infection of adult drones possible)	float	mortality	Constant	globals		DronesDevProc	set number_infectedAsPupa (number_infectedAsPupa - random-poisson (number_infectedAsPupa * MORTALITY_DRONES_INFECTED_AS_PUPAE))
MORTALITY_EGGS	mortality/d	0.03	Schmickl & Crailsheim (2007): 0.03	daily mortality rate of worker eggs	float	mortality	Constant	globals	ParameterizationProc	WorkerEggsDevProc	set number (number - random-poisson (number * MORTALITY_EGGS))
MORTALITY_FOR_PER_SEC	mortality/s	0.00001	Visscher & Dukas (1997): 0.036 per hour foraging	mortality rate of foragers per second foraging	float	mortality	Constant	globals	ParameterizationProc	FlowerPatchesUpdateProc; Foraging_mortalityProc	set mortalityRisk 1 - ((1 - MORTALITY_FOR_PER_SEC) ^ tripDuration)
MORTALITY_INHIVE	mortality/d	0.004	derived from Martin (2001), Fig. 2b (non-infected, winter)	daily mortality rate of healthy in-hive bees and foragers	float	mortality	Constant	globals	ParameterizationProc	WorkerIHbeesDevProc; ForagersLifespanProc	let dailyRiskToDie MORTALITY_INHIVE
MORTALITY_INHIVE_INFECTED_AS_ADULT	mortality/d	MORTALITY_INHIVE (DVW); 0.2 (APV)		daily mortality rate of in-hive bees and foragers, infected as adults	float	mortality	Constant	globals		WorkerIHbeesDevProc; ForagersLifespanProc	if infectionState = "infectedAsAdult" [ set dailyRiskToDie MORTALITY_INHIVE_INFECTED_AS_ADULT ]
MORTALITY_INHIVE_INFECTED_AS_PUPA	mortality/d	0.012 (DWV); 1 (APV)	derived from Martin (2001), Fig. 2b (infected, winter)	daily mortality rate of in-hive bees and foragers, infected as pupae	float	mortality	Constant	globals		WorkerIHbeesDevProc; ForagersLifespanProc	if infectionState = "infectedAsPupa" [ set dailyRiskToDie MORTALITY_INHIVE_INFECTED_AS_PUPA ]
MORTALITY_LARVAE	mortality/d	0.01	Schmickl & Crailsheim (2007): 0.01	daily mortality rate of worker larvae	float	mortality	Constant	globals	ParameterizationProc	WorkerLarvaeDevProc	set numberDied random-poisson (number * MORTALITY_LARVAE)
MORTALITY_PUPAE	mortality/d	0.001	Schmickl & Crailsheim (2007): 0.001	daily mortality rate of worker pupae	float	mortality	Constant	globals	ParameterizationProc	WorkerPupaeDevProc	set numberDied random-poisson (number * MORTALITY_PUPAE)
N_FLOWERPATCHES		(2)		# of all flower patches	float	flowerpatch	Constant	globals	CreateFlowerPatchesProc or ReadFileProc	DailyUpdateProc; CreateFlowerPatchesProc; Create_Read-in_FlowerPatchesProc; ReadFileProc;	repeat N_FLOWERPATCHES [ set ... ]
N_GENERIC_PLOTS		8		# of "generic" plots shown on the interface	float	program	Constant	globals	ParameterizationProc	ForagingRoundProc; Foraging_ProbabilityREP; GenericPlotClearProc;	while [ i <= N_GENERIC_PLOTS ] [..]
N_INITIAL_BEES	bees	10000		initial colony size (all foragers)	float	colony	Constant	GUI ("Input")	DEFAULT button	Setup	set newForagerSquadronsHealthy (N_INITIAL_BEES / SQUADRON_SIZE)
N_INITIAL_MITES_HEALTHY	mites	0		initial number of healthy mites	float	varroa	Constant	GUI ("Input")	DEFAULT button	Setup	set phoreticMites N_INITIAL_MITES_HEALTHY + N_INITIAL_MITES_INFECTED
N_INITIAL_MITES_INFECTED	mites	0		initial number of infected mites	float	varroa	Constant	GUI ("Input")	DEFAULT button	Setup; DailyUpdateProc; BeekeepingProc	set phoreticMites N_INITIAL_MITES_HEALTHY + N_INITIAL_MITES_INFECTED
NectarFlightsToday	flights	-		sums up all nectar foraging flights during a day	float	foraging	Variable	globals	(set to 0 in Setup by "clear-all") reset to 0 in DailyUpdateProc	DailyUpdateProc; Foraging_collectNectarPollenProc; GenericPlottingProc;	set NectarFlightsToday NectarFlightsToday + SQUADRON_SIZE
NewDroneEggs	bees	-		number of drone eggs laid today	float	colony	Variable	globals	(set to 0 in Setup by "clear-all")	NewEggsProc; SwarmingProc; DroneEggLayingProc	set NewDroneEggs floor(NewWorkerEggs * DRONE_EGGS_PROPORTION)
NewDroneLarvae	bees	-		number of drone eggs that developed into larvae today	float	colony	Variable	globals	(set to 0 in Setup by "clear-all")	SwarmingProc; DroneEggsDevProc; NewDroneLarvaeProc;	if age = DRONE_HATCHING_AGE [ set NewDroneLarvae number ]
NewDronePupae	bees	-		number of drone larvae that developed into pupae today	float	colony	Variable	globals	(set to 0 in Setup by "clear-all")	SwarmingProc; DroneLarvaeDevProc; NewDronePupaeProc	if age = DRONE_PUPATION_AGE [ set NewDronePupae number ]
NewDrones	bees	-		number of drone pupae that developed into adult drones today	float	colony	Variable	globals	(set to 0 in Setup by "clear-all")	DronePupaeDevProc; NewDronesProc	if age = DRONE_EMERGING_AGE [ set NewDrones number ]
NewDrones_healthy	bees	-		number of drone pupae that developed into healthy drones today	float	colony	Variable	globals	(set to 0 in Setup by "clear-all")	DronePupaeDevProc; NewDronesProc	if age = DRONE_EMERGING_AGE [ set NewDrones_healthy number_healthy ]
NewForagerSquadronsHealthy	foragerSquadrons	(N_INITIAL_BEES / SQUADRON_SIZE)		new healthy foragers at the age of first foraging	float	development	Variable	globals	ParameterizationProc	WorkerIHbeesDevProc; NewForagersProc	if age >= Aff [ set newForagerSquadronsHealthy floor (number_healthy / SQUADRON_SIZE) + newForagerSquadronsHealthy ]
NewForagerSquadronsInfectedAsAdults	squadrons	-		number of new forager squadrons that were infected as in-hive bees	float	colony	Variable	globals	(set to 0 in Setup by "clear-all")	Go; WorkerIHbeesDevProc; NewForagersProc; MitePhoreticPhaseProc;	set NewForagerSquadronsInfectedAsAdults floor (number_infectedAsAdult / SQUADRON_SIZE) + NewForagerSquadronsInfectedAsAdults
NewForagerSquadronsInfectedAsPupae	squadrons	-		number of new forager squadrons that were infected as pupae	float	colony	Variable	globals	(set to 0 in Setup by "clear-all")	Go; WorkerIHbeesDevProc; NewForagersProc; MitePhoreticPhaseProc	set NewForagerSquadronsInfectedAsPupae floor (number_infectedAsPupa / SQUADRON_SIZE) + NewForagerSquadronsInfectedAsPupae
NewIHbees	bees	-		number of worker pupae that developed into in-hive bees today	float	colony	Variable	globals	(set to 0 in Setup by "clear-all")	WorkerPupaeDevProc; NewIHbeesProc;	if age = EMERGING_AGE [ set NewIHbees number ]
NewIHbees_healthy	bees	-		number of worker pupae that developed into healthy in-hive bees today	float	colony	Variable	globals	(set to 0 in Setup by "clear-all")	WorkerPupaeDevProc; NewIHbeesProc;	if age = EMERGING_AGE [ set NewIHbees_healthy number_healthy ]
NewReleasedMitesToday	mites	0		number of mites released from brood cells today	float	varroa	Variable	globals	ParameterizationProc	DailyUpdateProc; MitesInvasionProc; MitePhoreticPhaseProc	set NewReleasedMitesToday NewReleasedMitesToday + mitesHealthy&InfectedSumUncappedCells
NewWorkerEggs	bees	-		number of worker eggs laid today	float	colony	Variable	globals	(set to 0 in Setup by "clear-all")	NewEggsProc; SwarmingProc; WorkerEggLayingProc; GenericPlottingProc;	set NewWorkerEggs round ELRt
NewWorkerLarvae	bees	-		number of worker eggs that developed into larvae today	float	colony	Variable	globals	(set to 0 in Setup by "clear-all")	SwarmingProc; WorkerEggsDevProc; NewWorkerLarvaeProc;	if age = HATCHING_AGE [ set NewWorkerLarvae number ]
NewWorkerPupae	bees	-		number of worker larvae that developed into pupae today	float	colony	Variable	globals	(set to 0 in Setup by "clear-all")	SwarmingProc; WorkerLarvaeDevProc; NewWorkerPupaeProc;	if age = PUPATION_AGE [ set NewWorkerPupae number ]
PATCHCOLOR		38		background color of the Netlogo "world"	float	display	Constant	globals	ParameterizationProc		set PATCHCOLOR 38 ask patches [ set pcolor PATCHCOLOR ]
PhoreticMites	mites	N_INITIAL_MITES_HEALTHY + N_INITIAL_MITES_INFECTED		number of all (healthy and infected) phoretic mites	float	varroa	Variable	globals	ParameterizationProc	GoTreatmentProc; SwarmingProc; MitesInvasionProc; MitesReleaseProc; MiteDailyMortalityProc; MitePhoreticPhaseProc; MiteOrganisersUpdateProc; CountingProc; BeekeepingProc; DoPlotsProc	set PhoreticMites PhoreticMites + allMitesInSingleCell
PhoreticMitesHealthyRate		N_INITIAL_MITES_HEALTHY / (N_INITIAL_MITES_HEALTHY + N_INITIAL_MITES_INFECTED)		proportion of not infected mites	float	varroa	Variable	globals			let healthyPhoreticMites round (PhoreticMites * PhoreticMitesHealthyRate)
POLLEN_DANCE_FOLLOWERS	bees	2		number of dance followers of a successful pollen forager	float	foraging	Constant	globals	ParameterizationProc	Foraging_dancingProc	ask n-of POLLEN_DANCE_FOLLOWERS foragerSquadrons with [ activity = "resting" ] [ set knownPollenPatch patchNumberDanced ]
POLLEN_G_kg	kg	1		amount of pollen available at "green" patch	float	flowerpatch	Constant	GUI ("Input")	DEFAULT button	FlowerPatchesMaxFoodAvailableTodayREP; DailyUpdateProc; CreateFlowerPatchesProc	ask flowerPatch 1 [set amountPollen_g POLLEN_G_kg * 1000 ]
POLLEN_R_kg	kg	1		amount of pollen available at "red" patch	float	flowerpatch	Constant	GUI ("Input")	DEFAULT button	FlowerPatchesMaxFoodAvailableTodayREP; DailyUpdateProc; CreateFlowerPatchesProc	ask flowerPatch 1 [set amountPollen_g POLLEN_R_kg * 1000 ]
POLLEN_STORE_INIT	g	100		initial pollen store	float	colony	Constant	globals	ParameterizationProc	only ParameterizationProc	set PollenStore_g POLLEN_STORE_INIT
PollenFlightsToday	flights	-		sums up all pollen foraging flights during a day	float	foraging	Variable	globals	(set to 0 in Setup by "clear-all") reset to 0 in DailyUpdateProc	DailyUpdateProc; Foraging_collectNectarPollenProc; GenericPlottingProc	set PollenFlightsToday PollenFlightsToday + SQUADRON_SIZE
PollenIdeal		FALSE		if true: pollen store is set to "IdealPollenStore_g" every day	boolean	testing	Variable	GUI ("Switch")	DEFAULT button	PollenConsumptionProc	if PollenIdeal = true [ set PollenStore_g IdealPollenStore_g ]
POLLENLOAD	g	0.015	Schmickl & Crailsheim (2007): 0.015g (from Seeley 1995)	amount of pollen collected during a single, successful pollen foraging trip, equals two pollen pellets	float	foraging	Constant	globals	ParameterizationProc	DailyUpdateProc; Foraging_searchingProc; Foraging_searchingProc; Foraging_collectNectarPollenProc; DrawForagingMapProc	ask foragerSquadrons with [ activity = "bringingPollen" ] [ set collectedPollen POLLENLOAD ]
PollenStore_g	g	POLLEN_STORE_INIT		amount of pollen stored in the colony	float	colony	Variable	globals	ParameterizationProc	CreateImagesProc; Foraging_unloadingProc; GoTreatmentProc; DailyUpdateProc; SwarmingProc; AffProc; Start_IBM_ForagingProc; ForagingRoundProc; Foraging_ProbabilityREP; Foraging_unloadingProc; PollenConsumptionProc; BeekeepingProc; DoPlotsProc	set PollenStore_g PollenStore_g - DailyPollenConsumption_g
PollenStore_g_Yesterday	g	-		saves yesterdays' pollen store	float	colony	Variable	globals	(set to 0 in Setup by "clear-all")	CreateImagesProc; DailyUpdateProc; DoPlotsProc	set PollenStore_g_Yesterday PollenStore_g
POST_SWARMING_PERIOD	d	0		defines period after swarming until egglaying etc. normalises	float	colony	Constant	globals	ParameterizationProc	SwarmingProc	if SwarmingDate > 0 and Swarming = "Swarm (daughter colony)" and day > SwarmingDate and day <= SwarmingDate + POST_SWARMING_PERIOD [ set newWorkerEggs 0 ...]
PRE_SWARMING_PERIOD	d	3	Schmickl & Crailsheim (2007): 3d, Winston (1987) p. 184: "until the week before swarming"	defines period during which colony prepares for swarming	float	colony	Constant	globals	ParameterizationProc	SwarmingProc	if SwarmingDate > 0 and day >= SwarmingDate - PRE_SWARMING_PERIOD and day <= SwarmingDate [ set newWorkerEggs 0 ...]
ProbLazyWinterbees		0		probability of foragers with age > ageLaziness (100d) to not take part in foraging on that day	float	foraging	Variable	GUI ("Input")	DEFAULT button	Start_IBM_ForagingProc	ask foragerSquadrons [ if age > ageLaziness and random-float 1 < ProbLazinessWinterbees and random-float 1 < (honeyEnergyStore / DecentHoneyEnergyStore) [ set activity "lazy"]
ProbPollenCollection		0		probability of a forager to collect pollen (if active), all other (active) foragers collect nectar	float	foraging	Variable	globals	ParameterizationProc	ForagingRoundProc; Foraging_start-stopProc	set ProbPollenCollection (1 - PollenStore_g / IdealPollenStore_g) * MAX_PROPORTION_POLLEN_FORAGERS
PropNewToAllPhorMites		-		proportion of mites that have become phoretic on that day	float	varroa	Variable	globals		MitesInvasionProc; MitePhoreticPhaseProc	set PropNewToAllPhorMites NewReleasedMitesToday / ( PhoreticMites + InvadingMitesWorkerCellsReal + InvadingMitesDroneCellsReal)
PROTEIN_STORE_NURSES_d	d	7	Crailsheim (1990): 7d	if no pollen is present and the brood to nurses ratio is at its maximum, then the protein stores of the nurse bees lasts for PROTEIN_STORE_NURSES_d days; if less brood is present, then the protein stores last proportionally longer	float	colony	Constant	globals	ParameterizationProc	PollenConsumptionProc	ifelse PollenStore_g > 0 [ set ProteinFactorNurses ProteinFactorNurses + (1 / PROTEIN_STORE_NURSES_d) ] [ set ProteinFactorNurses ProteinFactorNurses - (workloadNurses / PROTEIN_STORE_NURSES_d) ]
ProteinFactorNurses		1		protein content of brood food produced by nurse bees	float	colony	Variable	globals	ParameterizationProc	AffProc; BroodCareProc; PollenConsumptionProc; DoPlotsProc	let starvedBrood ceiling ((totalDroneLarvae + totalLarvae) * (1 - ProteinFactorNurses))
Pupae_W&D_KilledByVirusToday	bees	-		counts number of worker and drone pupae that were killed due to virus infection on current day	float	mortality	Variable	globals	(set to 0 in Setup by "clear-all") reset to 0 in DailyUpdateProc	DailyUpdateProc; MitesReleaseProc	if pupaAlive = 0 [ set Pupae_W&D_KilledByVirusToDay Pupae_W&D_KilledByVirusToDay + 1 ]
PUPATION_AGE	d	9	Winston (1987) p.50	age of worker larvae pupation	float	development	Constant	globals	ParameterizationProc	WorkerLarvaeDevProc; NewWorkerPupaeProc; PollenConsumptionProc; HoneyConsumptionProc	if age = PUPATION_AGE [ set newWorkerPupae number ]
QUANTITY_G_l	l	20		amount of nectar available at "green" patch	float	flowerpatch	Constant	GUI ("Input")	DEFAULT button	FlowerPatchesMaxFoodAvailableTodayREP; DailyUpdateProc; CreateFlowerPatchesProc	ask flowerPatch 1 [ set quantityMyl QUANTITY_G_l * 1000 * 1000 ]
QUANTITY_R_l	l	20		amount of nectar available at "red" patch	float	flowerpatch	Constant	GUI ("Input")	DEFAULT button	FlowerPatchesMaxFoodAvailableTodayREP; DailyUpdateProc; CreateFlowerPatchesProc	ask flowerPatch 0 [ set quantityMyl QUANTITY_R_l * 1000 * 1000 ]
Queenage	d	230	queen emerged on May 15	age of the queen, only relevant if QueenAgeing = true	float	colony	Variable	globals	ParameterizationProc	DailyUpdateProc; NewEggsProc; SwarmingProc; BeekeepingProc	if QueenAgeing = true [ let potentialEggs (MAX_EGG_LAYING + (-0.0027 * Queenage ^ 2) + (0.395 * queenage))]
QueenAgeing		FALSE		if true: egg laying rate decreases with queen age (following BEEPOP) and the queen is replaced every year	boolean	colony	Variable	GUI ("Switch")	DEFAULT button	NewEggsProc; BeekeepingProc	if QueenAgeing = true [ if Queenage >= 375 [ set Queenage 10 ]]
random-seed		RAND_SEED		seed of the pseudo-random number generator	float	program	Constant	globals (Netlogo primitive)			if RAND_SEED != 0 [ random-seed RAND_SEED ]
ReadInfile		FALSE		if true: flower patch data are read from INPUT_FILE	boolean	program	Variable	GUI ("Switch")	DEFAULT button	Setup; DoPlotsProc	if ReadInfile = true [ ReadFileProc ]
RecruitedFlightsToday	flights	-		sums up all flights of recruits during a day	float	foraging	Variable	globals	(set to 0 in Setup by "clear-all") reset to 0 in DailyUpdateProc	DailyUpdateProc; Foraging_searchingProc;	set RecruitedFlightsToday RecruitedFlightsToday + SQUADRON_SIZE
RemainingHoney_kg	kg	5		amount of honey the beekeeper leaves in the colony at honey harvest	float	beekeeping	Variable	GUI ("Input")	DEFAULT button	BeekeepingProc	set HoneyEnergyStore HoneyEnergyStore - (harvestedHoney_kg * ENERGY_HONEY_per_g * 1000)
SaveInvadedMODroneLarvaeToPupae	ID	-		saves ID of the relevant mite organiser when drone larvae develop into pupae	float	program	Variable	globals		DroneLarvaeDevProc; NewDronePupaeProc	set saveInvadedMODRONELarvaeToPupae invadedByMiteOrganiserID
SaveInvadedMOWorkerLarvaeToPupae	ID	-		saves ID of the relevant mite organiser when worker larvae develop into pupae	float	program	Variable	globals		WorkerLarvaeDevProc; NewWorkerPupaeProc	set SaveInvadedMOWorkerLarvaeToPupae invadedByMiteOrganiserID
SaveWhoDroneLarvaeToPupae	ID	-		saves ID of the drone larvae cohort that develops into pupae	float	program	Variable	globals		DroneLarvaeDevProc; NewDronePupaeProc	if age = DRONE_PUPATION_AGE [ set SaveWhoDroneLarvaeToPupae who ]
SaveWhoWorkerLarvaeToPupae	ID	-		saves ID of the worker larvae cohort that develops into pupae	float	program	Variable	globals		WorkerLarvaeDevProc; NewWorkerPupaeProc	if age = PUPATION_AGE [ set SaveWhoWorkerLarvaeToPupae who ]
SEARCH_LENGTH_M	m	17*60*FLIGHT_VELOCITY (= 6630m)	Seeley (1983): mean search trip: 17min	trip length of unsuccessful scout or recruit	float	foraging	Constant	globals	ParameterizationProc	Start_IBM_ForagingProc; Foraging_flightCosts_flightTimeProc; Foraging_mortalityProc	ask foragerSquadrons with [ activity = "searching" ] [ set mileometer mileometer + ( SEARCH_LENGTH_M / 1000 )]
SearchingFlightsToday	flights	-		sums up all flights of searching scouts during a day	float	foraging	Variable	globals	(set to 0 in Setup by "clear-all") reset to 0 in DailyUpdateProc	DailyUpdateProc; Foraging_searchingProc;	set SearchingFlightsToday SearchingFlightsToday + SQUADRON_SIZE
SEASON_START	julian day	1	January 1	first day of foraging season	float	environment	Constant	globals	ParameterizationProc	Start_IBM_ForagingProc	if ( Day > SEASON_START ) and (Day < SEASON_STOP ).. [ while [ continueForaging = true ] [..ForagingRoundProc..]]
SEASON_STOP	julian day	365	December 31	last day of foraging season	float	environment	Constant	globals	ParameterizationProc	Start_IBM_ForagingProc	if ( Day > SEASON_START ) and (Day < SEASON_STOP ).. [ while [ continueForaging = true ] [..ForagingRoundProc..]]
SeasonalFoodFlow		TRUE		if true: seasonal pattern of food availability at flower patches, otherwise constant food flow	boolean	environment	Variable	GUI ("Switch")	DEFAULT button	FlowerPatchesMaxFoodAvailableTodayREP; DailyUpdateProc; CreateFlowerPatchesProc	if SeasonalFoodFlow = false [ ask flowerPatch 0 [ set quantityMyl QUANTITY_R_l * 1000 * 1000 set amountPollen_g POLLEN_R_kg * 1000 ]]
SHIFT_G		-40		shifts the seasonal food flow of the "green" flower patch to earlier (positive) or later (negative) in the year	float	flowerpatch	Constant	GUI ("Input")	DEFAULT button	FlowerPatchesMaxFoodAvailableTodayREP	ifelse SeasonalFoodFlow = true [ let patchDayG day + SHIFT_G ]
SHIFT_R		30		shifts the seasonal food flow of the "red" flower patch to earlier (positive) or later (negative) in the year	float	flowerpatch	Constant	GUI ("Input")	DEFAULT button	FlowerPatchesMaxFoodAvailableTodayREP	ifelse SeasonalFoodFlow = true [ let patchDayR day + SHIFT_R ]
ShowAllPlots		TRUE		if true: all plots are in use, otherwise: "foraging map", "foragers today [%]" and "active foragers today [%]" are switched off	boolean	output	Variable	GUI ("Switch")	DEFAULT button	ForagingRoundProc; DoPlotsProc	if showAllPlots = true [ DrawForagingMapProc ]
SimpleDancing		FALSE		if true: two dance followers for valuable flower patches, none for non valuable	boolean	foraging	Variable	globals	ParameterizationProc	FlowerPatchesUpdateProc;	if SimpleDancing = true [ ifelse EEF > 20 [ set danceCircuits 40 ] [ set danceCircuits 0 ] ]
SQUADRON_SIZE	bees	100		number of foragers in the super-individuals "foragerSquadron"	float	program	Constant	GUI ("Input")	DEFAULT button	Go; DailyUpdateProc; WorkerIHbeesDevProc; CreateFlowerPatchesProc; Create_Read-in_FlowerPatchesProc; ForagingRoundProc; Foraging_searchingProc; Foraging_collectNectarPollenProc; Foraging_flightCosts_flightTimeProc; Foraging_mortalityProc; Foraging_unloadingProc; ForagersLifespanProc; MitePhoreticPhaseProc; CountingProc; BeekeepingProc; DoPlotsProc	set NewForagerSquadronsHealthy floor (number_healthy / SQUADRON_SIZE) + NewForagerSquadronsHealthy
STEPWIDTH		50		to scale size of coloured bars in the colony histogram (GUI, "world") of worker brood and adult workers	float	program	Constant	globals	ParameterizationProc	DrawIHcohortsProc	repeat ceiling( 10 * number / STEPWIDTH) [ fd 0.1 set pcolor color ]
STEPWIDTHdrones		5		to scale size of coloured bars in the colony histogram (GUI, "world") of drone brood and adult drones	float	program	Constant	globals	ParameterizationProc	DrawIHcohortsProc	repeat ceiling( number / STEPWIDTHdrones) [ fd 1 set pcolor color ]
stopDead		TRUE		if true: run stops, if colony is dead	boolean	program	Variable	GUI ("Switch")	DEFAULT button	StartProc; DailyUpdateProc	if (stopDead = true) and (ColonyDied = true) [ stop ]
SumLifeSpanAdultWorkers_t	d	-		sums up the age of all adult worker died today	float	mortality	Variable	globals	(set to 0 in Setup by "clear-all") reset to 0 in DailyUpdateProc	DailyUpdateProc; WorkerIHbeesDevProc; Foraging_mortalityProc; ForagersLifespanProc; GenericPlottingProc;	set SumLifeSpanAdultWorkers_t SumLifeSpanAdultWorkers_t + (age * SQUADRON_SIZE)
SummedForagerSquadronsOverTime	squadrons	-		total number of forager squadrons ever produced	float	colony	Variable	globals	(set to 0 in Setup by "clear-all")	NewForagersProc;	set SummedForagerSquadronsOverTime SummedForagerSquadronsOverTime + NewForagerSquadronsHealthy + NewForagerSquadronsInfectedAsPupae + NewForagerSquadronsInfectedAsAdults
Swarming		"No swarming"		Swarming options: swarming and continue of parental colony or continue with prime swarm or no swarming at all	string	colony	Variable	GUI ("Chooser")	DEFAULT button	Go; SwarmingProc	if Swarming != "No swarming" [ SwarmingProc ]
SwarmingDate	julian day	0		julian day when swarming takes place; calculated in SwarmingProc to its acual value and reset to 0 at the end of a year	float	colony	Variable	globals	ParameterizationProc	SwarmingProc;	if totalWorkerAndDroneBrood > 7000 and SwarmingDate = 0 [ set SwarmingDate (day + PRE_SWARMING_PERIOD) ]
Testing		"SIMULATION - NO TEST"		allows to add special parameterisations or changes to code to test the model with the option to easily remove them or switch them on or off	string	testing	Variable	GUI ("Chooser")	DEFAULT button	(currently not in use)	if Testing = "xy_Test" [ ...]
TIME_NECTAR_GATHERING	s	1200	Winston (1987) p. 172: average: 30-80min; Note: modelled handling time can increase with depletion of the patch	time to fill crop with nectar if nectar quantity is not yet reduced in the flower patch	float	foraging	Variable	GUI ("Input")	DEFAULT button	FlowerPatchesUpdateProc	if ConstantHandlingTime = true [ set handlingTimeNectar TIME_NECTAR_GATHERING ]
TIME_POLLEN_GATHERING	s	600	Winston (1987) p. 172: 10 min; Note: modelled handling time can increase with depletion of the patch	time to collect a pollen load if pollen quantity is not yet reduced in the flower patch	float	foraging	Variable	GUI ("Input")	DEFAULT button	FlowerPatchesUpdateProc	ifelse ConstantHandlingTime = true [ set handlingTimePollen TIME_POLLEN_GATHERING ]
TIME_UNLOADING	s	116	Seeley (1994): 116s	time to unload nectar in the colony	float	foraging	Constant	globals	ParameterizationProc	Foraging_flightCosts_flightTimeProc	set ColonyTripDurationSum ColonyTripDurationSum + tripDuration + TIME_UNLOADING
TIME_UNLOADING_POLLEN	s	210	Ribbands (1953) p.131: 3.5 minutes (from Park 1922,1928b)	time to unload pollen in the colony	float	foraging	Constant	globals	ParameterizationProc	Foraging_flightCosts_flightTimeProc	set ColonyTripDurationSum ColonyTripDurationSum + tripDurationPollen + TIME_UNLOADING_POLLEN ]
TodaysAllPatchesList		-		data of all flower patches for current day only	list	flowerpatch	Variable	globals	(set to 0 in Setup by "clear-all") reset to [] in DailyUpdateProc	DailyUpdateProc; Create_Read-in_FlowerPatchesProc; FlowerPatchesUpdateProc	set TodaysAllPatchesList fput TodaysSinglePatchList TodaysAllPatchesList
TodaysSinglePatchList		-		data of a single flower patch for current day only	list	flowerpatch	Variable	globals	(set to 0 in Setup by "clear-all") reset to [] in DailyUpdateProc	DailyUpdateProc; Create_Read-in_FlowerPatchesProc; FlowerPatchesUpdateProc;	set TodaysSinglePatchList (item counter AllDaysAllPatchesList)
TotalBeesAdded	bees	-		total number of bees ever added by the beekeeper	float	beekeeping	Variable	globals	(set to 0 in Setup by "clear-all")	BeekeepingProc;	set TotalBeesAdded TotalBeesAdded + MergeColoniesTH
TotalDroneEggs	bees	-		current number of drone eggs present in the colony	float	colony	Variable	globals	(set to 0 in Setup by "clear-all") reset to 0 in CountingProc	MiteDailyMortalityProc; CountingProc; GenericPlottingProc;	set TotalDroneEggs (TotalDroneEggs + number)
TotalDroneLarvae	bees	-		current number of drone larvae present in the colony	float	colony	Variable	globals	(set to 0 in Setup by "clear-all") reset to 0 in CountingProc	BroodCareProc; MiteDailyMortalityProc; CountingProc; PollenConsumptionProc; HoneyConsumptionProc; GenericPlottingProc	set TotalDroneLarvae (TotalDroneLarvae + number)
TotalDronePupae	bees	-		current number of drone pupae present in the colony	float	colony	Variable	globals	(set to 0 in Setup by "clear-all") reset to 0 in CountingProc	MiteDailyMortalityProc; CountingProc; GenericPlottingProc	set TotalDronePupae (TotalDronePupae + number)
TotalDrones	bees	-		current number of drones present in the colony	float	colony	Variable	globals	(set to 0 in Setup by "clear-all") reset to 0 in CountingProc	CountingProc; PollenConsumptionProc; HoneyConsumptionProc; GenericPlottingProc	set TotalDrones (TotalDrones + number)
TotalEggs	bees	-		current number of worker eggs present in the colony	float	colony	Variable	globals	(set to 0 in Setup by "clear-all") reset to 0 in CountingProc	MiteDailyMortalityProc; CountingProc; GenericPlottingProc	set TotalEggs (TotalEggs + number)
TotalEventsToday		-		total number of all foraging events on the current day	float	foraging	Variable	globals	(set to 0 in Setup by "clear-all")	GenericPlottingProc	set TotalEventsToday NectarFlightsToday + PollenFlightsToday + EmptyFlightsToday
TotalForagers	bees	newForagerSquadronsHealthy * SQUADRON_SIZE		number of all foragers of the colony	float	colony	Variable	globals	ParameterizationProc	Go; GoTreatmentProc; DailyUpdateProc; NewEggsProc; SwarmingProc; AffProc; BroodCareProc; ForagingRoundProc; MitesInvasionProc; CountingProc; PollenConsumptionProc; HoneyConsumptionProc; BeekeepingProc; DoPlotsProc;	set totalForagers (count foragerSquadrons) * SQUADRON_SIZE
TotalFPdetectionProb		-1		probability to find any flower patch during a single search trip	float	foraging	Variable	globals	ParameterizationProc	Foraging_searchingProc	set TotalFPdetectionProb (1 - cumulative_NON-detectionProb)
TotalHoneyFed_kg	kg	-		total amount of honey ever added by the beekeeper	float	beekeeping	Variable	globals	(set to 0 in Setup by "clear-all")	BeekeepingProc	set TotalHoneyFed_kg TotalHoneyFed_kg + addedFondant_kg
TotalHoneyHarvested_kg	kg	-		total amount of honey ever harvested by the beekeeper	float	beekeeping	Variable	globals	(set to 0 in Setup by "clear-all")	BeekeepingProc	set TotalHoneyHarvested_kg TotalHoneyHarvested_kg + HarvestedHoney_kg
TotalIHbees	bees	-		current number of in-hive bees present in the colony	float	colony	Variable	globals	(set to 0 in Setup by "clear-all") reset to 0 in CountingProc	GoTreatmentProc; DailyUpdateProc; NewEggsProc; SwarmingProc; AffProc; BroodCareProc; ForagingRoundProc; MitesInvasionProc; MitePhoreticPhaseProc; CountingProc; PollenConsumptionProc; HoneyConsumptionProc; BeekeepingProc; GenericPlottingProc;	set TotalIHbees (TotalIHbees + number)
TotalLarvae	bees	-		current number of worker larvae present in the colony	float	colony	Variable	globals	(set to 0 in Setup by "clear-all") reset to 0 in CountingProc	BroodCareProc; MiteDailyMortalityProc; CountingProc; PollenConsumptionProc; HoneyConsumptionProc; GenericPlottingProc;	set TotalLarvae (TotalLarvae + number)
TotalMites	mites	phoreticMites		all varroa mites present in the colony (phoretic and in brood cells)	float	varroa	Variable	globals	ParameterizationProc	Go; WorkerLarvaeDevProc; DroneLarvaeDevProc; WorkerPupaeDevProc; DronePupaeDevProc; BroodCareProc; MiteOrganisersUpdateProc; CountingProc; DoPlotsProc;	ask miteOrganisers [ set TotalMites TotalMites + cohortInvadedMitesSum ] set TotalMites TotalMites + PhoreticMites
TotalPollenAdded	kg	-		total amount of pollen ever added by the beekeeper	float	beekeeping	Variable	globals	(set to 0 in Setup by "clear-all")	BeekeepingProc	set TotalPollenAdded TotalPollenAdded + addedPollen_kg
TotalPupae	bees	-		current number of worker pupae present in the colony	float	colony	Variable	globals	(set to 0 in Setup by "clear-all") reset to 0 in CountingProc	MiteDailyMortalityProc; CountingProc; GenericPlottingProc;	set TotalPupae (TotalPupae + number)
TotalWeightBees_kg	kg	-		total weight of worker and drone brood and all adults	float	colony	Variable	globals	(set to 0 in Setup by "clear-all")	GenericPlottingProc	set TotalWeightBees_kg (totalEggs*0.0001+ totalLarvae * 0.0457 + totalPupae * 0.16 + (totalIHbees + totalForagers) * WEIGHT_WORKER_g + totalDroneEggs * 0.0001 + totalDrones * 0.22 + totalDroneLarvae *(0.1 * (0.22 / WEIGHT_WORKER_g))+ totalDronePupae * (0.16 * (0.22 / WEIGHT_WORKER_g))) / 1000
TotalWorkerAndDroneBrood	bees	-		current number of all worker and drone eggs, larvae and pupae	float	colony	Variable	globals	(set to 0 in Setup by "clear-all")	DailyUpdateProc; NewEggsProc; SwarmingProc; AffProc; BroodCareProc; CountingProc; PollenConsumptionProc; HoneyConsumptionProc; GenericPlottingProc;	set TotalWorkerAndDroneBrood TotalEggs + TotalLarvae + TotalPupae + TotalDroneEggs + TotalDroneLarvae + TotalDronePupae
VarroaTreatment		FALSE		if true: colony is treated against varroa once a year	boolean	beekeeping	Variable	GUI ("Switch")	DEFAULT button	BeekeepingProc; DoPlotsProc	if ((varroaTreatment = true) and (Day >= treatmentDay) and (Day <= treatmentDay + treatmentDuration ) and (N_INITIAL_MITES_HEALTHY + N_INITIAL_MITES_INFECTED > 0)) [ set PhoreticMites round(PhoreticMites * (1 - treatmentEfficiency))
Virus		"DWV"		choice which virus is transmitted by infected mites (DWV, APV)	string	varroa	Variable	GUI ("Chooser")	DEFAULT button	Setup	if Virus = "DWV" [ set VIRUS_TRANSMISSION_RATE_MITE_TO_PUPA 0.89 ... ]
VIRUS_KILLS_PUPA_PROB	1/pupal development	0.2 (DWV); 1 (APV)	Martin (2001)	probability that an infected pupa will die	float	mortality	Constant	globals		MitesReleaseProc	if pupaInfected = true [ if random-float 1 < VIRUS_KILLS_PUPA_PROB [ set pupaAlive 0 ] ]
VIRUS_TRANSMISSION_RATE_MITE_TO_PUPA	1/pupal development	0.89 (Virus = "DWV"); 1 (Virus = "APV")	Martin (2001)	probability that an infected mite will infect a healthy pupa	float	varroa	Constant	globals		MitesReleaseProc	if random-float 1 > (1 - VIRUS_TRANSMISSION_RATE_MITE_TO_PUPA) ^ infectedMitesInSingleCell [ set pupaInfected true ]
VIRUS_TRANSMISSION_RATE_PUPA_TO_MITES	1/pupal development	1 (DWV); 0 (APV)	Martin (2001)	probability that an infected pupa will infect a healthy mite	float	varroa	Constant	globals		MitesReleaseProc	if random-float 1 < VIRUS_TRANSMISSION_RATE_PUPA_TO_MITES [ set healthyMitesInSingleCell healthyMitesInSingleCell - 1 set infectedMitesInSingleCell infectedMitesInSingleCell + 1 ]
Weather		"Rothamsted (2009)"		choice between several weather scenarios and datasets	string	environment	Variable	GUI ("Chooser")	DEFAULT button	Foraging_PeriodREP	if Weather = "Rothamsted (2009)" [ set foragingHoursList foragingHoursListRothamsted2009 ]
WEIGHT_WORKER_g	g	0.1	Schmickl & Crailsheim (2007): 0.1g, Martin (1998): 1kg adults = 9000 bees; Calis et al. (1999): 0.125g; higher weight => less mites!	weight of a worker bee	float	colony	Constant	globals	ParameterizationProc	MitesInvasionProc; DoPlotsProc	let adultsWeight_g (totalIHbees + TotalForagers) * WEIGHT_WORKER_g
WriteFile		FALSE		if true: some model results are written in an output file	boolean	output	Variable	GUI ("Switch")	DEFAULT button	createOutputFileProc; StartProc; Start_IBM_ForagingProc	if WriteFile = true [ WriteToFileProc ]
X_Days	d	7		defines "X" for the "run X days"-button	float	display	Variable	GUI ("Input")	DEFAULT button	only in GUI	repeat X_days [ startProc ]

## Sheet: Local variables
This table lists all local variables, which are used only in the procedure, where they are defined (some variable names are used in several procedures). Local variables with a constant value are shown in capitals.
Variable name	initial value, calculation	Unit	Reference/comment	used in procedure
addedFondant_kg	1	kg		BeekeepingProc
addedPollen_kg	0.5	kg		BeekeepingProc
adultsWeight_g	(TotalIHbees+TotalForagers)*WEIGHT_WORKER_g	g		MitesInvasionProc
affYesterDay	Aff	d		AffProc
ageLaziness	100	d		Start_IBM_ForagingProc
allInfectedMitesSwitchingHosts	round ( PhoreticMites * PropNewToAllPhorMites * (1 - PhoreticMitesHealthyRate) + mitesReleasedFromInhivebees * (1 - PhoreticMitesHealthyRate))			MitePhoreticPhaseProc
allMitesInSingleCell	-1			MitesReleaseProc
averageOffspring	random-poisson (MiteOffspringREP ploidyMiteOrg * MiteDensityFactorREP ploidyMiteOrg mitesIndex)			MitesReleaseProc
broodSwarmingTH	17000	bees	Fefferman & Starks 2006 (model)	SwarmingProc
broodTH	0.1			AffProc
calcDetectProb	item 11 TodaysSinglePatchList			Create_Read-in_FlowerPatchesProc
cell	-1			MitesInvasionProc
cellCounter	0			MitesReleaseProc
cellListCondensed	[]			MitesReleaseProc
chosenPatch	-1	id		Foraging_searchingProc
continueForaging	true			Start_IBM_ForagingProc
counter	(Day - 1)			DailyUpdateProc
counter	0			Create_Read-in_FlowerPatchesProc; MitesInvasionProc; MiteOrganisersUpdateProc
cumulative_NON-detectionProb	1			Foraging_searchingProc
currentLazy	SQUADRON_SIZE * count foragerSquadrons with [activity = "lazy"]	bees		ForagingRoundProc
currentNectarForagers	SQUADRON_SIZE * count foragerSquadrons with [activity = "expForaging" and pollenForager = false]	bees		ForagingRoundProc
currentPollenForagers	SQUADRON_SIZE * count foragerSquadrons with [activity = "expForaging" and pollenForager = true]	bees		ForagingRoundProc
currentRecruits	SQUADRON_SIZE * count foragerSquadrons with [activity = "recForaging"]	bees		ForagingRoundProc
currentResters	SQUADRON_SIZE * count foragerSquadrons with [activity = "resting"]	bees		ForagingRoundProc
currentScouts	SQUADRON_SIZE * count foragerSquadrons with [activity = "searching"]	bees		ForagingRoundProc
DAILY_HONEY_NEED_ADULT_DRONE	10	mg/d	Winston(1987) p62: resting drone 1-3mg sugar/hr; flying drone: 14mg/hr (Mindt 1962); assumptions: 22h resting, 2h flying; 1 mg sucrose = 17J; 1kJ = 0.008013g Honig	HoneyConsumptionProc
DAILY_HONEY_NEED_ADULT_RESTING	11	mg/d	Rortais et al 2005: Winter bees: 11 mg/d	HoneyConsumptionProc
DAILY_HONEY_NEED_DRONE_LARVA	19.2	mg/d	Rortais et al 2005: 98.2mg sugar in 6.5d; sugar to honey: x1.272 i.e. 124.9mg honey in total or 19.2 mg/d	HoneyConsumptionProc
DAILY_HONEY_NEED_LARVA	65.4/(PUPATION_AGE-HATCHING_AGE)	mg/d	Schmickl & Crailsheim (2007): 65.4 mg / 6 days	HoneyConsumptionProc
DAILY_HONEY_NEED_NURSES	53.42	mg/d	Rortais et al 2005: average for "brood attending" 34-50mg sugar/d => 43-64mg/d honey	HoneyConsumptionProc
DAILY_POLLEN_NEED_ADULT	1.5	mg/d	Pernal, Currie (2000): value for 14d old bees, Fig. 3	PollenConsumptionProc
DAILY_POLLEN_NEED_ADULT_DRONE	2	mg/d	estimation	PollenConsumptionProc
DAILY_POLLEN_NEED_DRONE_LARVA	50	mg/d	estimation, Rortais et al. 2005: "The pollen consumption of drone larvae has never been determined."	PollenConsumptionProc
DAILY_POLLEN_NEED_LARVA	142/(PUPATION_AGE-HATCHING_AGE)	mg/d	(=23.6 mg/d) Schmickl & Crailsheim (2007): 142mg in total	PollenConsumptionProc
dailyRiskToDie	MORTALITY_INHIVE	mortality/d		ForagersLifespanProc
danceFollowersNectarNow	random-poisson [ danceFollowersNectar ] of flowerPatch knownNectarPatch	bees		Foraging_dancingProc
dataList	[]			MiteDensityFactorREP
deathsCounter	0	bees		WorkerIHbeesDevProc
droneCellListTemporary	n-valuessuitableDroneCells[0]			MitesInvasionProc
dustbin	file-read-line			ReadFileProc
EEFdancedPatch	-999			Foraging_dancingProc
ELRt	ELRt_HoPoMo	eggs/d		NewEggsProc
ELRt_HoPoMo	(MAX_EGG_LAYING * (1 - HoPoMo_seasont))	eggs/d		NewEggsProc
ELRt_IH	(TotalIHbees + TotalForagers * FORAGER_NURSING_CONTRIBUTION) * MAX_BROOD_NURSE_RATIO / EMERGING_AGE	eggs/d		NewEggsProc
emergencyProb	0.2			Foraging_ProbabilityREP
emptyTripDuration	SEARCH_LENGTH_M / FLIGHT_VELOCITY	s		Foraging_mortalityProc
energyConsumption	0	kJ		Foraging_flightCosts_flightTimeProc
energyFactor_onFlower	0.2		Kacelnik et al 1986 (BES:19): 0.3 (rough estimation, based on Nunez 1982)	FlowerPatchesUpdateProc
exitingMites	0	mites		MitesInvasionProc
factorDrones	6.49		Boot etal. (1995), Martin (2001)	MitesInvasionProc
factorWorkers	0.56		Boot etal. (1995), Martin (2001)	MitesInvasionProc
filename	"Output.txt"			CreateOutputFileProc
FORAGE_AUTOCORR	0			Foraging_start-stopProc
foragersAlive	SQUADRON_SIZE * count foragerSquadrons	bees		ForagingRoundProc
foragerSquadronsToBeCreated	NewForagerSquadronsHealthy + NewForagerSquadronsInfectedAsPupae + NewForagerSquadronsInfectedAsAdults	forager squadrons		NewForagersProc
foragerToWorkerTH	0.3		Beshers et al. 2001	AffProc
foragingHoursList	[ ]			Foraging_PeriodREP
foragingHoursListBerlin2000	[ 0 0 0 0 0 0 0 0 0 0 0 0 0 0 0 0 0 0 0 0 0 0 0 0 0 0 0 0 0 0 0 0 0 0 0 0 0 0 0 0 0 0 0 0 0 0 0 0 0 0 0 0 0 0 0 0 0 0 7.2 0 0 0 0 0 0 0 0 0 0 0 0 0 0 0 0 0 0 0 0 0 0 0 0 0 0 2.5 0 0 0 0 0 0 0 10.7 0 0 0 0 0 0 0 0 0 0 0 7 0 7.9 6.8 4.7 10.8 11.2 11.8 11.2 9.9 0 10.7 10.4 4.2 10.6 8.7 5.7 13.3 13.2 12 14 14.1 13.9 13.1 10.7 7.1 13.7 14.6 15 15.1 15 13.5 10.3 2.6 5.9 0 6 0 8.4 2.4 0.7 12.1 5.8 6.8 8…	h	(Hours sunshine if Tmax > 15degC)	Foraging_PeriodREP
foragingHoursListBerlin2001	[ 0 0 0 0 0 0 0 0 0 0 0 0 0 0 0 0 0 0 0 0 0 0 0 0 0 0 0 0 0 0 0 0 0 0 0 0 0 0 0 0 0 0 0 0 0 0 0 0 0 0 0 0 0 0 0 0 0 0 0 0 0 0 0 0 0 0 0 0 0 0 0 0 0 0 0 0 0 0 0 0 0 0 0 0 0 0 0 0 0 0 2.3 10.3 6.2 5.5 0 0 0 0 0 0 0 0 0 0 0 0 0 0 0 0 0 0 0 13 8.1 3.9 6.6 0 3 10.9 13 13.2 13.6 4.9 0 0 0 9 14.2 14.2 14.7 13.7 12.2 12.6 2.1 8.3 2.9 5.3 10.1 13.1 8.3 7.5 15.3 15.1 14.9 11.6 6.5 0 6.2 3.5 1 2 0 0 0.7 1.2…	h	(Hours sunshine if Tmax > 15degC)	Foraging_PeriodREP
foragingHoursListBerlin2002	[ 0 0 0 0 0 0 0 0 0 0 0 0 0 0 0 0 0 0 0 0 0 0 0 0 0 0 0 0 0 0 0 0 5.9 8.3 0 0 0 0 0 0 0 0 0 0 0 0 0 0 0 0 0 0 0 0 0 0 0 0 0 0 0 0 0 0 0 0 0 0 0 9.7 0 0 0 0 0 0 7.2 0 0 0 0 0 0 0 0 0 0 11.2 9.1 2.8 11.2 11 0 0 0 0 0 0 0 0 0 0 0 0 0 0 0 0 5 0 6.7 13.3 3.3 0 0.2 3.2 0 0 0 0 2.7 1 5.8 0 0 4.5 0 8.1 12.7 11.7 5.2 5.6 7.9 6.7 4.3 10.4 13.7 14.7 0 8.6 10.9 12.9 7.7 2.4 1.4 0 6.1 0 6.7 11.3 6.1 10.3 13.3…	h	(Hours sunshine if Tmax > 15degC)	Foraging_PeriodREP
foragingHoursListBerlin2003	[ 0 0 0 0 0 0 0 0 0 0 0 0 0 0 0 0 0 0 0 0 0 0 0 0 0 0 0 0 0 0 0 0 0 0 0 0 0 0 0 0 0 0 0 0 0 0 0 0 0 0 0 0 0 0 0 0 0 0 0 0 0 0 0 0 0 0 0 0 0 0 0 0 0 0 0 0 0 0 0 0 0 0 11.5 7.9 0 1.8 0 9.6 8.1 0 9.7 0 0 0 0 0 0 0 0 0 0 0 11.7 12.4 12.4 12.5 12.7 0 0 11.8 11.7 12.8 12.4 8.6 8.6 0.1 7.3 4.7 2.9 4.5 7.3 9.5 3.1 13.5 12.4 7.7 9.4 11.6 0.5 4.9 10.6 4.1 3.1 4.6 0 5.3 6.7 7.3 1.7 5.5 5.9 8.1 1.1 13.1 14.3…	h	(Hours sunshine if Tmax > 15degC)	Foraging_PeriodREP
foragingHoursListBerlin2004	[ 0 0 0 0 0 0 0 0 0 0 0 0 0 0 0 0 0 0 0 0 0 0 0 0 0 0 0 0 0 0 0 0 0 0 0 0.1 0 0 0 0 0 0 0 0 0 0 0 0 0 0 0 0 0 0 0 0 0 0 0 0 0 0 0 0 0 0 0 0 0 0 0 0 0 0 0 0 9.9 7 1.3 0 0 0 0 0 0 0 0 0 0 0 12 10.6 0 6.5 2.5 0 0 0 0 0 0 0 0 0 13.2 13.1 12.5 11 8.4 0.5 4.5 3.2 10.4 0 0 10.2 0 2 13.9 11.6 12.5 7.2 0 3.9 5.2 8.2 3.9 2.3 0 0 4.4 4.7 0 0 6.6 0 9.6 0.4 8 8.4 8.1 0 0 0 0 1.6 0 0 11.6 15.2 14.8 8.7 7.9 0 1…	h	(Hours sunshine if Tmax > 15degC)	Foraging_PeriodREP
foragingHoursListBerlin2005	[ 0 0 0 0 0 0 0 0 0 0 0 0 0 0 0 0 0 0 0 0 0 0 0 0 0 0 0 0 0 0 0 0 0 0 0 0 0 0 0 0 0 0 0 0 0 0 0 0 0 0 0 0 0 0 0 0 0 0 0 0 0 0 0 0 0 0 0 0 0 0 0 0 0 0 0.8 0.4 0 0 0 0 0 0 4.7 7 0 0 0 0 0 0 0 12.3 10.4 11.7 0 9.4 0 0 0 0 0 6.3 2.1 6.7 7 10.2 10 11.4 10.3 0 0 0 0 0 4.4 11.7 0 8.4 8.5 6.6 11.7 9.7 5 2.5 7.1 2.3 0 0 0 0 0 0 11.8 1.6 0 8.4 0 0 12.7 11 5.7 4.7 0.4 5.4 9.6 12.7 13.9 15 14.2 0 4.3 0 2.8 7…	h	(Hours sunshine if Tmax > 15degC)	Foraging_PeriodREP
foragingHoursListBerlin2006	[ 0 0 0 0 0 0 0 0 0 0 0 0 0 0 0 0 0 0 0 0 0 0 0 0 0 0 0 0 0 0 0 0 0 0 0 0 0 0 0 0 0 0 0 0 0 0 0 0 0 0 0 0 0 0 0 0 0 0 0 0 0 0 0 0 0 0 0 0 0 0 0 0 0 0 0 0 0 0 0 0 0 0 0 0 1.8 1.5 5 0 0 0 3.8 8.5 0 0 0 0 0 8.2 0 0 0 0 0 0 0 0.1 0 0 6.5 9.6 4.3 0 3.7 0 13.1 4.7 0 0 0 0 10.5 5.6 13.4 12.5 11.9 11 12.2 10.6 14.2 14.7 14.1 12.6 6.8 4.6 10.5 8.6 1.4 0.3 3.5 6.1 1.5 7.7 5.8 9.9 0 0 1.6 6.6 0 0 2.4 0 11.5…	h	(Hours sunshine if Tmax > 15degC)	Foraging_PeriodREP
foragingHoursListRothamsted2009	[ 0 0 0 0 0 0 0 0 0 0 0 0 0 0 0 0 0 0 0 0 0 0 0 0 0 0 0 0 0 0 0 0 0 0 0 0 0 0 0 0 0 0 0 0 0 0 0 0 0 0 0 0 0 0 0 0 0 0 0 0 0 0 0 0 0 0 0 0 0 0 0 0 0 0 10.4 0 0 0 0 0 0 0 0 0 0 0 0 0 0 0 7.8 0 0 8.9 0 5.4 0 0 0 0 0 0 4.1 6 5.9 0 0 0 0 10.1 12.3 11 9.3 10.5 0 11.5 0 0 11.2 4.5 8 10.3 0 0 5.2 7.5 3.2 0 9.4 10.3 0 11.6 0 0.7 0 0 0 6.9 5.4 8.2 8.7 8.4 12.5 15 7.5 7.5 0.7 6.7 13 15 14.2 14.3 14.9 3.4 11…	h	(Hours sunshine if Tmax > 15degC)	Foraging_PeriodREP
foragingHoursListRothamsted2010	[ 0 0 0 0 0 0 0 0 0 0 0 0 0 0 0 0 0 0 0 0 0 0 0 0 0 0 0 0 0 0 0 0 0 0 0 0 0 0 0 0 0 0 0 0 0 0 0 0 0 0 0 0 0 0 0 0 0 0 0 0 0 0 0 0 0 0 0 0 0 0 0 0 0 0 0 0 5.3 0 0 0 0 0 5.8 0 0 0 0 0 0 0 0 0 0 0 0 9.3 0 11.4 9.1 10.6 0 0 0 0 0 0 11.8 11.4 0 0 0 0 13.1 11.2 2.4 4.4 10.4 8.1 1.7 0 3 0 0 0 0 0 0 0 0 0 0 0 0 0 8.3 0 6.4 7 8.1 5.9 12.5 14.9 15 14.7 9 5 6.2 10.7 0 10.1 1.1 0 12.8 15.4 12.9 8.5 3.7 5.7 3…	h	(Hours sunshine if Tmax > 15degC)	Foraging_PeriodREP
foragingHoursListRothamsted2011	[ 0 0 0 0 0 0 0 0 0 0 0 0 0 0 0 0 0 0 0 0 0 0 0 0 0 0 0 0 0 0 0 0 0 0 0 0 0 0 0 0 0 0 0 0 0 0 0 0 0 0 0 0 0 0 5.4 1.7 0 0 0 0 0 0 0 0 0 0 0 0 3.2 0 4.9 0 0 3.9 0 0 0 0 0 3.1 1.1 10.1 10.5 10.2 3 7.5 6.5 4.6 0.2 4.8 3.3 3.9 6.1 6.2 0 11.5 10.2 12.5 12 11.1 8.5 10.2 0 0.2 5 3.6 6.6 6.7 11.3 8.5 7.8 12.6 12.7 10.1 12.8 4.6 10.9 6.8 5.3 12.9 12.2 13 13.2 13.6 6.6 11.8 3.2 6.8 10.8 11 2.1 8 7.2 8.7 5.…	h	(Hours sunshine if Tmax > 15degC)	Foraging_PeriodREP
foragingPeriod_s	-1	s		Foraging_PeriodREP
foragingProbability	0.01		0.01	Foraging_ProbabilityREP
fractionSwarm	0.6		Winston (1987) p. 187: 0.6	SwarmingProc
HANGING_AROUND	SEARCH_LENGTH_M / FLIGHT_VELOCITY	s		Start_IBM_ForagingProc
healthyMitesInSingleCell	allMitesInSingleCell-infectedMitesInSingleCell	mites		MitesReleaseProc
healthyPhoreticMites	round(PhoreticMites*PhoreticMitesHealthyRate)	mites		MitePhoreticPhaseProc
healthyPhoreticMitesSwitchingHosts	round (mitesReleasedFromInhivebees * PhoreticMitesHealthyRate + PhoreticMites * PropNewToAllPhorMites * PhoreticMitesHealthyRate)	mites		MitePhoreticPhaseProc
healthyRateMiteOrg	0	mites/mites	proportion of healthy mites in the current cohort (miteOrganiser)	MitesReleaseProc
highForProb	0.05		0.02	Foraging_ProbabilityREP
honeyTH	35* (DailyHoneyConsumption / 1000) * ENERGY_HONEY_per_g			AffProc
i	1			ForagingRoundProc; Foraging_ProbabilityREP; GenericPlotClearProc
i	0			MitesReleaseProc
id	item 1 TodaysSinglePatchList	id	patch number	DailyUpdateProc
infectedMitesInSingleCell	0	mites		MitesReleaseProc
infectedMitesSwitchingHostsInThisCohort	(allInfectedMitesSwitchingHosts / TotalIHbees) * number	mites	# of infected mites switching their host in current bee cohort: # mites per ih-bee * number of ih-bees in this cohort (assumes an equal distribution of mites)	MitePhoreticPhaseProc
infectedPhoreticMites	PhoreticMites-healthyPhoreticMites	mites		MitePhoreticPhaseProc
inputYear	2011 + round ((ceiling (ticks / 365)) mod 3)	year		Foraging_PeriodREP
inputYear	2006 + round ((ceiling (ticks / 365)) mod 7)	year		Foraging_PeriodREP
invadingBroodCellProb	0			MitesInvasionProc
invadingWorkerCellProb	0			MitesInvasionProc
lackNurses	false			BroodCareProc
lackProtein	false			BroodCareProc
lastSwarmingDate	199	Julian day	Winston 1980: prime: 14.05.(134) after swarm: 18.07.(199)	SwarmingProc
meanTripDuration	0	s		Start_IBM_ForagingProc
memoColor	0			Foraging_collectNectarPollenProc
memory	-1			MitesInvasionProc
minSummerStore_kg	3	kg		BeekeepingProc
minWinterStore_kg	16	kg		BeekeepingProc
miteFallProb	MITE_FALL_DRONECELL			MitesReleaseProc
mitesHealthy&InfectedSumUncappedCells	0	mites	sums up the healthy and infected mites of the current cohort	MitesReleaseProc
mitesHealthySumUncappedCells	0	mites	sums up the healthy mites of the current cohort	MitesReleaseProc
mitesIndex	allMitesInSingleCell			MitesReleaseProc
mitesInfectedSumUncappedCells	0	mites		MitesReleaseProc
mitesReleasedFromInhivebees	precision (phoreticMitesPerIHbee * ( InhivebeesDiedToday + SQUADRON_SIZE * ( NewForagerSquadronsHealthy + NewForagerSquadronsInfectedAsPupae + NewForagerSquadronsInfectedAsAdults))) 5	mites		MitePhoreticPhaseProc
modelledDetectProb	item 12 TodaysSinglePatchList			Create_Read-in_FlowerPatchesProc
nectarAvailable	quantityMyl/CROPVOLUME	nectar loads	# crop loads available	DrawForagingMapProc
needHoneyAdult	(TotalIHbees + TotalForagers) * DAILY_HONEY_NEED_ADULT_RESTING + TotalDrones * DAILY_HONEY_NEED_ADULT_DRONE	mg/d		HoneyConsumptionProc
needHoneyLarvae	TotalLarvae * DAILY_HONEY_NEED_LARVA + TotalDroneLarvae * DAILY_HONEY_NEED_DRONE_LARVA	mg/d		HoneyConsumptionProc
needPollenAdult	((TotalIHbees + TotalForagers) * DAILY_POLLEN_NEED_ADULT + TotalDrones * DAILY_POLLEN_NEED_ADULT_DRONE )	mg/d		PollenConsumptionProc
needPollenLarvae	(TotalLarvae*DAILY_POLLEN_NEED_LARVA + TotalDroneLarvae * DAILY_POLLEN_NEED_DRONE_LARVA )	mg/d		PollenConsumptionProc
newCreatedBees	0	forager squadrons		NewForagersProc
newlyInfectedIHbeesInThisCohort	0	bees		MitePhoreticPhaseProc
newlyInfectedMites	0	mites		MitePhoreticPhaseProc
nowAvailablePatchesList	[ ]			Foraging_searchingProc
nPhoreticMitesBeforeEmergenceHealthy	round(PhoreticMitesHealthyRate*PhoreticMites)	mites		MitesReleaseProc
nPhoreticMitesBeforeEmergenceInfected	PhoreticMites-nPhoreticMitesBeforeEmergenceHealthy	mites		MitesReleaseProc
overagedIHbees	0	bees		WorkerIHbeesDevProc
p	random-float probSum		to decide which flower patch is found	Foraging_searchingProc
patchCounter	0			Foraging_searchingProc
patchDayG	day + SHIFT_G			FlowerPatchesMaxFoodAvailableTodayREP
patchDayR	day + SHIFT_R			FlowerPatchesMaxFoodAvailableTodayREP
patchNumberDanced	-999	id		Foraging_dancingProc
phoreticMitesPerIHbee	0	mites		MitePhoreticPhaseProc
plotname	(word "Generic plot " i)			ForagingRoundProc; Foraging_ProbabilityREP; GenericPlotClearProc
pollenAvailable	amountPollen_g/POLLENLOAD	pollen loads		DrawForagingMapProc
pollenStoreLasting_d	7	d	Seeley 1995, p. 193: "a week or so", HoPoMo: "FACTORpollenstorage" = 6	PollenConsumptionProc
pollenTH	0.5			AffProc
potentialEggs	(MAX_EGG_LAYING + (-0.0027 * queenage ^ 2) + (0.395 * queenage))	eggs		NewEggsProc
probSum	0		to decide, which flower patch is found	Foraging_searchingProc
proportionPollen	0			DrawForagingMapProc
proteinTH	1			AffProc
pupaAlive	1		(0 or 1) 1: = "yes", pupa is alive 0: = "no", pupa is dead	MitesReleaseProc
pupaInfected	FALSE		a young larva is healthy	MitesReleaseProc
radius	sqrt(size_sqm/pi)	m	the (hypothetical) radius of the patch (assumed to be circular)	DrawForagingMapProc
randomCell	(random totalCells) + 1	id	choses a random cell -> 1..totalCells (+1 as: random n = 0, 1, ..n-1)	MitesReleaseProc
rD	0		rD: Rate of invasion into drone cells (Boot et al. 1995)	MitesInvasionProc
releasedPupaeCohortsID	-1	id		MitesReleaseProc
repetitions	MAX_INVADED_MITES_WORKERCELL+1			MitesReleaseProc
requeening	TRUE			BeekeepingProc
result	0			MiteOffspringREP
rW	0		rW: Rate of invasion into worker cells (Boot et al. 1995)	MitesInvasionProc
saveWho	who	id		NewWorkerPupaeProc; NewDronePupaeProc
seas1	(1 - (1 / (1 + x1 * e ^ (-2 * today / x2))))			Season_HoPoMoREP
seas2	(1 / (1 + x3 * e ^ (-2 * (today - x4) / x5)))			Season_HoPoMoREP
starvedBrood	ceiling ((TotalDroneLarvae + TotalLarvae) * (1 - ProteinFactorNurses))	bees		BroodCareProc
stillToKill	ExcessBrood	bees		BroodCareProc
suitableDroneCells	0	cells		MitesInvasionProc
suitableWorkerCells	0	cells		MitesInvasionProc
summedTripDuration	0	s		Start_IBM_ForagingProc
THERMOREGULATION_BROOD	(DAILY_HONEY_NEED_NURSES-DAILY_HONEY_NEED_ADULT_RESTING) / MAX_BROOD_NURSE_RATIO	mg/d	additional cost per broodcell (= Thermoregulation): difference between nursing and resting divided by # broodcells	HoneyConsumptionProc
totalCells	0	cells		MitesReleaseProc
totalHealthyWorkers	0	bees		MitePhoreticPhaseProc
totalInfectedWorkers	0	bees		MitePhoreticPhaseProc
totalNectarAvailableToDay	0	µl		GenericPlottingProc
totalPollenAvailableToDay	0	g		GenericPlottingProc
treatmentDay	270	Julian day		BeekeepingProc
treatmentDuration	40	d	(28-40d) Fries et al. 1994	BeekeepingProc
treatmentEfficiency	0.115			BeekeepingProc
tripDurationDancedPatch	-999	s	trip duration for advertised pollen patch; not defined yet	Foraging_dancingProc
uncappedCells	0	cells	number of cells that are uncapped...	MitesReleaseProc
whoMO	who	id	stores the "who" of the current miteOrganiser	MitesInvasionProc
winterPauseStart	320	Julian day	320 = midNovember	BeekeepingProc
winterPauseStop	45	Julian day	45 = midFebruary	BeekeepingProc
workerCellListTemporary	n-values suitableWorkerCells [ 0 ]			MitesInvasionProc
workloadNurses	0			PollenConsumptionProc
x1	385		Schmickl & Crailsheim 2007	Season_HoPoMoREP
x2	25		(Schmickl & Crailsheim 2007: x3 = 30; value of 25 results in increased egg laying in spring)	Season_HoPoMoREP
x3	36		Schmickl & Crailsheim 2007	Season_HoPoMoREP
x4	155		Schmickl & Crailsheim 2007	Season_HoPoMoREP
x5	30		Schmickl & Crailsheim 2007	Season_HoPoMoREP
xplot	0	m	x coordinate randomly chosen from centre +- radius	DrawForagingMapProc
year	ceiling(ticks/365)	year		WriteToFileProc
yplot	0	m		DrawForagingMapProc
yRange	sqrt((radius^2)-((xplot-xcorMap)^2))	m		DrawForagingMapProc

## Sheet: Entities State variables
This table lists all state variables of entities.
Entity	Variable	Unit	comment
droneCohorts	number_healthy	bees	# uninfected bees in this cohort
droneCohorts	number_infectedAsPupa	bees	# bees infected as pupae in this cohort
dronePupaeCohorts	number_healthy	bees	# uninfected bees in this cohort
dronePupaeCohorts	number_infectedAsPupa	bees	# bees infected as pupae in this cohort
flowerPatches	amountPollen_g	g	quantity of available pollen [g]
flowerPatches	danceCircuits	circuits	calculated from EEF, following Seeley 1994
flowerPatches	danceFollowersNectar	bees	number of possible recruits for nectar patches, calculated from danceCircuits
flowerPatches	detectionProbability		probability that a scout finds the flower patch
flowerPatches	distanceToColony	m	distance of the patch to the colony
flowerPatches	EEF		energetic efficiency calculated from nectar concentration and costs
flowerPatches	flightCostsNectar	kJ	energetic costs calculated from trip length and handling time
flowerPatches	flightCostsPollen	kJ	energetic costs calculated from trip length and handling time
flowerPatches	handlingTimeNectar	s	handling times based on depletion of nectar/pollen at patch
flowerPatches	handlingTimePollen	s	handling times based on depletion of nectar/pollen at patch
flowerPatches	mortalityRisk		risk to die during nectar foraging trip, calculated from trip length and handlingTimeNectar
flowerPatches	mortalityRiskPollen		risk to die during pollen foraging trip, calculated from trip length and handlingTimePollen
flowerPatches	nectarConcFlowerPatch	mol/l	sugar concentration of provided nectar
flowerPatches	nectarVisitsToday	bees	# of bees collected nectar from that patch today
flowerPatches	oldPatchID	id	refers to the ID of a flower patch in a separate landscape module, where real landscapes can be analysed
flowerPatches	patchType		crop type of the flower patch, e.g. "oilseed rape"
flowerPatches	pollenVisitsToday	bees	# of bees collected pollen from that patch today
flowerPatches	quantityMyl	μl	quantity of available nectar
flowerPatches	size_sqm	m^2	size of the patch (used for visualization in 'foraging map' plot)
flowerPatches	summedVisitors	bees	number of visits by forager squadrons x Squadron size
flowerPatches	tripDuration	s	duration of trip calculated from distance and handlingTimeNectar
flowerPatches	tripDurationPollen	s	duration of trip calculated from distance and handlingTimePollen
flowerPatches	xcorMap	m	x-coordinate of patch centre (used for visualization in 'foraging map' plot)
flowerPatches	ycorMap	m	y-coordinate of patch centre (used for visualization in 'foraging map' plot)
foragerSquadrons	activity		the current activity
foragerSquadrons	activityList		record of all activities performed during a day
foragerSquadrons	collectedPollen	g	amount of collected pollen
foragerSquadrons	cropEnergyLoad	kJ	energy load of nectar in the honey stomach
foragerSquadrons	infectionState		healthy, infectedAsPupa or infectedAsAdult
foragerSquadrons	km_today	km	summed flight distance during a day
foragerSquadrons	knownNectarPatch	id	patch id
foragerSquadrons	knownPollenPatch	id	patch id
foragerSquadrons	mileometer	km	total flight distance
foragerSquadrons	pollenForager		true or false; if false: nectar forager!
IHbeeCohorts	number_healthy	bees	# uninfected bees in this cohort
IHbeeCohorts	number_infectedAsAdult	bees	# bees infected as adults in this cohort
IHbeeCohorts	number_infectedAsPupa	bees	# bees infected as pupae in this cohort
miteOrganisers	cohortInvadedMitesSum	mites	sum of all mites that invaded a worker or drone cell on that day
miteOrganisers	droneCellListCondensed		sums up the drone cells entered by 0, 1, 2..n mites in the mitesOrganisers own list
miteOrganisers	invadedDroneCohortID	id	ID of the drone cohort, which is invaded by mites
miteOrganisers	invadedMitesHealthyRate		proportion of uninfected mites in those mites, invading brood cohorts today
miteOrganisers	invadedWorkerCohortID	id	ID of the worker cohort, which is invaded by mites
miteOrganisers	workerCellListCondensed		sums up the worker cells entered by 0, 1, 2..n mites in the mitesOrganisers own list
pupaeCohorts	number_healthy	bees	# uninfected bees in this cohort
pupaeCohorts	number_infectedAsPupa	bees	# bees infected as pupae in this cohort
turtles	age	d	age
turtles	invadedByMiteOrganiserID	id	ID of the miteOrganiser, which stores # and distribution of mites in the brood cells
turtles	number	bees	number of individuals in this cohort
turtles	numberDied	bees	number of individuals died in this cohort
turtles	ploidy		ploidy (1: drone, 2: worker)

## Sheet: Initialisation buttons
This table lists the parameter values set by the initialisation buttons. Only values for global variables defined on the interface are set.
Scenario-button	Global variable	Value
"DEFAULT" button	AddPollen	FALSE
"DEFAULT" button	AlwaysDance	FALSE
"DEFAULT" button	CONC_G	1.5
"DEFAULT" button	CONC_R	1.5
"DEFAULT" button	ConstantHandlingTime	FALSE
"DEFAULT" button	CRITICAL_COLONY_SIZE_WINTER	4000
"DEFAULT" button	Details	TRUE
"DEFAULT" button	DANCE_INTERCEPT	0
"DEFAULT" button	DANCE_SLOPE	1.16
"DEFAULT" button	DETECT_PROB_G	0.2
"DEFAULT" button	DETECT_PROB_R	0.2
"DEFAULT" button	DISTANCE_G	500
"DEFAULT" button	DISTANCE_R	1500
"DEFAULT" button	Dot_Density	0.01
"DEFAULT" button	EggLaying_IH	TRUE
"DEFAULT" button	Experiment	"none"
"DEFAULT" button	FeedBees	FALSE
"DEFAULT" button	ForagingMap	"Nectar and Pollen"
"DEFAULT" button	GenericPlot1	"aff & lifespan"
"DEFAULT" button	GenericPlot2	"colony structure workers"
"DEFAULT" button	GenericPlot3	"broodcare [%]"
"DEFAULT" button	GenericPlot4	"mites"
"DEFAULT" button	GenericPlot5	set GenericPlot5 "nectar availability [l]"
"DEFAULT" button	GenericPlot6	"pollen availability [kg]"
"DEFAULT" button	GenericPlot7	"mean trip duration"
"DEFAULT" button	GenericPlot8	"foragers today [%]"
"DEFAULT" button	HarvestingDay	135
"DEFAULT" button	HarvestingPeriod	80
"DEFAULT" button	HarvestingTH	20
"DEFAULT" button	HoneyHarvesting	FALSE
"DEFAULT" button	HoneyIdeal	FALSE
"DEFAULT" button	INPUT_FILE	"Input_2-1_FoodFlow.txt"
"DEFAULT" button	MAX_BROODCELLS	2000099
"DEFAULT" button	MAX_km_PER_DAY	7299
"DEFAULT" button	MAX_HONEY_STORE_kg	50
"DEFAULT" button	MergeColoniesTH	5000
"DEFAULT" button	MergeWeakColonies	FALSE
"DEFAULT" button	MiteReproductionModel	"Martin"
"DEFAULT" button	ModelledInsteadCalcDetectProb	FALSE
"DEFAULT" button	N_INITIAL_BEES	10000
"DEFAULT" button	N_INITIAL_MITES_HEALTHY	0
"DEFAULT" button	N_INITIAL_MITES_INFECTED	0
"DEFAULT" button	POLLEN_G_kg	1
"DEFAULT" button	POLLEN_R_kg	1
"DEFAULT" button	PollenIdeal	FALSE
"DEFAULT" button	ProbLazinessWinterbees	0
"DEFAULT" button	QUANTITY_G_l	20
"DEFAULT" button	QUANTITY_R_l	20
"DEFAULT" button	QueenAgeing	FALSE
"DEFAULT" button	ReadInfile	FALSE
"DEFAULT" button	RemainingHoney_kg	5
"DEFAULT" button	SeasonalFoodFlow	TRUE
"DEFAULT" button	SHIFT_G	-40
"DEFAULT" button	SHIFT_R	30
"DEFAULT" button	ShowAllPlots	TRUE
"DEFAULT" button	SQUADRON_SIZE	100
"DEFAULT" button	StopDead	TRUE
"DEFAULT" button	Swarming	"No swarming"
"DEFAULT" button	Testing	"SIMULATION - NO TEST"
"DEFAULT" button	TIME_NECTAR_GATHERING	1200
"DEFAULT" button	TIME_POLLEN_GATHERING	600
"DEFAULT" button	VarroaTreatment	FALSE
"DEFAULT" button	Virus	"DWV"
"DEFAULT" button	Weather	"Rothamsted (2009)"
"DEFAULT" button	WriteFile	FALSE
not defined in "Default" button:
	(Rand_Seed)	not defined
	(X_Days)	not defined
	(Input_File)	not defined
"2 patches" button	ReadInfile	FALSE
"2 patches" button	QUANTITY_R_l	20
"2 patches" button	QUANTITY_G_l	20
"2 patches" button	CONC_R	1.5
"2 patches" button	CONC_G	1.5
"2 patches" button	POLLEN_R_kg	1
"2 patches" button	POLLEN_G_kg	1
"2 patches" button	DISTANCE_R	1500
"2 patches" button	DISTANCE_G	500
"2 patches" button	ConstantHandlingTime	FALSE
"2 patches" button	seasonalFoodFlow	TRUE
"2 patches" button	SHIFT_R	30
"2 patches" button	shift_G	-40
"2 patches" button	TIME_NECTAR_GATHERING	1200
"2 patches" button	TIME_POLLEN_GATHERING	600
"2 patches" button	DETECT_PROB_R	0.2
"2 patches" button	DETECT_PROB_G	0.2
"1 feeder" button	ReadInfile	FALSE
"1 feeder" button	QUANTITY_R_l	20
"1 feeder" button	QUANTITY_G_l	0
"1 feeder" button	CONC_R	1.5
"1 feeder" button	POLLEN_R_kg	2
"1 feeder" button	POLLEN_G_kg	0
"1 feeder" button	DISTANCE_R	1500
"1 feeder" button	ConstantHandlingTime	TRUE
"1 feeder" button	seasonalFoodFlow	FALSE
"1 feeder" button	TIME_NECTAR_GATHERING	79
"1 feeder" button	TIME_POLLEN_GATHERING	120
"1 feeder" button	DETECT_PROB_R	0.01
"RRes" button	Weather	"Rothamsted (2009-2011)"
"RRes" button	INPUT_FILE	"Input_2-1_FoodFlow_RRes.txt"
"RRes" button	ReadInfile	TRUE
"varroa" button	N_INITIAL_MITES_HEALTHY	10
"varroa" button	N_INITIAL_MITES_INFECTED	10
"varroa" button	Virus	"DWV"
"varroa" button	MiteReproductionModel	"Martin"
"varroa" button	GenericPlot4	"mites"
"beekeeping" button	VarroaTreatment	TRUE
"beekeeping" button	FeedBees	TRUE
"beekeeping" button	HoneyHarvesting	TRUE
"beekeeping" button	MergeWeakColonies	TRUE
"beekeeping" button	MergeColoniesTH	5000
"beekeeping" button	AddPollen	TRUE
"beekeeping" button	HarvestingDay	135
"beekeeping" button	HarvestingPeriod	80
"beekeeping" button	RemainingHoney_kg	5
"beekeeping" button	HarvestingTH	20

## Sheet: Simulations
This table lists the simulations presented in the main article together with the parameter setting. The actual model versions we used with all scenarios are provided in the appendix.
Simulation:	Default	Artificial weather	Ideal conditions	AFF free flight (modified BEEHAVE version)	Pesticide / Forager mortality (modified BEEHAVE version)	Seeley's feeder test (modified BEEHAVE version)	Varroa, Varroa + Foraging
Comment:				Modification: two more variables for foragerSquadrons: markedOnDay (= hatching date) and onsetForaging (= AFF for this bee); additional output in the "Command centre": Rand_Seed who markedOnDay onsetForaging ageOfDeath	Modifications, to increase the foraging mortality of a specific patch by MORTALITY_FACTOR, starting on day TREATMENT_DAY and lasting for TREATMENT_PERIOD	Modifications, to simulate feeder experiments on day 171. Food patches on that day are replaced by feeders, according to Seeley et al. 1991.
Beehave version used:	Becher_etal_2013_JApplEcol_Default	Becher_etal_2013_JApplEcol_Artificial-Weather	Becher_etal_2013_JApplEcol_IdealFood	Becher_etal_2013_JApplEcol_AFF_Output-CommandCenter	Becher_etal_2013_JApplEcol_Henry_Conc_G1.5_1year_constantLowFoodFlow Becher_etal_2013_JApplEcol_Henry_Conc_G1.5_5years_constantHighFoodFlow Becher_etal_2013_JApplEcol_Henry_Conc_G1.5_1year_constantHighFoodFlow Becher_etal_2013_JApplEcol_Henry_Conc_G1.5_5years_constantLowFoodFlow	Becher_etal_2013_JApplEcol_SEELEY-TEST	Becher_etal_2013_JApplEcol_Varroa, Becher_etal_2013_JApplEcol_Foraging-3dist-G
Name of the experiment:	JPEbecherSA3_Beehave2013	JPEbecherSA3_Beehave2013	JPEbecherSA3_Beehave2013	JPEbecherSA10_modBhave-AFF	JPEbecherSA7_modBhave-Pesticide	JPEbecherSA8_modBhave-SeeleyTest	JPEbecherSA3_Beehave2013
Results presented in:	Colony dynamics (Fig. 2; control in Fig. 6).	Colony dynamics (Fig. 2)	Colony dynamics (Fig. 2)	Onset of foraging and lifespan (Fig. 3)	Forager mortality after pesticide treatment (Fig. 7)	Simulating Seeley's feeder experiment (Fig. 4)	Varroa mites, virus infection and acaricide treatment (Fig. 5). Interaction between varroa and forage availability (Fig. 6).
n time steps	1825 (shown: 365, 1825)	1095 (shown: 365)	1095 (shown: 365)	1095 (shown: 365)	1825	172	1825
N replicates	["RAND_SEED" 1 2 3 4 5 6 7 8 9 10]	["RAND_SEED" 1 2 3 4 5 6 7 8 9 10]	["RAND_SEED" 1 2 3 4 5 6 7 8 9 10]	["RAND_SEED" 1 2 3 4 5 6 7 8 9 10]	["RAND_SEED" 1 2 3... 18 19 20]	["RAND_SEED" 1 2 3 4 5 6 7 8 9 10]	["RAND_SEED" 1 2 3 4 5 6 7 8 9 10]
Parameters different from default setting:		["Weather" "HoPoMo_Season"]	["HoneyIdeal" true]		["TREATMENT_DAY" 1 32 60 91 121 152 182 213 244 274 305 335 9999]		["Virus" "DWV" "APV"]
			["PollenIdeal" true]		["TREATMENT_PERIOD" 30]		["MiteReproductionModel" "Martin" "Fuchs&Langenbach"]
					["MORTALITY_FACTOR" 2]		["VarroaTreatment" false true]
					["POLLEN_G_kg" 0.5 (low) or 1 (high)]		["DISTANCE_G" 250 500 1000]
					["QUANTITY_G_l" 3 (low) or 10 (high)]		["N_INITIAL_MITES_INFECTED" 10]
					["DISTANCE_G" 1000]		["N_INITIAL_MITES_HEALTHY" 10]
					["QUANTITY_R_l" 0]
					["POLLEN_R_kg" 0]
					["SeasonalFoodFlow" false]
Parameters with default values:
	["AddPollen" false]	["AddPollen" false]	["AddPollen" false]	["AddPollen" false]	["AddPollen" false]	["AddPollen" false]	["AddPollen" false]
	["AlwaysDance" false]	["AlwaysDance" false]	["AlwaysDance" false]	["AlwaysDance" false]	["AlwaysDance" false]	["AlwaysDance" false]	["AlwaysDance" false]
	["CONC_G" 1.5]	["CONC_G" 1.5]	["CONC_G" 1.5]	["CONC_G" 1.5]	["CONC_G" 1.5]	["CONC_G" 1.5]	["CONC_G" 1.5]
	["CONC_R" 1.5]	["CONC_R" 1.5]	["CONC_R" 1.5]	["CONC_R" 1.5]	["CONC_R" 1.5]	["CONC_R" 1.5]	["CONC_R" 1.5]
	["ConstantHandlingTime" false]	["ConstantHandlingTime" false]	["ConstantHandlingTime" false]	["ConstantHandlingTime" false]	["ConstantHandlingTime" false]	["ConstantHandlingTime" true]	["ConstantHandlingTime" false]
	["CRITICAL_COLONY_SIZE_WINTER" 4000]	["CRITICAL_COLONY_SIZE_WINTER" 4000]	["CRITICAL_COLONY_SIZE_WINTER" 4000]	["CRITICAL_COLONY_SIZE_WINTER" 4000]	["CRITICAL_COLONY_SIZE_WINTER" 4000]	["CRITICAL_COLONY_SIZE_WINTER" 4000]	["CRITICAL_COLONY_SIZE_WINTER" 4000]
	["DANCE_INTERCEPT" 0]	["DANCE_INTERCEPT" 0]	["DANCE_INTERCEPT" 0]	["DANCE_INTERCEPT" 0]	["DANCE_INTERCEPT" 0]	["DANCE_INTERCEPT" 0]	["DANCE_INTERCEPT" 0]
	["DANCE_SLOPE" 1.16]	["DANCE_SLOPE" 1.16]	["DANCE_SLOPE" 1.16]	["DANCE_SLOPE" 1.16]	["DANCE_SLOPE" 1.16]	["DANCE_SLOPE" 1.16]	["DANCE_SLOPE" 1.16]
	["details" true]	["details" true]	["details" true]	["details" true]	["details" true]	["details" true]	["details" true]
	["DETECT_PROB_G" 0.2]	["DETECT_PROB_G" 0.2]	["DETECT_PROB_G" 0.2]	["DETECT_PROB_G" 0.2]	["DETECT_PROB_G" 0.2]	["DETECT_PROB_G" 0.2]	["DETECT_PROB_G" 0.2]
	["DETECT_PROB_R" 0.2]	["DETECT_PROB_R" 0.2]	["DETECT_PROB_R" 0.2]	["DETECT_PROB_R" 0.2]	["DETECT_PROB_R" 0.2]	["DETECT_PROB_R" 0.2]	["DETECT_PROB_R" 0.2]
	["DISTANCE_G" 500]	["DISTANCE_G" 500]	["DISTANCE_G" 500]	["DISTANCE_G" 500]		["DISTANCE_G" 500]
	["DISTANCE_R" 1500]	["DISTANCE_R" 1500]	["DISTANCE_R" 1500]	["DISTANCE_R" 1500]	["DISTANCE_R" 1500]	["DISTANCE_R" 1500]	["DISTANCE_R" 1500]
	["DotDensity" 0.01]	["DotDensity" 0.01]	["DotDensity" 0.01]	["DotDensity" 0.01]	["DotDensity" 0.01]	["DotDensity" 0.01]	["DotDensity" 0.01]
	["EggLaying_IH" true]	["EggLaying_IH" true]	["EggLaying_IH" true]	["EggLaying_IH" true]	["EggLaying_IH" true]	["EggLaying_IH" true]	["EggLaying_IH" true]
	["Experiment" "none"]	["Experiment" "none"]	["Experiment" "none"]	["Experiment" "none"]	["Experiment" "none"]	["Experiment" "none"]	["Experiment" "none"]
	["FeedBees" false]	["FeedBees" false]	["FeedBees" false]	["FeedBees" false]	["FeedBees" false]	["FeedBees" false]	["FeedBees" false]
	["ForagingMap" "Nectar and Pollen"]	["ForagingMap" "Nectar and Pollen"]	["ForagingMap" "Nectar and Pollen"]	["ForagingMap" "Nectar and Pollen"]	["ForagingMap" "Nectar and Pollen"]	["ForagingMap" "All patches"]	["ForagingMap" "Nectar and Pollen"]
	["GenericPlot1" "trips per hour sunshine (E-3)"]	["GenericPlot1" "trips per hour sunshine (E-3)"]	["GenericPlot1" "trips per hour sunshine (E-3)"]	["GenericPlot1" "trips per hour sunshine (E-3)"]	["GenericPlot1" "aff & lifespan"]	["GenericPlot1" "stores & hive [kg]"]	["GenericPlot1" "trips per hour sunshine (E-3)"]
	["GenericPlot2" "colony structure workers"]	["GenericPlot2" "colony structure workers"]	["GenericPlot2" "colony structure workers"]	["GenericPlot2" "colony structure workers"]	["GenericPlot2" "colony structure workers"]	["GenericPlot2" "colony structure workers"]	["GenericPlot2" "colony structure workers"]
	["GenericPlot3" "active foragers today [%]"]	["GenericPlot3" "active foragers today [%]"]	["GenericPlot3" "active foragers today [%]"]	["GenericPlot3" "active foragers today [%]"]	["GenericPlot3" "broodcare [%]"]	["GenericPlot3" "loads returning foragers [%]"]	["GenericPlot3" "active foragers today [%]"]
	["GenericPlot4" "mites"]	["GenericPlot4" "mites"]	["GenericPlot4" "mites"]	["GenericPlot4" "mites"]	["GenericPlot4" "mites"]	["GenericPlot4" "mites"]	["GenericPlot4" "mites"]
	["GenericPlot5" "nectar availability [l]"]	["GenericPlot5" "nectar availability [l]"]	["GenericPlot5" "nectar availability [l]"]	["GenericPlot5" "nectar availability [l]"]	["GenericPlot5" "nectar availability [l]"]	["GenericPlot5" "nectar availability [l]"]	["GenericPlot5" "nectar availability [l]"]
	["GenericPlot6" "pollen availability [kg]"]	["GenericPlot6" "pollen availability [kg]"]	["GenericPlot6" "pollen availability [kg]"]	["GenericPlot6" "pollen availability [kg]"]	["GenericPlot6" "pollen availability [kg]"]	["GenericPlot6" "pollen availability [kg]"]	["GenericPlot6" "pollen availability [kg]"]
	["GenericPlot7" "colony structure workers"]	["GenericPlot7" "colony structure workers"]	["GenericPlot7" "colony structure workers"]	["GenericPlot7" "colony structure workers"]	["GenericPlot7" "mean trip duration"]	["GenericPlot7" "colony structure workers"]	["GenericPlot7" "colony structure workers"]
	["GenericPlot8" "foragers today [%]"]	["GenericPlot8" "foragers today [%]"]	["GenericPlot8" "foragers today [%]"]	["GenericPlot8" "foragers today [%]"]	["GenericPlot8" "foragers today [%]"]	["GenericPlot8" "foragers today [%]"]	["GenericPlot8" "foragers today [%]"]
	["HarvestingDay" 135]	["HarvestingDay" 135]	["HarvestingDay" 135]	["HarvestingDay" 135]	["HarvestingDay" 135]	["HarvestingDay" 135]	["HarvestingDay" 135]
	["HarvestingPeriod" 80]	["HarvestingPeriod" 80]	["HarvestingPeriod" 80]	["HarvestingPeriod" 80]	["HarvestingPeriod" 80]	["HarvestingPeriod" 80]	["HarvestingPeriod" 80]
	["HarvestingTH" 20]	["HarvestingTH" 20]	["HarvestingTH" 20]	["HarvestingTH" 20]	["HarvestingTH" 20]	["HarvestingTH" 20]	["HarvestingTH" 20]
	["HoneyHarvesting" false]	["HoneyHarvesting" false]	["HoneyHarvesting" false]	["HoneyHarvesting" false]	["HoneyHarvesting" false]	["HoneyHarvesting" false]	["HoneyHarvesting" false]
	["HoneyIdeal" false]	["HoneyIdeal" false]		["HoneyIdeal" false]	["HoneyIdeal" false]	["HoneyIdeal" false]	["HoneyIdeal" false]
	["INPUT_FILE" "Input_2-1_FoodFlow_Exp2011good.txt"]	["INPUT_FILE" "Input_2-1_FoodFlow_Exp2011good.txt"]	["INPUT_FILE" "Input_2-1_FoodFlow_Exp2011good.txt"]	["INPUT_FILE" "Input_2-1_FoodFlow_Exp2011good.txt"]	["INPUT_FILE" "Input_2-1_FoodFlow_Exp2011good.txt"]	["INPUT_FILE" "Input_2-1_FoodFlow_Exp2011good.txt"]	["INPUT_FILE" "Input_2-1_FoodFlow_Exp2011good.txt"]
	["MAX_BROODCELLS" 2000099]	["MAX_BROODCELLS" 2000099]	["MAX_BROODCELLS" 2000099]	["MAX_BROODCELLS" 2000099]	["MAX_BROODCELLS" 2000099]	["MAX_BROODCELLS" 2000099]	["MAX_BROODCELLS" 2000099]
	["MAX_HONEY_STORE_kg" 50]	["MAX_HONEY_STORE_kg" 50]	["MAX_HONEY_STORE_kg" 50]	["MAX_HONEY_STORE_kg" 50]	["MAX_HONEY_STORE_kg" 50]	["MAX_HONEY_STORE_kg" 50]	["MAX_HONEY_STORE_kg" 50]
	["MAX_km_PER_DAY" 5099]	["MAX_km_PER_DAY" 5099]	["MAX_km_PER_DAY" 5099]	["MAX_km_PER_DAY" 5099]	["MAX_km_PER_DAY" 7299]	["MAX_km_PER_DAY" 5099]	["MAX_km_PER_DAY" 5099]
	["MergeColoniesTH" 5000]	["MergeColoniesTH" 5000]	["MergeColoniesTH" 5000]	["MergeColoniesTH" 5000]	["MergeColoniesTH" 5000]	["MergeColoniesTH" 5000]	["MergeColoniesTH" 5000]
	["MergeWeakColonies" false]	["MergeWeakColonies" false]	["MergeWeakColonies" false]	["MergeWeakColonies" false]	["MergeWeakColonies" false]	["MergeWeakColonies" false]	["MergeWeakColonies" false]
	["MiteReproductionModel" "Martin"]	["MiteReproductionModel" "Martin"]	["MiteReproductionModel" "Martin"]	["MiteReproductionModel" "Martin"]	["MiteReproductionModel" "Martin"]	["MiteReproductionModel" "Martin"]
	["modelledInsteadCalcDetectProb" false]	["modelledInsteadCalcDetectProb" false]	["modelledInsteadCalcDetectProb" false]	["modelledInsteadCalcDetectProb" false]	["modelledInsteadCalcDetectProb" false]	["modelledInsteadCalcDetectProb" false]	["modelledInsteadCalcDetectProb" false]
	["N_INITIAL_BEES" 10000]	["N_INITIAL_BEES" 10000]	["N_INITIAL_BEES" 10000]	["N_INITIAL_BEES" 10000]	["N_INITIAL_BEES" 10000]	["N_INITIAL_BEES" 10000]	["N_INITIAL_BEES" 10000]
	["N_INITIAL_MITES_HEALTHY" 0]	["N_INITIAL_MITES_HEALTHY" 0]	["N_INITIAL_MITES_HEALTHY" 0]	["N_INITIAL_MITES_HEALTHY" 0]	["N_INITIAL_MITES_HEALTHY" 0]	["N_INITIAL_MITES_HEALTHY" 0]
	["N_INITIAL_MITES_INFECTED" 0]	["N_INITIAL_MITES_INFECTED" 0]	["N_INITIAL_MITES_INFECTED" 0]	["N_INITIAL_MITES_INFECTED" 0]	["N_INITIAL_MITES_INFECTED" 0]	["N_INITIAL_MITES_INFECTED" 0]
	["POLLEN_G_kg" 1]	["POLLEN_G_kg" 1]	["POLLEN_G_kg" 1]	["POLLEN_G_kg" 1]		["POLLEN_G_kg" 0]	["POLLEN_G_kg" 1]
	["POLLEN_R_kg" 1]	["POLLEN_R_kg" 1]	["POLLEN_R_kg" 1]	["POLLEN_R_kg" 1]		["POLLEN_R_kg" 0]	["POLLEN_R_kg" 1]
	["PollenIdeal" false]	["PollenIdeal" false]		["PollenIdeal" false]	["PollenIdeal" false]	["PollenIdeal" false]	["PollenIdeal" false]
	["ProbLazinessWinterbees" 0]	["ProbLazinessWinterbees" 0]	["ProbLazinessWinterbees" 0]	["ProbLazinessWinterbees" 0]	["ProbLazinessWinterbees" 0]	["ProbLazinessWinterbees" 0]	["ProbLazinessWinterbees" 0]
	["QUANTITY_G_l" 20]	["QUANTITY_G_l" 20]	["QUANTITY_G_l" 20]	["QUANTITY_G_l" 20]		["QUANTITY_G_l" 20]	["QUANTITY_G_l" 20]
	["QUANTITY_R_l" 20]	["QUANTITY_R_l" 20]	["QUANTITY_R_l" 20]	["QUANTITY_R_l" 20]		["QUANTITY_R_l" 20]	["QUANTITY_R_l" 20]
	["QueenAgeing" false]	["QueenAgeing" false]	["QueenAgeing" false]	["QueenAgeing" false]	["QueenAgeing" false]	["QueenAgeing" false]	["QueenAgeing" false]
	["ReadInfile" false]	["ReadInfile" false]	["ReadInfile" false]	["ReadInfile" false]	["ReadInfile" false]	["ReadInfile" false]	["ReadInfile" false]
	["RemainingHoney_kg" 5]	["RemainingHoney_kg" 5]	["RemainingHoney_kg" 5]	["RemainingHoney_kg" 5]	["RemainingHoney_kg" 5]	["RemainingHoney_kg" 5]	["RemainingHoney_kg" 5]
	["SeasonalFoodFlow" true]	["SeasonalFoodFlow" true]	["SeasonalFoodFlow" true]	["SeasonalFoodFlow" true]		["SeasonalFoodFlow" false]	["SeasonalFoodFlow" true]
	["SHIFT_G" -40]	["SHIFT_G" -40]	["SHIFT_G" -40]	["SHIFT_G" -40]	["SHIFT_G" -40]	["SHIFT_G" -40]	["SHIFT_G" -40]
	["SHIFT_R" 30]	["SHIFT_R" 30]	["SHIFT_R" 30]	["SHIFT_R" 30]	["SHIFT_R" 30]	["SHIFT_R" 30]	["SHIFT_R" 30]
	["ShowAllPlots" true]	["ShowAllPlots" true]	["ShowAllPlots" true]	["ShowAllPlots" true]	["ShowAllPlots" true]	["ShowAllPlots" true]	["ShowAllPlots" true]
	["SQUADRON_SIZE" 100]	["SQUADRON_SIZE" 100]	["SQUADRON_SIZE" 100]	["SQUADRON_SIZE" 100]	["SQUADRON_SIZE" 100]	["SQUADRON_SIZE" 100]	["SQUADRON_SIZE" 100]
	["stopDead" true]	["stopDead" true]	["stopDead" true]	["stopDead" true]	["stopDead" true]	["stopDead" true]	["stopDead" true]
	["Swarming" "No swarming"]	["Swarming" "No swarming"]	["Swarming" "No swarming"]	["Swarming" "No swarming"]	["Swarming" "No swarming"]	["Swarming" "No swarming"]	["Swarming" "No swarming"]
	["Testing" "SIMULATION - NO TEST"]	["Testing" "SIMULATION - NO TEST"]	["Testing" "SIMULATION - NO TEST"]	["Testing" "SIMULATION - NO TEST"]	["Testing" "SIMULATION - NO TEST"]	["Testing" "SIMULATION - NO TEST"]	["Testing" "SIMULATION - NO TEST"]
	["TIME_NECTAR_GATHERING" 1200]	["TIME_NECTAR_GATHERING" 1200]	["TIME_NECTAR_GATHERING" 1200]	["TIME_NECTAR_GATHERING" 1200]	["TIME_NECTAR_GATHERING" 1200]	["TIME_NECTAR_GATHERING" 79]	["TIME_NECTAR_GATHERING" 1200]
	["TIME_POLLEN_GATHERING" 600]	["TIME_POLLEN_GATHERING" 600]	["TIME_POLLEN_GATHERING" 600]	["TIME_POLLEN_GATHERING" 600]	["TIME_POLLEN_GATHERING" 600]	["TIME_POLLEN_GATHERING" 600]	["TIME_POLLEN_GATHERING" 600]
	["VarroaTreatment" false]	["VarroaTreatment" false]	["VarroaTreatment" false]	["VarroaTreatment" false]	["VarroaTreatment" false]	["VarroaTreatment" false]
	["Virus" "DWV"]	["Virus" "DWV"]	["Virus" "DWV"]	["Virus" "DWV"]	["Virus" "DWV"]	["Virus" "DWV"]
	["Weather" "Rothamsted (2009)"]		["Weather" "HoPoMo_Season"]	["Weather" "Rothamsted (2009)"]	["Weather" "Rothamsted (2009)"]	["Weather" "Rothamsted (2009)"]	["Weather" "Rothamsted (2009)"]
	["writeFile" false]	["writeFile" false]	["writeFile" false]	["writeFile" false]	["writeFile" false]	["writeFile" false]	["writeFile" false]
	["X_Days" 134]	["X_Days" 134]	["X_Days" 134]	["X_Days" 134]	["X_Days" 180]	["X_Days" 171]	["X_Days" 134]

## Sheet: Drivers
This table shows imposed factors that strongly affect the colony dynamics.
day	eggs	foraging period [h]	Nectar (red patch)	Pollen (red patch)	Nectar (green patch)	Pollen (pollen patch)
2013-01-01	4.48934	0	0.601664	0.0300832	0.00229362	0.000114681
2013-01-02	4.86211	0	0.650146	0.0325073	0.00248462	0.000124231
2013-01-03	5.26573	0	0.702393	0.0351196	0.00269153	0.000134576
2013-01-04	5.70273	0	0.758674	0.0379337	0.00291567	0.000145783
2013-01-05	6.17586	0	0.819273	0.0409637	0.00315847	0.000157923
2013-01-06	6.68808	0	0.884491	0.0442245	0.00342148	0.000171074
2013-01-07	7.24259	0	0.954641	0.0477321	0.00370639	0.00018532
2013-01-08	7.84285	0	1.03006	0.0515028	0.00401502	0.000200751
2013-01-09	8.49259	0	1.11108	0.055554	0.00434935	0.000217468
2013-01-10	9.19584	0	1.19807	0.0599037	0.00471151	0.000235576
2013-01-11	9.95697	0	1.29142	0.0645708	0.00510382	0.000255191
2013-01-12	10.7807	0	1.39149	0.0695745	0.00552878	0.000276439
2013-01-13	11.672	0	1.4987	0.074935	0.00598912	0.000299456
2013-01-14	12.6365	0	1.61345	0.0806726	0.00648778	0.000324389
2013-01-15	13.6799	0	1.73617	0.0868083	0.00702793	0.000351397
2013-01-16	14.8087	0	1.86727	0.0933633	0.00761305	0.000380652
2013-01-17	16.0298	0	2.00718	0.100359	0.00824685	0.000412343
2013-01-18	17.3503	0	2.15633	0.107816	0.0089334	0.00044667
2013-01-19	18.7784	0	2.31513	0.115757	0.00967708	0.000483854
2013-01-20	20.3226	0	2.484	0.1242	0.0104826	0.000524132
2013-01-21	21.9919	0	2.66334	0.133167	0.0113552	0.00056776
2013-01-22	23.7963	0	2.85351	0.142676	0.0123004	0.000615018
2013-01-23	25.7464	0	3.05487	0.152744	0.0133241	0.000666207
2013-01-24	27.8534	0	3.26773	0.163387	0.0144331	0.000721654
2013-01-25	30.1295	0	3.49237	0.174618	0.0156342	0.000781711
2013-01-26	32.5878	0	3.729	0.18645	0.0169352	0.000846762
2013-01-27	35.2422	0	3.97781	0.19889	0.0183444	0.000917222
2013-01-28	38.1075	0	4.23889	0.211945	0.0198708	0.000993539
2013-01-29	41.1996	0	4.51229	0.225614	0.021524	0.0010762
2013-01-30	44.5355	0	4.79794	0.239897	0.0233146	0.00116573
2013-01-31	48.1331	0	5.09574	0.254787	0.0252539	0.0012627
2013-02-01	52.0117	0	5.40544	0.270272	0.0273543	0.00136772
2013-02-02	56.1914	0	5.72673	0.286337	0.0296292	0.00148146
2013-02-03	60.6939	0	6.05919	0.30296	0.032093	0.00160465
2013-02-04	65.5419	0	6.4023	0.320115	0.0347613	0.00173806
2013-02-05	70.7593	0	6.75542	0.337771	0.037651	0.00188255
2013-02-06	76.3713	0	7.11782	0.355891	0.0407805	0.00203902
2013-02-07	82.4044	0	7.48867	0.374434	0.0441694	0.00220847
2013-02-08	88.8864	0	7.86704	0.393352	0.0478394	0.00239197
2013-02-09	95.846	0	8.25192	0.412596	0.0518135	0.00259067
2013-02-10	103.313	0	8.64222	0.432111	0.0561168	0.00280584
2013-02-11	111.319	0	9.03678	0.451839	0.0607764	0.00303882
2013-02-12	119.896	0	9.43439	0.471719	0.0658216	0.00329108
2013-02-13	129.076	0	9.8338	0.49169	0.0712841	0.00356421
2013-02-14	138.893	0	10.2337	0.511687	0.0771983	0.00385991
2013-02-15	149.381	0	10.6329	0.531647	0.083601	0.00418005
2013-02-16	160.574	0	11.0301	0.551506	0.0905324	0.00452662
2013-02-17	172.506	0	11.424	0.571202	0.0980356	0.00490178
2013-02-18	185.21	0	11.8135	0.590675	0.106157	0.00530787
2013-02-19	198.72	0	12.1974	0.609868	0.114948	0.0057474
2013-02-20	213.067	0	12.5745	0.628726	0.124462	0.00622311
2013-02-21	228.281	0	12.944	0.647201	0.134758	0.00673792
2013-02-22	244.39	0	13.3049	0.665245	0.1459	0.00729501
2013-02-23	261.418	0	13.6564	0.682819	0.157956	0.00789779
2013-02-24	279.389	0	13.9977	0.699886	0.170999	0.00854995
2013-02-25	298.32	0	14.3283	0.716417	0.185109	0.00925546
2013-02-26	318.225	0	14.6477	0.732385	0.200372	0.0100186
2013-02-27	339.111	0	14.9554	0.74777	0.216879	0.010844
2013-02-28	360.983	0	15.2512	0.762558	0.234731	0.0117365
2013-03-01	383.835	0	15.5348	0.776738	0.254032	0.0127016
2013-03-02	407.659	0	15.8061	0.790304	0.274899	0.013745
2013-03-03	432.435	0	16.0651	0.803254	0.297454	0.0148727
2013-03-04	458.139	0	16.3118	0.815591	0.321829	0.0160915
2013-03-05	484.736	0	16.5464	0.827321	0.348167	0.0174084
2013-03-06	512.184	0	16.769	0.838452	0.376619	0.0188309
2013-03-07	540.434	0	16.9799	0.848997	0.407347	0.0203674
2013-03-08	569.426	0	17.1794	0.858969	0.440527	0.0220263
2013-03-09	599.094	0	17.3677	0.868385	0.476343	0.0238172
2013-03-10	629.363	0	17.5452	0.877262	0.514995	0.0257497
2013-03-11	660.154	0	17.7124	0.885619	0.556693	0.0278347
2013-03-12	691.378	0	17.8695	0.893477	0.601664	0.0300832
2013-03-13	722.942	0	18.0171	0.900855	0.650146	0.0325073
2013-03-14	754.751	0	18.1555	0.907774	0.702393	0.0351196
2013-03-15	786.704	0	18.2851	0.914257	0.758674	0.0379337
2013-03-16	818.699	10.4	18.4065	0.920324	0.819273	0.0409637
2013-03-17	850.635	0	18.5199	0.925996	0.884491	0.0442245
2013-03-18	882.409	0	18.6259	0.931295	0.954641	0.0477321
2013-03-19	913.923	0	18.7248	0.936241	1.03006	0.0515028
2013-03-20	945.08	0	18.8171	0.940853	1.11108	0.055554
2013-03-21	975.789	0	18.903	0.945151	1.19807	0.0599037
2013-03-22	1005.96	0	18.9831	0.949153	1.29142	0.0645708
2013-03-23	1035.52	0	19.0576	0.952878	1.39149	0.0695745
2013-03-24	1064.39	0	19.1269	0.956343	1.4987	0.074935
2013-03-25	1092.51	0	19.1913	0.959564	1.61345	0.0806726
2013-03-26	1119.82	0	19.2511	0.962556	1.73617	0.0868083
2013-03-27	1146.27	0	19.3067	0.965335	1.86727	0.0933633
2013-03-28	1171.82	0	19.3583	0.967915	2.00718	0.100359
2013-03-29	1196.43	0	19.4062	0.970309	2.15633	0.107816
2013-03-30	1220.09	0	19.4506	0.972529	2.31513	0.115757
2013-03-31	1242.78	0	19.4917	0.974587	2.484	0.1242
2013-04-01	1264.49	7.8	19.5299	0.976495	2.66334	0.133167
2013-04-02	1285.21	0	19.5653	0.978263	2.85351	0.142676
2013-04-03	1304.95	0	19.598	0.979901	3.05487	0.152744
2013-04-04	1323.71	8.9	19.6283	0.981417	3.26773	0.163387
2013-04-05	1341.52	0	19.6564	0.982821	3.49237	0.174618
2013-04-06	1358.4	5.4	19.6824	0.984121	3.729	0.18645
2013-04-07	1374.35	0	19.7065	0.985324	3.97781	0.19889
2013-04-08	1389.42	0	19.7287	0.986437	4.23889	0.211945
2013-04-09	1403.62	0	19.7493	0.987467	4.51229	0.225614
2013-04-10	1416.99	0	19.7684	0.988419	4.79794	0.239897
2013-04-11	1429.56	0	19.786	0.9893	5.09574	0.254787
2013-04-12	1441.37	0	19.8023	0.990115	5.40544	0.270272
2013-04-13	1452.44	4.1	19.8174	0.990868	5.72673	0.286337
2013-04-14	1462.81	6	19.8313	0.991564	6.05919	0.30296
2013-04-15	1472.52	5.9	19.8441	0.992207	6.4023	0.320115
2013-04-16	1481.59	0	19.8447	0.992234	6.75542	0.337771
2013-04-17	1490.07	0	19.8341	0.991703	7.11782	0.355891
2013-04-18	1497.99	0	19.8227	0.991136	7.48867	0.374434
2013-04-19	1505.36	0	19.8106	0.990531	7.86704	0.393352
2013-04-20	1512.24	10.1	19.7977	0.989884	8.25192	0.412596
2013-04-21	1518.65	12.3	19.7839	0.989195	8.64222	0.432111
2013-04-22	1524.61	11	19.7692	0.988458	9.03678	0.451839
2013-04-23	1530.15	9.3	19.7535	0.987673	9.43439	0.471719
2013-04-24	1535.3	10.5	19.7367	0.986834	9.8338	0.49169
2013-04-25	1540.09	0	19.7188	0.985939	10.2337	0.511687
2013-04-26	1544.54	11.5	19.6997	0.984984	10.6329	0.531647
2013-04-27	1548.66	0	19.6793	0.983966	11.0301	0.551506
2013-04-28	1552.49	0	19.6576	0.982879	11.424	0.571202
2013-04-29	1556.05	11.2	19.6344	0.98172	11.8135	0.590675
2013-04-30	1559.34	4.5	19.6097	0.980485	12.1974	0.609868
2013-05-01	1562.39	8	19.5833	0.979167	12.5745	0.628726
2013-05-02	1565.22	10.3	19.5553	0.977763	12.944	0.647201
2013-05-03	1567.84	0	19.5253	0.976267	13.3049	0.665245
2013-05-04	1570.27	0	19.4934	0.974672	13.6564	0.682819
2013-05-05	1572.51	5.2	19.4595	0.972973	13.9977	0.699886
2013-05-06	1574.59	7.5	19.4233	0.971163	14.3283	0.716417
2013-05-07	1576.52	3.2	19.3847	0.969237	14.6477	0.732385
2013-05-08	1578.3	0	19.3437	0.967185	14.9554	0.74777
2013-05-09	1579.95	9.4	19.3	0.965002	15.2512	0.762558
2013-05-10	1581.47	10.3	19.2536	0.96268	15.5348	0.776738
2013-05-11	1582.88	0	19.2042	0.960209	15.8061	0.790304
2013-05-12	1584.18	11.6	19.1517	0.957583	16.0651	0.803254
2013-05-13	1585.39	0	19.0958	0.954791	16.3118	0.815591
2013-05-14	1586.5	0.7	19.0365	0.951824	16.5464	0.827321
2013-05-15	1587.53	0	18.9735	0.948673	16.769	0.838452
2013-05-16	1587.57	0	18.9066	0.945328	16.9799	0.848997
2013-05-17	1586.72	0	18.8356	0.941779	17.1794	0.858969
2013-05-18	1585.82	6.9	18.7603	0.938014	17.3677	0.868385
2013-05-19	1584.85	5.4	18.6804	0.934022	17.5452	0.877262
2013-05-20	1583.82	8.2	18.5959	0.929793	17.7124	0.885619
2013-05-21	1582.71	8.7	18.5063	0.925315	17.8695	0.893477
2013-05-22	1581.53	8.4	18.4115	0.920575	18.0171	0.900855
2013-05-23	1580.28	12.5	18.3112	0.915562	18.1555	0.907774
2013-05-24	1578.93	15	18.2053	0.910263	18.2851	0.914257
2013-05-25	1577.5	7.5	18.0933	0.904667	18.4065	0.920324
2013-05-26	1575.97	7.5	17.9752	0.89876	18.5199	0.925996
2013-05-27	1574.34	0.7	17.8506	0.89253	18.6259	0.931295
2013-05-28	1572.61	6.7	17.7193	0.885966	18.7248	0.936241
2013-05-29	1570.75	13	17.5811	0.879056	18.8171	0.940853
2013-05-30	1568.78	15	17.4357	0.871787	18.903	0.945151
2013-05-31	1566.67	14.2	17.283	0.864149	18.9831	0.949153
2013-06-01	1564.42	14.3	17.1226	0.856131	19.0576	0.952878
2013-06-02	1562.03	14.9	16.9545	0.847723	19.1269	0.956343
2013-06-03	1559.48	3.4	16.7783	0.838916	19.1913	0.959564
2013-06-04	1556.76	11.7	16.594	0.829702	19.2511	0.962556
2013-06-05	1553.86	0	16.4015	0.820074	19.3067	0.965335
2013-06-06	1550.78	0	16.2005	0.810027	19.3583	0.967915
2013-06-07	1547.5	4.3	15.9911	0.799556	19.4062	0.970309
2013-06-08	1544	2.5	15.7732	0.788658	19.4506	0.972529
2013-06-09	1540.29	0	15.5466	0.777332	19.4917	0.974587
2013-06-10	1536.33	0.9	15.3116	0.76558	19.5299	0.976495
2013-06-11	1532.13	6.5	15.0681	0.753404	19.5653	0.978263
2013-06-12	1527.66	11.8	14.8162	0.740811	19.598	0.979901
2013-06-13	1522.92	5.4	14.5561	0.727806	19.6283	0.981417
2013-06-14	1517.88	13	14.288	0.7144	19.6564	0.982821
2013-06-15	1512.53	5.4	14.0121	0.700606	19.6824	0.984121
2013-06-16	1506.85	9.4	13.7288	0.686438	19.7065	0.985324
2013-06-17	1500.82	4.7	13.4383	0.671913	19.7287	0.986437
2013-06-18	1494.44	6	13.141	0.657052	19.7493	0.987467
2013-06-19	1487.67	9.7	12.8375	0.641877	19.7684	0.988419
2013-06-20	1480.5	2.7	12.5282	0.626411	19.786	0.9893
2013-06-21	1472.92	9	12.2137	0.610683	19.8023	0.990115
2013-06-22	1464.9	5	11.8944	0.594722	19.8174	0.990868
2013-06-23	1456.42	10.6	11.5711	0.578557	19.8313	0.991564
2013-06-24	1447.47	13.9	11.2444	0.562222	19.8441	0.992207
2013-06-25	1438.02	8	10.915	0.545751	19.8447	0.992234
2013-06-26	1428.05	2.7	10.5836	0.52918	19.8341	0.991703
2013-06-27	1417.55	4.7	10.2509	0.512544	19.8227	0.991136
2013-06-28	1406.49	4.3	9.9176	0.49588	19.8106	0.990531
2013-06-29	1394.86	10.8	9.5845	0.479225	19.7977	0.989884
2013-06-30	1382.64	11.7	9.25233	0.462616	19.7839	0.989195
2013-07-01	1369.81	12.7	8.9218	0.44609	19.7692	0.988458
2013-07-02	1356.36	12.3	8.59364	0.429682	19.7535	0.987673
2013-07-03	1342.27	6.2	8.26855	0.413427	19.7367	0.986834
2013-07-04	1327.52	11.8	7.94718	0.397359	19.7188	0.985939
2013-07-05	1312.12	9	7.63018	0.381509	19.6997	0.984984
2013-07-06	1296.04	6.8	7.31815	0.365907	19.6793	0.983966
2013-07-07	1279.29	4.7	7.01164	0.350582	19.6576	0.982879
2013-07-08	1261.85	3.7	6.71118	0.335559	19.6344	0.98172
2013-07-09	1243.73	5.2	6.41723	0.320862	19.6097	0.980485
2013-07-10	1224.93	9.7	6.13022	0.306511	19.5833	0.979167
2013-07-11	1205.45	2.2	5.85052	0.292526	19.5553	0.977763
2013-07-12	1185.3	7.4	5.57844	0.278922	19.5253	0.976267
2013-07-13	1164.49	7.4	5.31427	0.265713	19.4934	0.974672
2013-07-14	1143.04	8.7	5.05822	0.252911	19.4595	0.972973
2013-07-15	1120.97	6.1	4.81046	0.240523	19.4233	0.971163
2013-07-16	1098.3	3.6	4.57113	0.228556	19.3847	0.969237
2013-07-17	1075.06	1.9	4.3403	0.217015	19.3437	0.967185
2013-07-18	1051.28	5.3	4.11801	0.205901	19.3	0.965002
2013-07-19	1027	3.8	3.90428	0.195214	19.2536	0.96268
2013-07-20	1002.26	7.8	3.69905	0.184952	19.2042	0.960209
2013-07-21	977.093	0.2	3.50226	0.175113	19.1517	0.957583
2013-07-22	951.554	7.1	3.31381	0.165691	19.0958	0.954791
2013-07-23	925.691	6.1	3.13358	0.156679	19.0365	0.951824
2013-07-24	899.555	6.5	2.96141	0.148071	18.9735	0.948673
2013-07-25	873.202	11.4	2.79713	0.139857	18.9066	0.945328
2013-07-26	846.688	1.8	2.64055	0.132028	18.8356	0.941779
2013-07-27	820.07	5.1	2.49147	0.124574	18.7603	0.938014
2013-07-28	793.408	6.8	2.34967	0.117483	18.6804	0.934022
2013-07-29	766.76	1.6	2.21491	0.110746	18.5959	0.929793
2013-07-30	740.186	8.7	2.08697	0.104349	18.5063	0.925315
2013-07-31	713.744	8.6	1.9656	0.0982802	18.4115	0.920575
2013-08-01	687.492	0.9	1.85057	0.0925283	18.3112	0.915562
2013-08-02	661.484	8.5	1.74161	0.0870805	18.2053	0.910263
2013-08-03	635.775	5.4	1.63849	0.0819245	18.0933	0.904667
2013-08-04	610.415	0	1.54096	0.0770481	17.9752	0.89876
2013-08-05	585.452	5.9	1.44878	0.072439	17.8506	0.89253
2013-08-06	560.932	3.2	1.3617	0.0680852	17.7193	0.885966
2013-08-07	536.895	2.7	1.2795	0.0639751	17.5811	0.879056
2013-08-08	513.379	9.5	1.20194	0.0600971	17.4357	0.871787
2013-08-09	490.418	4.8	1.1288	0.05644	17.283	0.864149
2013-08-10	468.041	2.7	1.05986	0.0529929	17.1226	0.856131
2013-08-11	446.275	8.5	0.994906	0.0497453	16.9545	0.847723
2013-08-12	425.141	1.8	0.933737	0.0466868	16.7783	0.838916
2013-08-13	404.657	6.2	0.876155	0.0438078	16.594	0.829702
2013-08-14	384.837	3.2	0.821972	0.0410986	16.4015	0.820074
2013-08-15	365.69	2.6	0.771004	0.0385502	16.2005	0.810027
2013-08-16	347.224	10.4	0.723077	0.0361539	15.9911	0.799556
2013-08-17	329.441	7.5	0.678025	0.0339012	15.7732	0.788658
2013-08-18	312.342	7.5	0.635687	0.0317843	15.5466	0.777332
2013-08-19	295.924	12.3	0.595911	0.0297956	15.3116	0.76558
2013-08-20	280.181	5.4	0.558552	0.0279276	15.0681	0.753404
2013-08-21	265.105	8.4	0.523472	0.0261736	14.8162	0.740811
2013-08-22	250.687	8.1	0.49054	0.024527	14.5561	0.727806
2013-08-23	236.913	11.4	0.459631	0.0229815	14.288	0.7144
2013-08-24	223.771	7.3	0.430626	0.0215313	14.0121	0.700606
2013-08-25	211.244	5.8	0.403414	0.0201707	13.7288	0.686438
2013-08-26	199.318	2.3	0.377888	0.0188944	13.4383	0.671913
2013-08-27	187.973	7.4	0.353948	0.0176974	13.141	0.657052
2013-08-28	177.193	7.4	0.331499	0.016575	12.8375	0.641877
2013-08-29	166.958	8.7	0.310452	0.0155226	12.5282	0.626411
2013-08-30	157.248	3.8	0.290721	0.014536	12.2137	0.610683
2013-08-31	148.045	5.7	0.272227	0.0136113	11.8944	0.594722
2013-09-01	139.329	7.3	0.254894	0.0127447	11.5711	0.578557
2013-09-02	131.079	0.4	0.238651	0.0119325	11.2444	0.562222
2013-09-03	123.277	5.2	0.223432	0.0111716	10.915	0.545751
2013-09-04	115.902	7.5	0.209173	0.0104586	10.5836	0.52918
2013-09-05	108.936	6.1	0.195814	0.00979072	10.2509	0.512544
2013-09-06	102.36	4.3	0.183302	0.00916508	9.9176	0.49588
2013-09-07	96.1554	0.5	0.171581	0.00857906	9.5845	0.479225
2013-09-08	90.3041	6.7	0.160604	0.00803022	9.25233	0.462616
2013-09-09	84.7887	5.7	0.150324	0.00751622	8.9218	0.44609
2013-09-10	79.5925	7	0.140698	0.00703488	8.59364	0.429682
2013-09-11	74.6989	4.8	0.131683	0.00658417	8.26855	0.413427
2013-09-12	70.0924	9.8	0.123243	0.00616215	7.94718	0.397359
2013-09-13	65.7577	0.8	0.115341	0.00576703	7.63018	0.381509
2013-09-14	61.6803	3.6	0.107942	0.0053971	7.31815	0.365907
2013-09-15	57.8462	0	0.101016	0.00505079	7.01164	0.350582
2013-09-16	54.242	4.6	0.0945317	0.00472659	6.71118	0.335559
2013-09-17	50.8549	1.6	0.088462	0.0044231	6.41723	0.320862
2013-09-18	47.6729	7.7	0.0827805	0.00413902	6.13022	0.306511
2013-09-19	44.6842	3.4	0.0774624	0.00387312	5.85052	0.292526
2013-09-20	41.8778	4.4	0.0724847	0.00362424	5.57844	0.278922
2013-09-21	39.2432	4.9	0.0678258	0.00339129	5.31427	0.265713
2013-09-22	36.7705	3.3	0.0634654	0.00317327	5.05822	0.252911
2013-09-23	34.4501	1.8	0.0593845	0.00296922	4.81046	0.240523
2013-09-24	32.2731	9.7	0.0555652	0.00277826	4.57113	0.228556
2013-09-25	30.231	9.9	0.051991	0.00259955	4.3403	0.217015
2013-09-26	28.3159	8	0.0486461	0.0024323	4.11801	0.205901
2013-09-27	26.52	9.3	0.0455159	0.00227579	3.90428	0.195214
2013-09-28	24.8361	0.9	0.0425867	0.00212933	3.69905	0.184952
2013-09-29	23.2577	5.2	0.0398456	0.00199228	3.50226	0.175113
2013-09-30	21.7781	0.3	0.0372806	0.00186403	3.31381	0.165691
2013-10-01	20.3915	5.6	0.0348805	0.00174402	3.13358	0.156679
2013-10-02	19.0921	5.5	0.0326346	0.00163173	2.96141	0.148071
2013-10-03	17.8745	0.8	0.0305331	0.00152666	2.79713	0.139857
2013-10-04	16.7338	4.9	0.0285668	0.00142834	2.64055	0.132028
2013-10-05	15.6652	0.1	0.0267269	0.00133634	2.49147	0.124574
2013-10-06	14.6641	0.1	0.0250053	0.00125027	2.34967	0.117483
2013-10-07	13.7265	0	0.0233945	0.00116973	2.21491	0.110746
2013-10-08	12.8483	0	0.0218874	0.00109437	2.08697	0.104349
2013-10-09	12.0259	0	0.0204773	0.00102386	1.9656	0.0982802
2013-10-10	11.2558	4	0.0191579	0.000957895	1.85057	0.0925283
2013-10-11	10.5347	3.5	0.0179235	0.000896173	1.74161	0.0870805
2013-10-12	9.85945	0	0.0167685	0.000838424	1.63849	0.0819245
2013-10-13	9.22725	0	0.0156879	0.000784394	1.54096	0.0770481
2013-10-14	8.63537	0	0.0146769	0.000733843	1.44878	0.072439
2013-10-15	8.08126	0	0.013731	0.000686548	1.3617	0.0680852
2013-10-16	7.56254	0	0.012846	0.000642299	1.2795	0.0639751
2013-10-17	7.07696	0	0.012018	0.0006009	1.20194	0.0600971
2013-10-18	6.62244	0	0.0112434	0.000562168	1.1288	0.05644
2013-10-19	6.19699	0	0.0105186	0.000525931	1.05986	0.0529929
2013-10-20	5.79878	0	0.00984058	0.000492029	0.994906	0.0497453
2013-10-21	5.42606	0	0.00920622	0.000460311	0.933737	0.0466868
2013-10-22	5.07723	0	0.00861274	0.000430637	0.876155	0.0438078
2013-10-23	4.75076	6.2	0.0080575	0.000402875	0.821972	0.0410986
2013-10-24	4.44522	0.5	0.00753804	0.000376902	0.771004	0.0385502
2013-10-25	4.15928	4.2	0.00705207	0.000352603	0.723077	0.0361539
2013-10-26	3.89169	0	0.00659741	0.00032987	0.678025	0.0339012
2013-10-27	3.64127	1.3	0.00617205	0.000308603	0.635687	0.0317843
2013-10-28	3.40693	0.6	0.00577411	0.000288706	0.595911	0.0297956
2013-10-29	3.18765	1.8	0.00540182	0.000270091	0.558552	0.0279276
2013-10-30	2.98245	0	0.00505353	0.000252677	0.523472	0.0261736
2013-10-31	2.79044	2.5	0.00472769	0.000236385	0.49054	0.024527
2013-11-01	2.61077	0.5	0.00442285	0.000221143	0.459631	0.0229815
2013-11-02	2.44265	0	0.00413767	0.000206884	0.430626	0.0215313
2013-11-03	2.28534	0	0.00387087	0.000193544	0.403414	0.0201707
2013-11-04	2.13815	0	0.00362127	0.000181064	0.377888	0.0188944
2013-11-05	2.00043	0	0.00338777	0.000169388	0.353948	0.0176974
2013-11-06	1.87156	0	0.00316931	0.000158466	0.331499	0.016575
2013-11-07	1.75099	0	0.00296494	0.000148247	0.310452	0.0155226
2013-11-08	1.63818	0	0.00277375	0.000138688	0.290721	0.014536
2013-11-09	1.53263	0	0.00259489	0.000129744	0.272227	0.0136113
2013-11-10	1.43388	0	0.00242756	0.000121378	0.254894	0.0127447
2013-11-11	1.34148	0	0.00227101	0.000113551	0.238651	0.0119325
2013-11-12	1.25503	0	0.00212456	0.000106228	0.223432	0.0111716
2013-11-13	1.17415	0	0.00198756	9.93779e-05	0.209173	0.0104586
2013-11-14	1.09848	0	0.00185939	9.29693e-05	0.195814	0.00979072
2013-11-15	1.02768	0	0.00173948	8.6974e-05	0.183302	0.00916508
2013-11-16	0.96144	0	0.0016273	8.13652e-05	0.171581	0.00857906
2013-11-17	0.899469	0	0.00152236	7.61181e-05	0.160604	0.00803022
2013-11-18	0.84149	0	0.00142419	7.12094e-05	0.150324	0.00751622
2013-11-19	0.787246	0	0.00133234	6.66172e-05	0.140698	0.00703488
2013-11-20	0.736498	0	0.00124642	6.23211e-05	0.131683	0.00658417
2013-11-21	0.689019	0.8	0.00116604	5.83021e-05	0.123243	0.00616215
2013-11-22	0.6446	0	0.00109084	5.45422e-05	0.115341	0.00576703
2013-11-23	0.603044	0	0.0010205	5.10248e-05	0.107942	0.0053971
2013-11-24	0.564165	0	0.000954684	4.77342e-05	0.101016	0.00505079
2013-11-25	0.527792	0	0.000893117	4.46558e-05	0.0945317	0.00472659
2013-11-26	0.493764	0	0.000835519	4.1776e-05	0.088462	0.0044231
2013-11-27	0.461929	0	0.000781636	3.90818e-05	0.0827805	0.00413902
2013-11-28	0.432146	0	0.000731228	3.65614e-05	0.0774624	0.00387312
2013-11-29	0.404282	0	0.00068407	3.42035e-05	0.0724847	0.00362424
2013-11-30	0.378215	0	0.000639954	3.19977e-05	0.0678258	0.00339129
2013-12-01	0.353828	0	0.000598683	2.99341e-05	0.0634654	0.00317327
2013-12-02	0.331014	0	0.0561168	0.00280584	0.0593845	0.00296922
2013-12-03	0.30967	0	0.0607764	0.00303882	0.0555652	0.00277826
2013-12-04	0.289702	0	0.0658216	0.00329108	0.051991	0.00259955
2013-12-05	0.271021	0	0.0712841	0.00356421	0.0486461	0.0024323
2013-12-06	0.253545	0	0.0771983	0.00385991	0.0455159	0.00227579
2013-12-07	0.237196	0	0.083601	0.00418005	0.0425867	0.00212933
2013-12-08	0.2219	0	0.0905324	0.00452662	0.0398456	0.00199228
2013-12-09	0.207591	0	0.0980356	0.00490178	0.0372806	0.00186403
2013-12-10	0.194205	0	0.106157	0.00530787	0.0348805	0.00174402
2013-12-11	0.181681	0	0.114948	0.0057474	0.0326346	0.00163173
2013-12-12	0.169965	0	0.124462	0.00622311	0.0305331	0.00152666
2013-12-13	0.159005	0	0.134758	0.00673792	0.0285668	0.00142834
2013-12-14	0.148751	0	0.1459	0.00729501	0.0267269	0.00133634
2013-12-15	0.139158	0	0.157956	0.00789779	0.0250053	0.00125027
2013-12-16	0.130184	0	0.170999	0.00854995	0.0233945	0.00116973
2013-12-17	0.121789	0	0.185109	0.00925546	0.0218874	0.00109437
2013-12-18	0.113935	0	0.200372	0.0100186	0.0204773	0.00102386
2013-12-19	0.106588	0	0.216879	0.010844	0.0191579	0.000957895
2013-12-20	0.0997138	0	0.234731	0.0117365	0.0179235	0.000896173
2013-12-21	0.0932833	0	0.254032	0.0127016	0.0167685	0.000838424
2013-12-22	0.0872675	0	0.274899	0.013745	0.0156879	0.000784394
2013-12-23	0.0816397	0	0.297454	0.0148727	0.0146769	0.000733843
2013-12-24	0.0763747	0	0.321829	0.0160915	0.013731	0.000686548
2013-12-25	0.0714493	0	0.348167	0.0174084	0.012846	0.000642299
2013-12-26	0.0668415	0	0.376619	0.0188309	0.012018	0.0006009
2013-12-27	0.0625309	0	0.407347	0.0203674	0.0112434	0.000562168
2013-12-28	0.0584982	0	0.440527	0.0220263	0.0105186	0.000525931
2013-12-29	0.0547256	0	0.476343	0.0238172	0.00984058	0.000492029
2013-12-30	0.0511963	0	0.514995	0.0257497	0.00920622	0.000460311
2013-12-31	0.0478946	0	0.556693	0.0278347	0.00861274	0.000430637

## Sheet: Plots
This table shows all plots that can be chosen on the interface in the order they are listed.
plot title	data series	x-axis	y-axis	description
colony structure workers	worker eggs, larvae, pupae, in-hive bees, foragers, total adult workers, total worker brood	time [d]	# bees	# workers alive
drones	drone eggs, larvae, pupae, total adult drones	time [d]	# bees	# drones alive
egg laying	new eggs	time [d]	# eggs	# drone & worker eggs laid today
broodcare [%]	protein, workload, pollen	time [d]	protein, workload, pollen [%]	relative protein content of nurses' brood food; workload of nurses in relation to max. amount of brood they could care for; relative pollen store in comparison to 'ideal' pollen store
age forager squadrons	foragersHealthy, foragersDiseased, foragersCarrier	age [d]	# forager squadrons	histogram of the age of forager squadrons, infected as pupae (diseased), as adults (carrier) or not infected (healthy)
aff & lifespan	aff, lifespan	time [d]	age [d]	age of first foraging (aff) and mean lifespan of adult workers died today
mileometer	km	distance [km]	# forager squadrons	histogram of the total distance travelled by foragers
stores & hive [kg]	hony, pollen x 20	time [d]	honey, pollen [kg]	honey stores and pollen stores (increased by factor 20)
colony weight [kg]	weight	time [d]	weight [kg] of colony	weight of all bees (workers, drones, brood, adults)
consumption [g/day]	honey, pollen	time [d]	honey, pollen consumed [g]	amount of honey and pollen consumed today
honey gain [kg]	gain	time [d]	honey gain [kg]	day-to-day changes in the amount of stored honey, reduction of honey store shown in red
mites	totalMites, phoreticMites, phoreticMitesInfected, phoreticMitesHealthy, miteDrop x 10	time [d]	# mites	# total mites, phoretic mites, phoretic mites with or without virus infection, mites dropped from comb (increased by factor 10)
proportion infected mites	proportion	time [d]	proportion	proportion of virus infected, phoretic mites
active foragers [%]	active%	time [d]	proportion [%]	percentage of foragers (alive) that were involved in foraging today (relative to all foragers alive)
active foragers today [%]	active%, deaths%	time [foraging round]	proportion [%]	percentage of foragers (alive) that were involved in foraging in the current foraging round, relative to all foragers alive in that round; cumulative proportion of foragers died during foraging on that day, relative to all foragers alive in foraging round 1
foragingPeriod	period	time [d]	foraging period [h]	foraging period, i.e. time foragers are alloed to do foraging per day
foraging probability	ForProb	time [d]	probability	probability for a resting forager to start foraging spontaneously
foragers today [%]	nectar, pollen, scouts, resters, lazy, recruits	time [foraging round]	proportion [%]	percentage of nectar & pollen foragers, scouts, recruits, resters and lazy foragers in each foraging round of current day, relative to all foragers alive in this round
loads returning foragers [%]	nectar, pollen, empty	time [d]	proportion [%]	percentage of nectar, pollen and unsuccessful foraging trips
mean trip duration	trip [min]	time [d]	duration [min]	mean duration of all foraging trips of a day
mean total km per day	km/d	time [d]	distance [km]	mean travelled distance of all foragers on that day
# completed foraging trips (E-3)	# trips	time [d]	# trips x10^(-3)	# of all completed foraging trips (nectar, pollen, empty) divided by 1000
trips per hour sunshine (E-3)	trips/h	time [d]	# trips x10^(-3)	# of foraging trips per hour sunshine (divided by 1000)
nectar availability [l]	Patch 0, Patch 1 OR: all patches	time [d]	nectar [l]	amount of nectar available, either at the two default patches or summed up for all patches (if ReadInfile is true)
pollen availability [kg]	Patch 0, Patch 1 OR: all patches	time [d]	pollen [kg]	amount of pollen available, either at the two default patches or summed up for all patches (if ReadInfile is true)
foraging map	show nothing, nectar, pollen, nectar and pollen, all visits, all visits, all patches, available patches	x-coordinate distance to colony [m]	y-coordinate distance to colony [m]	shows an approximate map with those flower patches, where bees collected nectar (yellow) or pollen (orange) or of all patches currently offering nectar or pollen, or of all defined patches

[truncated: 2 more sheets: Activities, Assertions]
