# Supplementary material for: BEEHAVE: a systems model of honeybee colony dynamics and foraging to explore multifactorial causes of colony failure
Source: J Appl Ecol. 2014 Mar 4;51(2):470–82. doi: 10.1111/1365-2664.12222 (PMC4283046; doi:10.1111/1365-2664.12222)
Supplement: Supplementary file 11 — Table S2. (JPEbecherST6_Inputfiles.xlsx): Input files for Beehave. [file JPE-51-470-s011.xlsx]

## Sheet: INFO
„Beehave 2013“ is the implementation of the model BEEHAVE, developed by Matthias Becher and colleagues:
Becher, M.A., Grimm, V., Thorbek, P., Horn, J., Kennedy, P.J. & Osborne, J.L. (2013)
BEEHAVE: A systems model of honeybee colony dynamics and foraging to explore multifactorial causes of colony failure. Journal of Applied Ecology.
„Beehave 2013“ is based on the software platform NetLogo (Wilensky 1999), and can be downloaded for free from
http://beehave-model.net/
THIS FILE CONTAINS INPUT DATA ON FOOD FLOW FOR "Beehave 2013"
INSTRUCTIONS:
1.) choose one of the two worksheets:
	Input_2-1_FoodFlow represents an artificial landscape with 4 food patches
	Input_2-1_FoodFlow_RRES is based on a real crop map and contains 115 food patches
2.) select all (via button in top left corner)
3.) create a new file in a text editor, copy the data and save as Input_2-1_FoodFlow.txt or Input_2-1_FoodFlow_RRES.txt in the same folder as the Beehave programme
4.) open "Beehave", select your file via the chooser "INPUT_FILE" and set "ReadInfile" "on". Click "Setup" and "Run".

## Sheet: Input_2-1_FoodFlow
day	ID	oldPatchID	patchType	distance_m	xcor	ycor	size_sqm	quantityPollen_g	Concentration	quantityNectar_l	calc_DetectProb	model_DetectProb	NectarGathering_s	PollenGathering_s
1	0	0	"Background"	1500	1500	0	500000	0	1.5	0	0.2	-999	1200	600
2	0	0	"Background"	1500	1500	0	500000	0	1.5	0	0.2	-999	1200	600
3	0	0	"Background"	1500	1500	0	500000	0	1.5	0	0.2	-999	1200	600
4	0	0	"Background"	1500	1500	0	500000	0	1.5	0	0.2	-999	1200	600
5	0	0	"Background"	1500	1500	0	500000	0	1.5	0	0.2	-999	1200	600
6	0	0	"Background"	1500	1500	0	500000	0	1.5	0	0.2	-999	1200	600
7	0	0	"Background"	1500	1500	0	500000	0	1.5	0	0.2	-999	1200	600
8	0	0	"Background"	1500	1500	0	500000	0	1.5	0	0.2	-999	1200	600
9	0	0	"Background"	1500	1500	0	500000	0	1.5	0	0.2	-999	1200	600
10	0	0	"Background"	1500	1500	0	500000	0	1.5	0	0.2	-999	1200	600
11	0	0	"Background"	1500	1500	0	500000	0	1.5	0	0.2	-999	1200	600
12	0	0	"Background"	1500	1500	0	500000	0	1.5	0	0.2	-999	1200	600
13	0	0	"Background"	1500	1500	0	500000	0	1.5	0	0.2	-999	1200	600
14	0	0	"Background"	1500	1500	0	500000	0	1.5	0	0.2	-999	1200	600
15	0	0	"Background"	1500	1500	0	500000	0	1.5	0	0.2	-999	1200	600
16	0	0	"Background"	1500	1500	0	500000	0	1.5	0	0.2	-999	1200	600
17	0	0	"Background"	1500	1500	0	500000	0	1.5	0	0.2	-999	1200	600
18	0	0	"Background"	1500	1500	0	500000	0	1.5	0	0.2	-999	1200	600
19	0	0	"Background"	1500	1500	0	500000	0	1.5	0	0.2	-999	1200	600
20	0	0	"Background"	1500	1500	0	500000	0	1.5	0	0.2	-999	1200	600
21	0	0	"Background"	1500	1500	0	500000	0	1.5	0	0.2	-999	1200	600
22	0	0	"Background"	1500	1500	0	500000	0	1.5	0	0.2	-999	1200	600
23	0	0	"Background"	1500	1500	0	500000	0	1.5	0	0.2	-999	1200	600
24	0	0	"Background"	1500	1500	0	500000	0	1.5	0	0.2	-999	1200	600
25	0	0	"Background"	1500	1500	0	500000	0	1.5	0	0.2	-999	1200	600
26	0	0	"Background"	1500	1500	0	500000	0	1.5	0	0.2	-999	1200	600
27	0	0	"Background"	1500	1500	0	500000	0	1.5	0	0.2	-999	1200	600
28	0	0	"Background"	1500	1500	0	500000	0	1.5	0	0.2	-999	1200	600
29	0	0	"Background"	1500	1500	0	500000	0	1.5	0	0.2	-999	1200	600
30	0	0	"Background"	1500	1500	0	500000	0	1.5	0	0.2	-999	1200	600
31	0	0	"Background"	1500	1500	0	500000	0	1.5	0	0.2	-999	1200	600
32	0	0	"Background"	1500	1500	0	500000	0	1.5	0	0.2	-999	1200	600
33	0	0	"Background"	1500	1500	0	500000	1000	1.5	500	0.2	-999	1200	600
34	0	0	"Background"	1500	1500	0	500000	1000	1.5	500	0.2	-999	1200	600
35	0	0	"Background"	1500	1500	0	500000	1000	1.5	500	0.2	-999	1200	600
36	0	0	"Background"	1500	1500	0	500000	1000	1.5	500	0.2	-999	1200	600
37	0	0	"Background"	1500	1500	0	500000	1000	1.5	500	0.2	-999	1200	600
38	0	0	"Background"	1500	1500	0	500000	1000	1.5	500	0.2	-999	1200	600
39	0	0	"Background"	1500	1500	0	500000	1000	1.5	500	0.2	-999	1200	600
40	0	0	"Background"	1500	1500	0	500000	1000	1.5	500	0.2	-999	1200	600
41	0	0	"Background"	1500	1500	0	500000	1000	1.5	500	0.2	-999	1200	600
42	0	0	"Background"	1500	1500	0	500000	1000	1.5	500	0.2	-999	1200	600
43	0	0	"Background"	1500	1500	0	500000	1000	1.5	500	0.2	-999	1200	600
44	0	0	"Background"	1500	1500	0	500000	1000	1.5	500	0.2	-999	1200	600
45	0	0	"Background"	1500	1500	0	500000	1000	1.5	500	0.2	-999	1200	600
46	0	0	"Background"	1500	1500	0	500000	1000	1.5	500	0.2	-999	1200	600
47	0	0	"Background"	1500	1500	0	500000	1000	1.5	500	0.2	-999	1200	600
48	0	0	"Background"	1500	1500	0	500000	1000	1.5	500	0.2	-999	1200	600
49	0	0	"Background"	1500	1500	0	500000	1000	1.5	500	0.2	-999	1200	600
50	0	0	"Background"	1500	1500	0	500000	1000	1.5	500	0.2	-999	1200	600
51	0	0	"Background"	1500	1500	0	500000	1000	1.5	500	0.2	-999	1200	600
52	0	0	"Background"	1500	1500	0	500000	1000	1.5	500	0.2	-999	1200	600
53	0	0	"Background"	1500	1500	0	500000	1000	1.5	500	0.2	-999	1200	600
54	0	0	"Background"	1500	1500	0	500000	1000	1.5	500	0.2	-999	1200	600
55	0	0	"Background"	1500	1500	0	500000	1000	1.5	500	0.2	-999	1200	600
56	0	0	"Background"	1500	1500	0	500000	1000	1.5	500	0.2	-999	1200	600
57	0	0	"Background"	1500	1500	0	500000	1000	1.5	500	0.2	-999	1200	600
58	0	0	"Background"	1500	1500	0	500000	1000	1.5	500	0.2	-999	1200	600
59	0	0	"Background"	1500	1500	0	500000	1000	1.5	500	0.2	-999	1200	600
60	0	0	"Background"	1500	1500	0	500000	1000	1.5	500	0.2	-999	1200	600
61	0	0	"Background"	1500	1500	0	500000	1000	1.5	500	0.2	-999	1200	600
62	0	0	"Background"	1500	1500	0	500000	1000	1.5	500	0.2	-999	1200	600
63	0	0	"Background"	1500	1500	0	500000	1000	1.5	500	0.2	-999	1200	600
64	0	0	"Background"	1500	1500	0	500000	1000	1.5	500	0.2	-999	1200	600
65	0	0	"Background"	1500	1500	0	500000	1000	1.5	500	0.2	-999	1200	600
66	0	0	"Background"	1500	1500	0	500000	1000	1.5	500	0.2	-999	1200	600
67	0	0	"Background"	1500	1500	0	500000	1000	1.5	500	0.2	-999	1200	600
68	0	0	"Background"	1500	1500	0	500000	1000	1.5	500	0.2	-999	1200	600
69	0	0	"Background"	1500	1500	0	500000	1000	1.5	500	0.2	-999	1200	600
70	0	0	"Background"	1500	1500	0	500000	1000	1.5	500	0.2	-999	1200	600
71	0	0	"Background"	1500	1500	0	500000	1000	1.5	500	0.2	-999	1200	600
72	0	0	"Background"	1500	1500	0	500000	1000	1.5	500	0.2	-999	1200	600
73	0	0	"Background"	1500	1500	0	500000	1000	1.5	500	0.2	-999	1200	600
74	0	0	"Background"	1500	1500	0	500000	1000	1.5	500	0.2	-999	1200	600
75	0	0	"Background"	1500	1500	0	500000	1000	1.5	500	0.2	-999	1200	600
76	0	0	"Background"	1500	1500	0	500000	1000	1.5	500	0.2	-999	1200	600
77	0	0	"Background"	1500	1500	0	500000	1000	1.5	500	0.2	-999	1200	600
78	0	0	"Background"	1500	1500	0	500000	1000	1.5	500	0.2	-999	1200	600
79	0	0	"Background"	1500	1500	0	500000	1000	1.5	500	0.2	-999	1200	600
80	0	0	"Background"	1500	1500	0	500000	1000	1.5	500	0.2	-999	1200	600
81	0	0	"Background"	1500	1500	0	500000	1000	1.5	500	0.2	-999	1200	600
82	0	0	"Background"	1500	1500	0	500000	1000	1.5	500	0.2	-999	1200	600
83	0	0	"Background"	1500	1500	0	500000	1000	1.5	500	0.2	-999	1200	600
84	0	0	"Background"	1500	1500	0	500000	1000	1.5	500	0.2	-999	1200	600
85	0	0	"Background"	1500	1500	0	500000	1000	1.5	500	0.2	-999	1200	600
86	0	0	"Background"	1500	1500	0	500000	1000	1.5	500	0.2	-999	1200	600
87	0	0	"Background"	1500	1500	0	500000	1000	1.5	500	0.2	-999	1200	600
88	0	0	"Background"	1500	1500	0	500000	1000	1.5	500	0.2	-999	1200	600
89	0	0	"Background"	1500	1500	0	500000	1000	1.5	500	0.2	-999	1200	600
90	0	0	"Background"	1500	1500	0	500000	1000	1.5	500	0.2	-999	1200	600
91	0	0	"Background"	1500	1500	0	500000	1000	1.5	500	0.2	-999	1200	600
92	0	0	"Background"	1500	1500	0	500000	1000	1.5	500	0.2	-999	1200	600
93	0	0	"Background"	1500	1500	0	500000	1000	1.5	500	0.2	-999	1200	600
94	0	0	"Background"	1500	1500	0	500000	1000	1.5	500	0.2	-999	1200	600
95	0	0	"Background"	1500	1500	0	500000	1000	1.5	500	0.2	-999	1200	600
96	0	0	"Background"	1500	1500	0	500000	1000	1.5	500	0.2	-999	1200	600
97	0	0	"Background"	1500	1500	0	500000	1000	1.5	500	0.2	-999	1200	600
98	0	0	"Background"	1500	1500	0	500000	1000	1.5	500	0.2	-999	1200	600
99	0	0	"Background"	1500	1500	0	500000	1000	1.5	500	0.2	-999	1200	600
100	0	0	"Background"	1500	1500	0	500000	1000	1.5	500	0.2	-999	1200	600
101	0	0	"Background"	1500	1500	0	500000	1000	1.5	500	0.2	-999	1200	600
102	0	0	"Background"	1500	1500	0	500000	1000	1.5	500	0.2	-999	1200	600
103	0	0	"Background"	1500	1500	0	500000	1000	1.5	500	0.2	-999	1200	600
104	0	0	"Background"	1500	1500	0	500000	1000	1.5	500	0.2	-999	1200	600
105	0	0	"Background"	1500	1500	0	500000	1000	1.5	500	0.2	-999	1200	600
106	0	0	"Background"	1500	1500	0	500000	1000	1.5	500	0.2	-999	1200	600
107	0	0	"Background"	1500	1500	0	500000	1000	1.5	500	0.2	-999	1200	600
108	0	0	"Background"	1500	1500	0	500000	1000	1.5	500	0.2	-999	1200	600
109	0	0	"Background"	1500	1500	0	500000	1000	1.5	500	0.2	-999	1200	600
110	0	0	"Background"	1500	1500	0	500000	1000	1.5	500	0.2	-999	1200	600
111	0	0	"Background"	1500	1500	0	500000	1000	1.5	500	0.2	-999	1200	600
112	0	0	"Background"	1500	1500	0	500000	1000	1.5	500	0.2	-999	1200	600
113	0	0	"Background"	1500	1500	0	500000	1000	1.5	500	0.2	-999	1200	600
114	0	0	"Background"	1500	1500	0	500000	1000	1.5	500	0.2	-999	1200	600
115	0	0	"Background"	1500	1500	0	500000	1000	1.5	500	0.2	-999	1200	600
116	0	0	"Background"	1500	1500	0	500000	1000	1.5	500	0.2	-999	1200	600
117	0	0	"Background"	1500	1500	0	500000	1000	1.5	500	0.2	-999	1200	600
118	0	0	"Background"	1500	1500	0	500000	1000	1.5	500	0.2	-999	1200	600
119	0	0	"Background"	1500	1500	0	500000	1000	1.5	500	0.2	-999	1200	600
120	0	0	"Background"	1500	1500	0	500000	1000	1.5	500	0.2	-999	1200	600
121	0	0	"Background"	1500	1500	0	500000	1000	1.5	500	0.2	-999	1200	600
122	0	0	"Background"	1500	1500	0	500000	1000	1.5	500	0.2	-999	1200	600
123	0	0	"Background"	1500	1500	0	500000	1000	1.5	500	0.2	-999	1200	600
124	0	0	"Background"	1500	1500	0	500000	1000	1.5	500	0.2	-999	1200	600
125	0	0	"Background"	1500	1500	0	500000	1000	1.5	500	0.2	-999	1200	600
126	0	0	"Background"	1500	1500	0	500000	1000	1.5	500	0.2	-999	1200	600
127	0	0	"Background"	1500	1500	0	500000	1000	1.5	500	0.2	-999	1200	600
128	0	0	"Background"	1500	1500	0	500000	1000	1.5	500	0.2	-999	1200	600
129	0	0	"Background"	1500	1500	0	500000	1000	1.5	500	0.2	-999	1200	600
130	0	0	"Background"	1500	1500	0	500000	1000	1.5	500	0.2	-999	1200	600
131	0	0	"Background"	1500	1500	0	500000	1000	1.5	500	0.2	-999	1200	600
132	0	0	"Background"	1500	1500	0	500000	1000	1.5	500	0.2	-999	1200	600
133	0	0	"Background"	1500	1500	0	500000	1000	1.5	500	0.2	-999	1200	600
134	0	0	"Background"	1500	1500	0	500000	1000	1.5	500	0.2	-999	1200	600
135	0	0	"Background"	1500	1500	0	500000	1000	1.5	500	0.2	-999	1200	600
136	0	0	"Background"	1500	1500	0	500000	1000	1.5	500	0.2	-999	1200	600
137	0	0	"Background"	1500	1500	0	500000	1000	1.5	500	0.2	-999	1200	600
138	0	0	"Background"	1500	1500	0	500000	1000	1.5	500	0.2	-999	1200	600
139	0	0	"Background"	1500	1500	0	500000	1000	1.5	500	0.2	-999	1200	600
140	0	0	"Background"	1500	1500	0	500000	1000	1.5	500	0.2	-999	1200	600
141	0	0	"Background"	1500	1500	0	500000	1000	1.5	500	0.2	-999	1200	600
142	0	0	"Background"	1500	1500	0	500000	1000	1.5	500	0.2	-999	1200	600
143	0	0	"Background"	1500	1500	0	500000	1000	1.5	500	0.2	-999	1200	600
144	0	0	"Background"	1500	1500	0	500000	1000	1.5	500	0.2	-999	1200	600
145	0	0	"Background"	1500	1500	0	500000	1000	1.5	500	0.2	-999	1200	600
146	0	0	"Background"	1500	1500	0	500000	1000	1.5	500	0.2	-999	1200	600
147	0	0	"Background"	1500	1500	0	500000	1000	1.5	500	0.2	-999	1200	600
148	0	0	"Background"	1500	1500	0	500000	1000	1.5	500	0.2	-999	1200	600
149	0	0	"Background"	1500	1500	0	500000	1000	1.5	500	0.2	-999	1200	600
150	0	0	"Background"	1500	1500	0	500000	1000	1.5	500	0.2	-999	1200	600
151	0	0	"Background"	1500	1500	0	500000	1000	1.5	500	0.2	-999	1200	600
152	0	0	"Background"	1500	1500	0	500000	1000	1.5	500	0.2	-999	1200	600
153	0	0	"Background"	1500	1500	0	500000	1000	1.5	500	0.2	-999	1200	600
154	0	0	"Background"	1500	1500	0	500000	1000	1.5	500	0.2	-999	1200	600
155	0	0	"Background"	1500	1500	0	500000	1000	1.5	500	0.2	-999	1200	600
156	0	0	"Background"	1500	1500	0	500000	1000	1.5	500	0.2	-999	1200	600
157	0	0	"Background"	1500	1500	0	500000	1000	1.5	500	0.2	-999	1200	600
158	0	0	"Background"	1500	1500	0	500000	1000	1.5	500	0.2	-999	1200	600
159	0	0	"Background"	1500	1500	0	500000	1000	1.5	500	0.2	-999	1200	600
160	0	0	"Background"	1500	1500	0	500000	1000	1.5	500	0.2	-999	1200	600
161	0	0	"Background"	1500	1500	0	500000	1000	1.5	500	0.2	-999	1200	600
162	0	0	"Background"	1500	1500	0	500000	1000	1.5	500	0.2	-999	1200	600
163	0	0	"Background"	1500	1500	0	500000	1000	1.5	500	0.2	-999	1200	600
164	0	0	"Background"	1500	1500	0	500000	1000	1.5	500	0.2	-999	1200	600
165	0	0	"Background"	1500	1500	0	500000	1000	1.5	500	0.2	-999	1200	600
166	0	0	"Background"	1500	1500	0	500000	1000	1.5	500	0.2	-999	1200	600
167	0	0	"Background"	1500	1500	0	500000	1000	1.5	500	0.2	-999	1200	600
168	0	0	"Background"	1500	1500	0	500000	1000	1.5	500	0.2	-999	1200	600
169	0	0	"Background"	1500	1500	0	500000	1000	1.5	500	0.2	-999	1200	600
170	0	0	"Background"	1500	1500	0	500000	1000	1.5	500	0.2	-999	1200	600
171	0	0	"Background"	1500	1500	0	500000	1000	1.5	500	0.2	-999	1200	600
172	0	0	"Background"	1500	1500	0	500000	1000	1.5	500	0.2	-999	1200	600
173	0	0	"Background"	1500	1500	0	500000	1000	1.5	500	0.2	-999	1200	600
174	0	0	"Background"	1500	1500	0	500000	1000	1.5	500	0.2	-999	1200	600
175	0	0	"Background"	1500	1500	0	500000	1000	1.5	500	0.2	-999	1200	600
176	0	0	"Background"	1500	1500	0	500000	1000	1.5	500	0.2	-999	1200	600
177	0	0	"Background"	1500	1500	0	500000	1000	1.5	500	0.2	-999	1200	600
178	0	0	"Background"	1500	1500	0	500000	1000	1.5	500	0.2	-999	1200	600
179	0	0	"Background"	1500	1500	0	500000	1000	1.5	500	0.2	-999	1200	600
180	0	0	"Background"	1500	1500	0	500000	1000	1.5	500	0.2	-999	1200	600
181	0	0	"Background"	1500	1500	0	500000	1000	1.5	500	0.2	-999	1200	600
182	0	0	"Background"	1500	1500	0	500000	1000	1.5	500	0.2	-999	1200	600
183	0	0	"Background"	1500	1500	0	500000	1000	1.5	500	0.2	-999	1200	600
184	0	0	"Background"	1500	1500	0	500000	1000	1.5	500	0.2	-999	1200	600
185	0	0	"Background"	1500	1500	0	500000	1000	1.5	500	0.2	-999	1200	600
186	0	0	"Background"	1500	1500	0	500000	1000	1.5	500	0.2	-999	1200	600
187	0	0	"Background"	1500	1500	0	500000	1000	1.5	500	0.2	-999	1200	600
188	0	0	"Background"	1500	1500	0	500000	1000	1.5	500	0.2	-999	1200	600
189	0	0	"Background"	1500	1500	0	500000	1000	1.5	500	0.2	-999	1200	600
190	0	0	"Background"	1500	1500	0	500000	1000	1.5	500	0.2	-999	1200	600
191	0	0	"Background"	1500	1500	0	500000	1000	1.5	500	0.2	-999	1200	600
192	0	0	"Background"	1500	1500	0	500000	1000	1.5	500	0.2	-999	1200	600
193	0	0	"Background"	1500	1500	0	500000	1000	1.5	500	0.2	-999	1200	600
194	0	0	"Background"	1500	1500	0	500000	1000	1.5	500	0.2	-999	1200	600
195	0	0	"Background"	1500	1500	0	500000	1000	1.5	500	0.2	-999	1200	600
196	0	0	"Background"	1500	1500	0	500000	1000	1.5	500	0.2	-999	1200	600
197	0	0	"Background"	1500	1500	0	500000	1000	1.5	500	0.2	-999	1200	600
198	0	0	"Background"	1500	1500	0	500000	1000	1.5	500	0.2	-999	1200	600
199	0	0	"Background"	1500	1500	0	500000	1000	1.5	500	0.2	-999	1200	600
200	0	0	"Background"	1500	1500	0	500000	1000	1.5	500	0.2	-999	1200	600
201	0	0	"Background"	1500	1500	0	500000	1000	1.5	500	0.2	-999	1200	600
202	0	0	"Background"	1500	1500	0	500000	1000	1.5	500	0.2	-999	1200	600
203	0	0	"Background"	1500	1500	0	500000	1000	1.5	500	0.2	-999	1200	600
204	0	0	"Background"	1500	1500	0	500000	1000	1.5	500	0.2	-999	1200	600
205	0	0	"Background"	1500	1500	0	500000	1000	1.5	500	0.2	-999	1200	600
206	0	0	"Background"	1500	1500	0	500000	1000	1.5	500	0.2	-999	1200	600
207	0	0	"Background"	1500	1500	0	500000	1000	1.5	500	0.2	-999	1200	600
208	0	0	"Background"	1500	1500	0	500000	1000	1.5	500	0.2	-999	1200	600
209	0	0	"Background"	1500	1500	0	500000	1000	1.5	500	0.2	-999	1200	600
210	0	0	"Background"	1500	1500	0	500000	1000	1.5	500	0.2	-999	1200	600
211	0	0	"Background"	1500	1500	0	500000	1000	1.5	500	0.2	-999	1200	600
212	0	0	"Background"	1500	1500	0	500000	1000	1.5	500	0.2	-999	1200	600
213	0	0	"Background"	1500	1500	0	500000	1000	1.5	500	0.2	-999	1200	600
214	0	0	"Background"	1500	1500	0	500000	1000	1.5	500	0.2	-999	1200	600
215	0	0	"Background"	1500	1500	0	500000	1000	1.5	500	0.2	-999	1200	600
216	0	0	"Background"	1500	1500	0	500000	1000	1.5	500	0.2	-999	1200	600
217	0	0	"Background"	1500	1500	0	500000	1000	1.5	500	0.2	-999	1200	600
218	0	0	"Background"	1500	1500	0	500000	1000	1.5	500	0.2	-999	1200	600
219	0	0	"Background"	1500	1500	0	500000	1000	1.5	500	0.2	-999	1200	600
220	0	0	"Background"	1500	1500	0	500000	1000	1.5	500	0.2	-999	1200	600
221	0	0	"Background"	1500	1500	0	500000	1000	1.5	500	0.2	-999	1200	600
222	0	0	"Background"	1500	1500	0	500000	1000	1.5	500	0.2	-999	1200	600
223	0	0	"Background"	1500	1500	0	500000	1000	1.5	500	0.2	-999	1200	600
224	0	0	"Background"	1500	1500	0	500000	1000	1.5	500	0.2	-999	1200	600
225	0	0	"Background"	1500	1500	0	500000	1000	1.5	500	0.2	-999	1200	600
226	0	0	"Background"	1500	1500	0	500000	1000	1.5	500	0.2	-999	1200	600
227	0	0	"Background"	1500	1500	0	500000	1000	1.5	500	0.2	-999	1200	600
228	0	0	"Background"	1500	1500	0	500000	1000	1.5	500	0.2	-999	1200	600
229	0	0	"Background"	1500	1500	0	500000	1000	1.5	500	0.2	-999	1200	600
230	0	0	"Background"	1500	1500	0	500000	1000	1.5	500	0.2	-999	1200	600
231	0	0	"Background"	1500	1500	0	500000	1000	1.5	500	0.2	-999	1200	600
232	0	0	"Background"	1500	1500	0	500000	1000	1.5	500	0.2	-999	1200	600
233	0	0	"Background"	1500	1500	0	500000	1000	1.5	500	0.2	-999	1200	600
234	0	0	"Background"	1500	1500	0	500000	1000	1.5	500	0.2	-999	1200	600
235	0	0	"Background"	1500	1500	0	500000	1000	1.5	500	0.2	-999	1200	600
236	0	0	"Background"	1500	1500	0	500000	1000	1.5	500	0.2	-999	1200	600
237	0	0	"Background"	1500	1500	0	500000	1000	1.5	500	0.2	-999	1200	600
238	0	0	"Background"	1500	1500	0	500000	1000	1.5	500	0.2	-999	1200	600
239	0	0	"Background"	1500	1500	0	500000	1000	1.5	500	0.2	-999	1200	600
240	0	0	"Background"	1500	1500	0	500000	1000	1.5	500	0.2	-999	1200	600
241	0	0	"Background"	1500	1500	0	500000	1000	1.5	500	0.2	-999	1200	600
242	0	0	"Background"	1500	1500	0	500000	1000	1.5	500	0.2	-999	1200	600
243	0	0	"Background"	1500	1500	0	500000	1000	1.5	500	0.2	-999	1200	600
244	0	0	"Background"	1500	1500	0	500000	1000	1.5	500	0.2	-999	1200	600
245	0	0	"Background"	1500	1500	0	500000	1000	1.5	500	0.2	-999	1200	600
246	0	0	"Background"	1500	1500	0	500000	1000	1.5	500	0.2	-999	1200	600
247	0	0	"Background"	1500	1500	0	500000	1000	1.5	500	0.2	-999	1200	600
248	0	0	"Background"	1500	1500	0	500000	1000	1.5	500	0.2	-999	1200	600
249	0	0	"Background"	1500	1500	0	500000	1000	1.5	500	0.2	-999	1200	600
250	0	0	"Background"	1500	1500	0	500000	1000	1.5	500	0.2	-999	1200	600
251	0	0	"Background"	1500	1500	0	500000	1000	1.5	500	0.2	-999	1200	600
252	0	0	"Background"	1500	1500	0	500000	1000	1.5	500	0.2	-999	1200	600
253	0	0	"Background"	1500	1500	0	500000	1000	1.5	500	0.2	-999	1200	600
254	0	0	"Background"	1500	1500	0	500000	1000	1.5	500	0.2	-999	1200	600
255	0	0	"Background"	1500	1500	0	500000	1000	1.5	500	0.2	-999	1200	600
256	0	0	"Background"	1500	1500	0	500000	1000	1.5	500	0.2	-999	1200	600
257	0	0	"Background"	1500	1500	0	500000	1000	1.5	500	0.2	-999	1200	600
258	0	0	"Background"	1500	1500	0	500000	1000	1.5	500	0.2	-999	1200	600
259	0	0	"Background"	1500	1500	0	500000	1000	1.5	500	0.2	-999	1200	600
260	0	0	"Background"	1500	1500	0	500000	1000	1.5	500	0.2	-999	1200	600
261	0	0	"Background"	1500	1500	0	500000	1000	1.5	500	0.2	-999	1200	600
262	0	0	"Background"	1500	1500	0	500000	1000	1.5	500	0.2	-999	1200	600
263	0	0	"Background"	1500	1500	0	500000	1000	1.5	500	0.2	-999	1200	600
264	0	0	"Background"	1500	1500	0	500000	1000	1.5	500	0.2	-999	1200	600
265	0	0	"Background"	1500	1500	0	500000	1000	1.5	500	0.2	-999	1200	600
266	0	0	"Background"	1500	1500	0	500000	1000	1.5	500	0.2	-999	1200	600
267	0	0	"Background"	1500	1500	0	500000	1000	1.5	500	0.2	-999	1200	600
268	0	0	"Background"	1500	1500	0	500000	1000	1.5	500	0.2	-999	1200	600
269	0	0	"Background"	1500	1500	0	500000	1000	1.5	500	0.2	-999	1200	600
270	0	0	"Background"	1500	1500	0	500000	1000	1.5	500	0.2	-999	1200	600
271	0	0	"Background"	1500	1500	0	500000	1000	1.5	500	0.2	-999	1200	600
272	0	0	"Background"	1500	1500	0	500000	1000	1.5	500	0.2	-999	1200	600
273	0	0	"Background"	1500	1500	0	500000	1000	1.5	500	0.2	-999	1200	600
274	0	0	"Background"	1500	1500	0	500000	1000	1.5	500	0.2	-999	1200	600
275	0	0	"Background"	1500	1500	0	500000	1000	1.5	500	0.2	-999	1200	600
276	0	0	"Background"	1500	1500	0	500000	1000	1.5	500	0.2	-999	1200	600
277	0	0	"Background"	1500	1500	0	500000	1000	1.5	500	0.2	-999	1200	600
278	0	0	"Background"	1500	1500	0	500000	1000	1.5	500	0.2	-999	1200	600
279	0	0	"Background"	1500	1500	0	500000	1000	1.5	500	0.2	-999	1200	600
280	0	0	"Background"	1500	1500	0	500000	1000	1.5	500	0.2	-999	1200	600
281	0	0	"Background"	1500	1500	0	500000	1000	1.5	500	0.2	-999	1200	600
282	0	0	"Background"	1500	1500	0	500000	1000	1.5	500	0.2	-999	1200	600
283	0	0	"Background"	1500	1500	0	500000	1000	1.5	500	0.2	-999	1200	600
284	0	0	"Background"	1500	1500	0	500000	1000	1.5	500	0.2	-999	1200	600
285	0	0	"Background"	1500	1500	0	500000	1000	1.5	500	0.2	-999	1200	600
286	0	0	"Background"	1500	1500	0	500000	1000	1.5	500	0.2	-999	1200	600
287	0	0	"Background"	1500	1500	0	500000	1000	1.5	500	0.2	-999	1200	600
288	0	0	"Background"	1500	1500	0	500000	1000	1.5	500	0.2	-999	1200	600
289	0	0	"Background"	1500	1500	0	500000	1000	1.5	500	0.2	-999	1200	600
290	0	0	"Background"	1500	1500	0	500000	1000	1.5	500	0.2	-999	1200	600
291	0	0	"Background"	1500	1500	0	500000	1000	1.5	500	0.2	-999	1200	600
292	0	0	"Background"	1500	1500	0	500000	1000	1.5	500	0.2	-999	1200	600
293	0	0	"Background"	1500	1500	0	500000	1000	1.5	500	0.2	-999	1200	600
294	0	0	"Background"	1500	1500	0	500000	1000	1.5	500	0.2	-999	1200	600
295	0	0	"Background"	1500	1500	0	500000	1000	1.5	500	0.2	-999	1200	600
296	0	0	"Background"	1500	1500	0	500000	1000	1.5	500	0.2	-999	1200	600
297	0	0	"Background"	1500	1500	0	500000	1000	1.5	500	0.2	-999	1200	600
298	0	0	"Background"	1500	1500	0	500000	1000	1.5	500	0.2	-999	1200	600
299	0	0	"Background"	1500	1500	0	500000	1000	1.5	500	0.2	-999	1200	600
300	0	0	"Background"	1500	1500	0	500000	1000	1.5	500	0.2	-999	1200	600
301	0	0	"Background"	1500	1500	0	500000	1000	1.5	500	0.2	-999	1200	600
302	0	0	"Background"	1500	1500	0	500000	1000	1.5	500	0.2	-999	1200	600
303	0	0	"Background"	1500	1500	0	500000	1000	1.5	500	0.2	-999	1200	600
304	0	0	"Background"	1500	1500	0	500000	0	1.5	0	0.2	-999	1200	600
305	0	0	"Background"	1500	1500	0	500000	0	1.5	0	0.2	-999	1200	600
306	0	0	"Background"	1500	1500	0	500000	0	1.5	0	0.2	-999	1200	600
307	0	0	"Background"	1500	1500	0	500000	0	1.5	0	0.2	-999	1200	600
308	0	0	"Background"	1500	1500	0	500000	0	1.5	0	0.2	-999	1200	600
309	0	0	"Background"	1500	1500	0	500000	0	1.5	0	0.2	-999	1200	600
310	0	0	"Background"	1500	1500	0	500000	0	1.5	0	0.2	-999	1200	600
311	0	0	"Background"	1500	1500	0	500000	0	1.5	0	0.2	-999	1200	600
312	0	0	"Background"	1500	1500	0	500000	0	1.5	0	0.2	-999	1200	600
313	0	0	"Background"	1500	1500	0	500000	0	1.5	0	0.2	-999	1200	600
314	0	0	"Background"	1500	1500	0	500000	0	1.5	0	0.2	-999	1200	600
315	0	0	"Background"	1500	1500	0	500000	0	1.5	0	0.2	-999	1200	600
316	0	0	"Background"	1500	1500	0	500000	0	1.5	0	0.2	-999	1200	600
317	0	0	"Background"	1500	1500	0	500000	0	1.5	0	0.2	-999	1200	600
318	0	0	"Background"	1500	1500	0	500000	0	1.5	0	0.2	-999	1200	600
319	0	0	"Background"	1500	1500	0	500000	0	1.5	0	0.2	-999	1200	600
320	0	0	"Background"	1500	1500	0	500000	0	1.5	0	0.2	-999	1200	600
321	0	0	"Background"	1500	1500	0	500000	0	1.5	0	0.2	-999	1200	600
322	0	0	"Background"	1500	1500	0	500000	0	1.5	0	0.2	-999	1200	600
323	0	0	"Background"	1500	1500	0	500000	0	1.5	0	0.2	-999	1200	600
324	0	0	"Background"	1500	1500	0	500000	0	1.5	0	0.2	-999	1200	600
325	0	0	"Background"	1500	1500	0	500000	0	1.5	0	0.2	-999	1200	600
326	0	0	"Background"	1500	1500	0	500000	0	1.5	0	0.2	-999	1200	600
327	0	0	"Background"	1500	1500	0	500000	0	1.5	0	0.2	-999	1200	600
328	0	0	"Background"	1500	1500	0	500000	0	1.5	0	0.2	-999	1200	600
329	0	0	"Background"	1500	1500	0	500000	0	1.5	0	0.2	-999	1200	600
330	0	0	"Background"	1500	1500	0	500000	0	1.5	0	0.2	-999	1200	600
331	0	0	"Background"	1500	1500	0	500000	0	1.5	0	0.2	-999	1200	600
332	0	0	"Background"	1500	1500	0	500000	0	1.5	0	0.2	-999	1200	600
333	0	0	"Background"	1500	1500	0	500000	0	1.5	0	0.2	-999	1200	600
334	0	0	"Background"	1500	1500	0	500000	0	1.5	0	0.2	-999	1200	600
335	0	0	"Background"	1500	1500	0	500000	0	1.5	0	0.2	-999	1200	600
336	0	0	"Background"	1500	1500	0	500000	0	1.5	0	0.2	-999	1200	600
337	0	0	"Background"	1500	1500	0	500000	0	1.5	0	0.2	-999	1200	600
338	0	0	"Background"	1500	1500	0	500000	0	1.5	0	0.2	-999	1200	600
339	0	0	"Background"	1500	1500	0	500000	0	1.5	0	0.2	-999	1200	600
340	0	0	"Background"	1500	1500	0	500000	0	1.5	0	0.2	-999	1200	600
341	0	0	"Background"	1500	1500	0	500000	0	1.5	0	0.2	-999	1200	600
342	0	0	"Background"	1500	1500	0	500000	0	1.5	0	0.2	-999	1200	600
343	0	0	"Background"	1500	1500	0	500000	0	1.5	0	0.2	-999	1200	600
344	0	0	"Background"	1500	1500	0	500000	0	1.5	0	0.2	-999	1200	600
345	0	0	"Background"	1500	1500	0	500000	0	1.5	0	0.2	-999	1200	600
346	0	0	"Background"	1500	1500	0	500000	0	1.5	0	0.2	-999	1200	600
347	0	0	"Background"	1500	1500	0	500000	0	1.5	0	0.2	-999	1200	600
348	0	0	"Background"	1500	1500	0	500000	0	1.5	0	0.2	-999	1200	600
349	0	0	"Background"	1500	1500	0	500000	0	1.5	0	0.2	-999	1200	600
350	0	0	"Background"	1500	1500	0	500000	0	1.5	0	0.2	-999	1200	600
351	0	0	"Background"	1500	1500	0	500000	0	1.5	0	0.2	-999	1200	600
352	0	0	"Background"	1500	1500	0	500000	0	1.5	0	0.2	-999	1200	600
353	0	0	"Background"	1500	1500	0	500000	0	1.5	0	0.2	-999	1200	600
354	0	0	"Background"	1500	1500	0	500000	0	1.5	0	0.2	-999	1200	600
355	0	0	"Background"	1500	1500	0	500000	0	1.5	0	0.2	-999	1200	600
356	0	0	"Background"	1500	1500	0	500000	0	1.5	0	0.2	-999	1200	600
357	0	0	"Background"	1500	1500	0	500000	0	1.5	0	0.2	-999	1200	600
358	0	0	"Background"	1500	1500	0	500000	0	1.5	0	0.2	-999	1200	600
359	0	0	"Background"	1500	1500	0	500000	0	1.5	0	0.2	-999	1200	600
360	0	0	"Background"	1500	1500	0	500000	0	1.5	0	0.2	-999	1200	600
361	0	0	"Background"	1500	1500	0	500000	0	1.5	0	0.2	-999	1200	600
362	0	0	"Background"	1500	1500	0	500000	0	1.5	0	0.2	-999	1200	600
363	0	0	"Background"	1500	1500	0	500000	0	1.5	0	0.2	-999	1200	600
364	0	0	"Background"	1500	1500	0	500000	0	1.5	0	0.2	-999	1200	600
365	0	0	"Background"	1500	1500	0	500000	0	1.5	0	0.2	-999	1200	600
1	1	1	"Ivy"	500	0	500	500000	0	1.5	0	0.2	-999	1200	600
2	1	1	"Ivy"	500	0	500	500000	0	1.5	0	0.2	-999	1200	600
3	1	1	"Ivy"	500	0	500	500000	0	1.5	0	0.2	-999	1200	600
4	1	1	"Ivy"	500	0	500	500000	0	1.5	0	0.2	-999	1200	600
5	1	1	"Ivy"	500	0	500	500000	0	1.5	0	0.2	-999	1200	600
6	1	1	"Ivy"	500	0	500	500000	0	1.5	0	0.2	-999	1200	600
7	1	1	"Ivy"	500	0	500	500000	0	1.5	0	0.2	-999	1200	600
8	1	1	"Ivy"	500	0	500	500000	0	1.5	0	0.2	-999	1200	600
9	1	1	"Ivy"	500	0	500	500000	0	1.5	0	0.2	-999	1200	600
10	1	1	"Ivy"	500	0	500	500000	0	1.5	0	0.2	-999	1200	600
11	1	1	"Ivy"	500	0	500	500000	0	1.5	0	0.2	-999	1200	600
12	1	1	"Ivy"	500	0	500	500000	0	1.5	0	0.2	-999	1200	600
13	1	1	"Ivy"	500	0	500	500000	0	1.5	0	0.2	-999	1200	600
14	1	1	"Ivy"	500	0	500	500000	0	1.5	0	0.2	-999	1200	600
15	1	1	"Ivy"	500	0	500	500000	0	1.5	0	0.2	-999	1200	600
16	1	1	"Ivy"	500	0	500	500000	0	1.5	0	0.2	-999	1200	600
17	1	1	"Ivy"	500	0	500	500000	0	1.5	0	0.2	-999	1200	600
18	1	1	"Ivy"	500	0	500	500000	0	1.5	0	0.2	-999	1200	600
19	1	1	"Ivy"	500	0	500	500000	0	1.5	0	0.2	-999	1200	600
20	1	1	"Ivy"	500	0	500	500000	0	1.5	0	0.2	-999	1200	600
21	1	1	"Ivy"	500	0	500	500000	0	1.5	0	0.2	-999	1200	600
22	1	1	"Ivy"	500	0	500	500000	0	1.5	0	0.2	-999	1200	600
23	1	1	"Ivy"	500	0	500	500000	0	1.5	0	0.2	-999	1200	600
24	1	1	"Ivy"	500	0	500	500000	0	1.5	0	0.2	-999	1200	600
25	1	1	"Ivy"	500	0	500	500000	0	1.5	0	0.2	-999	1200	600
26	1	1	"Ivy"	500	0	500	500000	0	1.5	0	0.2	-999	1200	600
27	1	1	"Ivy"	500	0	500	500000	0	1.5	0	0.2	-999	1200	600
28	1	1	"Ivy"	500	0	500	500000	0	1.5	0	0.2	-999	1200	600
29	1	1	"Ivy"	500	0	500	500000	0	1.5	0	0.2	-999	1200	600
30	1	1	"Ivy"	500	0	500	500000	0	1.5	0	0.2	-999	1200	600
31	1	1	"Ivy"	500	0	500	500000	0	1.5	0	0.2	-999	1200	600
32	1	1	"Ivy"	500	0	500	500000	0	1.5	0	0.2	-999	1200	600
33	1	1	"Ivy"	500	0	500	500000	0	1.5	0	0.2	-999	1200	600
34	1	1	"Ivy"	500	0	500	500000	0	1.5	0	0.2	-999	1200	600
35	1	1	"Ivy"	500	0	500	500000	0	1.5	0	0.2	-999	1200	600
36	1	1	"Ivy"	500	0	500	500000	0	1.5	0	0.2	-999	1200	600
37	1	1	"Ivy"	500	0	500	500000	0	1.5	0	0.2	-999	1200	600
38	1	1	"Ivy"	500	0	500	500000	0	1.5	0	0.2	-999	1200	600
39	1	1	"Ivy"	500	0	500	500000	0	1.5	0	0.2	-999	1200	600
40	1	1	"Ivy"	500	0	500	500000	0	1.5	0	0.2	-999	1200	600
41	1	1	"Ivy"	500	0	500	500000	0	1.5	0	0.2	-999	1200	600
42	1	1	"Ivy"	500	0	500	500000	0	1.5	0	0.2	-999	1200	600
43	1	1	"Ivy"	500	0	500	500000	0	1.5	0	0.2	-999	1200	600
44	1	1	"Ivy"	500	0	500	500000	0	1.5	0	0.2	-999	1200	600
45	1	1	"Ivy"	500	0	500	500000	0	1.5	0	0.2	-999	1200	600
46	1	1	"Ivy"	500	0	500	500000	0	1.5	0	0.2	-999	1200	600
47	1	1	"Ivy"	500	0	500	500000	0	1.5	0	0.2	-999	1200	600
48	1	1	"Ivy"	500	0	500	500000	0	1.5	0	0.2	-999	1200	600
49	1	1	"Ivy"	500	0	500	500000	0	1.5	0	0.2	-999	1200	600
50	1	1	"Ivy"	500	0	500	500000	0	1.5	0	0.2	-999	1200	600
51	1	1	"Ivy"	500	0	500	500000	0	1.5	0	0.2	-999	1200	600
52	1	1	"Ivy"	500	0	500	500000	0	1.5	0	0.2	-999	1200	600
53	1	1	"Ivy"	500	0	500	500000	0	1.5	0	0.2	-999	1200	600
54	1	1	"Ivy"	500	0	500	500000	0	1.5	0	0.2	-999	1200	600
55	1	1	"Ivy"	500	0	500	500000	0	1.5	0	0.2	-999	1200	600
56	1	1	"Ivy"	500	0	500	500000	0	1.5	0	0.2	-999	1200	600
57	1	1	"Ivy"	500	0	500	500000	0	1.5	0	0.2	-999	1200	600
58	1	1	"Ivy"	500	0	500	500000	0	1.5	0	0.2	-999	1200	600
59	1	1	"Ivy"	500	0	500	500000	0	1.5	0	0.2	-999	1200	600
60	1	1	"Ivy"	500	0	500	500000	0	1.5	0	0.2	-999	1200	600
61	1	1	"Ivy"	500	0	500	500000	0	1.5	0	0.2	-999	1200	600
62	1	1	"Ivy"	500	0	500	500000	0	1.5	0	0.2	-999	1200	600
63	1	1	"Ivy"	500	0	500	500000	0	1.5	0	0.2	-999	1200	600
64	1	1	"Ivy"	500	0	500	500000	0	1.5	0	0.2	-999	1200	600
65	1	1	"Ivy"	500	0	500	500000	0	1.5	0	0.2	-999	1200	600
66	1	1	"Ivy"	500	0	500	500000	0	1.5	0	0.2	-999	1200	600
67	1	1	"Ivy"	500	0	500	500000	0	1.5	0	0.2	-999	1200	600
68	1	1	"Ivy"	500	0	500	500000	0	1.5	0	0.2	-999	1200	600
69	1	1	"Ivy"	500	0	500	500000	0	1.5	0	0.2	-999	1200	600
70	1	1	"Ivy"	500	0	500	500000	0	1.5	0	0.2	-999	1200	600
71	1	1	"Ivy"	500	0	500	500000	0	1.5	0	0.2	-999	1200	600
72	1	1	"Ivy"	500	0	500	500000	0	1.5	0	0.2	-999	1200	600
73	1	1	"Ivy"	500	0	500	500000	0	1.5	0	0.2	-999	1200	600
74	1	1	"Ivy"	500	0	500	500000	0	1.5	0	0.2	-999	1200	600
75	1	1	"Ivy"	500	0	500	500000	0	1.5	0	0.2	-999	1200	600
76	1	1	"Ivy"	500	0	500	500000	0	1.5	0	0.2	-999	1200	600
77	1	1	"Ivy"	500	0	500	500000	0	1.5	0	0.2	-999	1200	600
78	1	1	"Ivy"	500	0	500	500000	0	1.5	0	0.2	-999	1200	600
79	1	1	"Ivy"	500	0	500	500000	0	1.5	0	0.2	-999	1200	600
80	1	1	"Ivy"	500	0	500	500000	0	1.5	0	0.2	-999	1200	600
81	1	1	"Ivy"	500	0	500	500000	0	1.5	0	0.2	-999	1200	600
82	1	1	"Ivy"	500	0	500	500000	0	1.5	0	0.2	-999	1200	600
83	1	1	"Ivy"	500	0	500	500000	0	1.5	0	0.2	-999	1200	600
84	1	1	"Ivy"	500	0	500	500000	0	1.5	0	0.2	-999	1200	600
85	1	1	"Ivy"	500	0	500	500000	0	1.5	0	0.2	-999	1200	600
86	1	1	"Ivy"	500	0	500	500000	0	1.5	0	0.2	-999	1200	600
87	1	1	"Ivy"	500	0	500	500000	0	1.5	0	0.2	-999	1200	600
88	1	1	"Ivy"	500	0	500	500000	0	1.5	0	0.2	-999	1200	600
89	1	1	"Ivy"	500	0	500	500000	0	1.5	0	0.2	-999	1200	600
90	1	1	"Ivy"	500	0	500	500000	0	1.5	0	0.2	-999	1200	600
91	1	1	"Ivy"	500	0	500	500000	0	1.5	0	0.2	-999	1200	600
92	1	1	"Ivy"	500	0	500	500000	0	1.5	0	0.2	-999	1200	600
93	1	1	"Ivy"	500	0	500	500000	0	1.5	0	0.2	-999	1200	600
94	1	1	"Ivy"	500	0	500	500000	0	1.5	0	0.2	-999	1200	600
95	1	1	"Ivy"	500	0	500	500000	0	1.5	0	0.2	-999	1200	600
96	1	1	"Ivy"	500	0	500	500000	0	1.5	0	0.2	-999	1200	600
97	1	1	"Ivy"	500	0	500	500000	0	1.5	0	0.2	-999	1200	600
98	1	1	"Ivy"	500	0	500	500000	0	1.5	0	0.2	-999	1200	600
99	1	1	"Ivy"	500	0	500	500000	0	1.5	0	0.2	-999	1200	600
100	1	1	"Ivy"	500	0	500	500000	0	1.5	0	0.2	-999	1200	600
101	1	1	"Ivy"	500	0	500	500000	0	1.5	0	0.2	-999	1200	600
102	1	1	"Ivy"	500	0	500	500000	0	1.5	0	0.2	-999	1200	600
103	1	1	"Ivy"	500	0	500	500000	0	1.5	0	0.2	-999	1200	600
104	1	1	"Ivy"	500	0	500	500000	0	1.5	0	0.2	-999	1200	600
105	1	1	"Ivy"	500	0	500	500000	0	1.5	0	0.2	-999	1200	600
106	1	1	"Ivy"	500	0	500	500000	0	1.5	0	0.2	-999	1200	600
107	1	1	"Ivy"	500	0	500	500000	0	1.5	0	0.2	-999	1200	600
108	1	1	"Ivy"	500	0	500	500000	0	1.5	0	0.2	-999	1200	600
109	1	1	"Ivy"	500	0	500	500000	0	1.5	0	0.2	-999	1200	600
110	1	1	"Ivy"	500	0	500	500000	0	1.5	0	0.2	-999	1200	600
111	1	1	"Ivy"	500	0	500	500000	0	1.5	0	0.2	-999	1200	600
112	1	1	"Ivy"	500	0	500	500000	0	1.5	0	0.2	-999	1200	600
113	1	1	"Ivy"	500	0	500	500000	0	1.5	0	0.2	-999	1200	600
114	1	1	"Ivy"	500	0	500	500000	0	1.5	0	0.2	-999	1200	600
115	1	1	"Ivy"	500	0	500	500000	0	1.5	0	0.2	-999	1200	600
116	1	1	"Ivy"	500	0	500	500000	0	1.5	0	0.2	-999	1200	600
117	1	1	"Ivy"	500	0	500	500000	0	1.5	0	0.2	-999	1200	600
118	1	1	"Ivy"	500	0	500	500000	0	1.5	0	0.2	-999	1200	600
119	1	1	"Ivy"	500	0	500	500000	0	1.5	0	0.2	-999	1200	600
120	1	1	"Ivy"	500	0	500	500000	0	1.5	0	0.2	-999	1200	600
121	1	1	"Ivy"	500	0	500	500000	0	1.5	0	0.2	-999	1200	600
122	1	1	"Ivy"	500	0	500	500000	0	1.5	0	0.2	-999	1200	600
123	1	1	"Ivy"	500	0	500	500000	0	1.5	0	0.2	-999	1200	600
124	1	1	"Ivy"	500	0	500	500000	0	1.5	0	0.2	-999	1200	600
125	1	1	"Ivy"	500	0	500	500000	0	1.5	0	0.2	-999	1200	600
126	1	1	"Ivy"	500	0	500	500000	0	1.5	0	0.2	-999	1200	600
127	1	1	"Ivy"	500	0	500	500000	0	1.5	0	0.2	-999	1200	600
128	1	1	"Ivy"	500	0	500	500000	0	1.5	0	0.2	-999	1200	600
129	1	1	"Ivy"	500	0	500	500000	0	1.5	0	0.2	-999	1200	600
130	1	1	"Ivy"	500	0	500	500000	0	1.5	0	0.2	-999	1200	600
131	1	1	"Ivy"	500	0	500	500000	0	1.5	0	0.2	-999	1200	600
132	1	1	"Ivy"	500	0	500	500000	0	1.5	0	0.2	-999	1200	600
133	1	1	"Ivy"	500	0	500	500000	0	1.5	0	0.2	-999	1200	600
134	1	1	"Ivy"	500	0	500	500000	0	1.5	0	0.2	-999	1200	600
135	1	1	"Ivy"	500	0	500	500000	0	1.5	0	0.2	-999	1200	600
136	1	1	"Ivy"	500	0	500	500000	0	1.5	0	0.2	-999	1200	600
137	1	1	"Ivy"	500	0	500	500000	0	1.5	0	0.2	-999	1200	600
138	1	1	"Ivy"	500	0	500	500000	0	1.5	0	0.2	-999	1200	600
139	1	1	"Ivy"	500	0	500	500000	0	1.5	0	0.2	-999	1200	600
140	1	1	"Ivy"	500	0	500	500000	0	1.5	0	0.2	-999	1200	600
141	1	1	"Ivy"	500	0	500	500000	0	1.5	0	0.2	-999	1200	600
142	1	1	"Ivy"	500	0	500	500000	0	1.5	0	0.2	-999	1200	600
143	1	1	"Ivy"	500	0	500	500000	0	1.5	0	0.2	-999	1200	600
144	1	1	"Ivy"	500	0	500	500000	0	1.5	0	0.2	-999	1200	600
145	1	1	"Ivy"	500	0	500	500000	0	1.5	0	0.2	-999	1200	600
146	1	1	"Ivy"	500	0	500	500000	0	1.5	0	0.2	-999	1200	600
147	1	1	"Ivy"	500	0	500	500000	0	1.5	0	0.2	-999	1200	600
148	1	1	"Ivy"	500	0	500	500000	0	1.5	0	0.2	-999	1200	600
149	1	1	"Ivy"	500	0	500	500000	0	1.5	0	0.2	-999	1200	600
150	1	1	"Ivy"	500	0	500	500000	0	1.5	0	0.2	-999	1200	600
151	1	1	"Ivy"	500	0	500	500000	0	1.5	0	0.2	-999	1200	600
152	1	1	"Ivy"	500	0	500	500000	0	1.5	0	0.2	-999	1200	600
153	1	1	"Ivy"	500	0	500	500000	0	1.5	0	0.2	-999	1200	600
154	1	1	"Ivy"	500	0	500	500000	0	1.5	0	0.2	-999	1200	600
155	1	1	"Ivy"	500	0	500	500000	0	1.5	0	0.2	-999	1200	600
156	1	1	"Ivy"	500	0	500	500000	0	1.5	0	0.2	-999	1200	600
157	1	1	"Ivy"	500	0	500	500000	0	1.5	0	0.2	-999	1200	600
158	1	1	"Ivy"	500	0	500	500000	0	1.5	0	0.2	-999	1200	600
159	1	1	"Ivy"	500	0	500	500000	0	1.5	0	0.2	-999	1200	600
160	1	1	"Ivy"	500	0	500	500000	0	1.5	0	0.2	-999	1200	600
161	1	1	"Ivy"	500	0	500	500000	0	1.5	0	0.2	-999	1200	600
162	1	1	"Ivy"	500	0	500	500000	0	1.5	0	0.2	-999	1200	600
163	1	1	"Ivy"	500	0	500	500000	0	1.5	0	0.2	-999	1200	600
164	1	1	"Ivy"	500	0	500	500000	0	1.5	0	0.2	-999	1200	600
165	1	1	"Ivy"	500	0	500	500000	0	1.5	0	0.2	-999	1200	600
166	1	1	"Ivy"	500	0	500	500000	0	1.5	0	0.2	-999	1200	600
167	1	1	"Ivy"	500	0	500	500000	0	1.5	0	0.2	-999	1200	600
168	1	1	"Ivy"	500	0	500	500000	0	1.5	0	0.2	-999	1200	600
169	1	1	"Ivy"	500	0	500	500000	0	1.5	0	0.2	-999	1200	600
170	1	1	"Ivy"	500	0	500	500000	0	1.5	0	0.2	-999	1200	600
171	1	1	"Ivy"	500	0	500	500000	0	1.5	0	0.2	-999	1200	600
172	1	1	"Ivy"	500	0	500	500000	0	1.5	0	0.2	-999	1200	600
173	1	1	"Ivy"	500	0	500	500000	0	1.5	0	0.2	-999	1200	600
174	1	1	"Ivy"	500	0	500	500000	0	1.5	0	0.2	-999	1200	600
175	1	1	"Ivy"	500	0	500	500000	0	1.5	0	0.2	-999	1200	600
176	1	1	"Ivy"	500	0	500	500000	0	1.5	0	0.2	-999	1200	600
177	1	1	"Ivy"	500	0	500	500000	0	1.5	0	0.2	-999	1200	600
178	1	1	"Ivy"	500	0	500	500000	0	1.5	0	0.2	-999	1200	600
179	1	1	"Ivy"	500	0	500	500000	0	1.5	0	0.2	-999	1200	600
180	1	1	"Ivy"	500	0	500	500000	0	1.5	0	0.2	-999	1200	600
181	1	1	"Ivy"	500	0	500	500000	0	1.5	0	0.2	-999	1200	600
182	1	1	"Ivy"	500	0	500	500000	0	1.5	0	0.2	-999	1200	600
183	1	1	"Ivy"	500	0	500	500000	0	1.5	0	0.2	-999	1200	600
184	1	1	"Ivy"	500	0	500	500000	0	1.5	0	0.2	-999	1200	600
185	1	1	"Ivy"	500	0	500	500000	0	1.5	0	0.2	-999	1200	600
186	1	1	"Ivy"	500	0	500	500000	0	1.5	0	0.2	-999	1200	600
187	1	1	"Ivy"	500	0	500	500000	0	1.5	0	0.2	-999	1200	600
188	1	1	"Ivy"	500	0	500	500000	0	1.5	0	0.2	-999	1200	600
189	1	1	"Ivy"	500	0	500	500000	0	1.5	0	0.2	-999	1200	600
190	1	1	"Ivy"	500	0	500	500000	0	1.5	0	0.2	-999	1200	600
191	1	1	"Ivy"	500	0	500	500000	0	1.5	0	0.2	-999	1200	600
192	1	1	"Ivy"	500	0	500	500000	0	1.5	0	0.2	-999	1200	600
193	1	1	"Ivy"	500	0	500	500000	0	1.5	0	0.2	-999	1200	600
194	1	1	"Ivy"	500	0	500	500000	0	1.5	0	0.2	-999	1200	600
195	1	1	"Ivy"	500	0	500	500000	0	1.5	0	0.2	-999	1200	600
196	1	1	"Ivy"	500	0	500	500000	0	1.5	0	0.2	-999	1200	600
197	1	1	"Ivy"	500	0	500	500000	0	1.5	0	0.2	-999	1200	600
198	1	1	"Ivy"	500	0	500	500000	0	1.5	0	0.2	-999	1200	600
199	1	1	"Ivy"	500	0	500	500000	0	1.5	0	0.2	-999	1200	600
200	1	1	"Ivy"	500	0	500	500000	0	1.5	0	0.2	-999	1200	600
201	1	1	"Ivy"	500	0	500	500000	0	1.5	0	0.2	-999	1200	600
202	1	1	"Ivy"	500	0	500	500000	0	1.5	0	0.2	-999	1200	600
203	1	1	"Ivy"	500	0	500	500000	0	1.5	0	0.2	-999	1200	600
204	1	1	"Ivy"	500	0	500	500000	0	1.5	0	0.2	-999	1200	600
205	1	1	"Ivy"	500	0	500	500000	0	1.5	0	0.2	-999	1200	600
206	1	1	"Ivy"	500	0	500	500000	0	1.5	0	0.2	-999	1200	600
207	1	1	"Ivy"	500	0	500	500000	0	1.5	0	0.2	-999	1200	600
208	1	1	"Ivy"	500	0	500	500000	0	1.5	0	0.2	-999	1200	600
209	1	1	"Ivy"	500	0	500	500000	0	1.5	0	0.2	-999	1200	600
210	1	1	"Ivy"	500	0	500	500000	0	1.5	0	0.2	-999	1200	600
211	1	1	"Ivy"	500	0	500	500000	0	1.5	0	0.2	-999	1200	600
212	1	1	"Ivy"	500	0	500	500000	0	1.5	0	0.2	-999	1200	600
213	1	1	"Ivy"	500	0	500	500000	0	1.5	0	0.2	-999	1200	600
214	1	1	"Ivy"	500	0	500	500000	0	1.5	0	0.2	-999	1200	600
215	1	1	"Ivy"	500	0	500	500000	0	1.5	0	0.2	-999	1200	600
216	1	1	"Ivy"	500	0	500	500000	0	1.5	0	0.2	-999	1200	600
217	1	1	"Ivy"	500	0	500	500000	0	1.5	0	0.2	-999	1200	600
218	1	1	"Ivy"	500	0	500	500000	0	1.5	0	0.2	-999	1200	600
219	1	1	"Ivy"	500	0	500	500000	0	1.5	0	0.2	-999	1200	600
220	1	1	"Ivy"	500	0	500	500000	0	1.5	0	0.2	-999	1200	600
221	1	1	"Ivy"	500	0	500	500000	0	1.5	0	0.2	-999	1200	600
222	1	1	"Ivy"	500	0	500	500000	0	1.5	0	0.2	-999	1200	600
223	1	1	"Ivy"	500	0	500	500000	0	1.5	0	0.2	-999	1200	600
224	1	1	"Ivy"	500	0	500	500000	0	1.5	0	0.2	-999	1200	600
225	1	1	"Ivy"	500	0	500	500000	0	1.5	0	0.2	-999	1200	600
226	1	1	"Ivy"	500	0	500	500000	0	1.5	0	0.2	-999	1200	600
227	1	1	"Ivy"	500	0	500	500000	0	1.5	0	0.2	-999	1200	600
228	1	1	"Ivy"	500	0	500	500000	0	1.5	0	0.2	-999	1200	600
229	1	1	"Ivy"	500	0	500	500000	0	1.5	0	0.2	-999	1200	600
230	1	1	"Ivy"	500	0	500	500000	0	1.5	0	0.2	-999	1200	600
231	1	1	"Ivy"	500	0	500	500000	0	1.5	0	0.2	-999	1200	600
232	1	1	"Ivy"	500	0	500	500000	0	1.5	0	0.2	-999	1200	600
233	1	1	"Ivy"	500	0	500	500000	0	1.5	0	0.2	-999	1200	600
234	1	1	"Ivy"	500	0	500	500000	0	1.5	0	0.2	-999	1200	600
235	1	1	"Ivy"	500	0	500	500000	0	1.5	0	0.2	-999	1200	600
236	1	1	"Ivy"	500	0	500	500000	0	1.5	0	0.2	-999	1200	600
237	1	1	"Ivy"	500	0	500	500000	0	1.5	0	0.2	-999	1200	600
238	1	1	"Ivy"	500	0	500	500000	0	1.5	0	0.2	-999	1200	600
239	1	1	"Ivy"	500	0	500	500000	0	1.5	0	0.2	-999	1200	600
240	1	1	"Ivy"	500	0	500	500000	0	1.5	0	0.2	-999	1200	600
241	1	1	"Ivy"	500	0	500	500000	0	1.5	0	0.2	-999	1200	600
242	1	1	"Ivy"	500	0	500	500000	0	1.5	0	0.2	-999	1200	600
243	1	1	"Ivy"	500	0	500	500000	0	1.5	0	0.2	-999	1200	600
244	1	1	"Ivy"	500	0	500	500000	0	1.5	0	0.2	-999	1200	600
245	1	1	"Ivy"	500	0	500	500000	0	1.5	0	0.2	-999	1200	600
246	1	1	"Ivy"	500	0	500	500000	0	1.5	0	0.2	-999	1200	600
247	1	1	"Ivy"	500	0	500	500000	0	1.5	0	0.2	-999	1200	600
248	1	1	"Ivy"	500	0	500	500000	0	1.5	0	0.2	-999	1200	600
249	1	1	"Ivy"	500	0	500	500000	0	1.5	0	0.2	-999	1200	600
250	1	1	"Ivy"	500	0	500	500000	0	1.5	0	0.2	-999	1200	600
251	1	1	"Ivy"	500	0	500	500000	0	1.5	0	0.2	-999	1200	600
252	1	1	"Ivy"	500	0	500	500000	0	1.5	0	0.2	-999	1200	600
253	1	1	"Ivy"	500	0	500	500000	0	1.5	0	0.2	-999	1200	600
254	1	1	"Ivy"	500	0	500	500000	0	1.5	0	0.2	-999	1200	600
255	1	1	"Ivy"	500	0	500	500000	0	1.5	0	0.2	-999	1200	600
256	1	1	"Ivy"	500	0	500	500000	0	1.5	0	0.2	-999	1200	600
257	1	1	"Ivy"	500	0	500	500000	0	1.5	0	0.2	-999	1200	600
258	1	1	"Ivy"	500	0	500	500000	0	1.5	0	0.2	-999	1200	600
259	1	1	"Ivy"	500	0	500	500000	0	1.5	0	0.2	-999	1200	600
260	1	1	"Ivy"	500	0	500	500000	0	1.5	0	0.2	-999	1200	600
261	1	1	"Ivy"	500	0	500	500000	0	1.5	0	0.2	-999	1200	600
262	1	1	"Ivy"	500	0	500	500000	0	1.5	0	0.2	-999	1200	600
263	1	1	"Ivy"	500	0	500	500000	0	1.5	0	0.2	-999	1200	600
264	1	1	"Ivy"	500	0	500	500000	0	1.5	0	0.2	-999	1200	600
265	1	1	"Ivy"	500	0	500	500000	0	1.5	0	0.2	-999	1200	600
266	1	1	"Ivy"	500	0	500	500000	2500	1.5	500	0.2	-999	1200	600
267	1	1	"Ivy"	500	0	500	500000	2500	1.5	500	0.2	-999	1200	600
268	1	1	"Ivy"	500	0	500	500000	2500	1.5	500	0.2	-999	1200	600
269	1	1	"Ivy"	500	0	500	500000	2500	1.5	500	0.2	-999	1200	600
270	1	1	"Ivy"	500	0	500	500000	2500	1.5	500	0.2	-999	1200	600
271	1	1	"Ivy"	500	0	500	500000	2500	1.5	500	0.2	-999	1200	600
272	1	1	"Ivy"	500	0	500	500000	2500	1.5	500	0.2	-999	1200	600
273	1	1	"Ivy"	500	0	500	500000	0	1.5	0	0.2	-999	1200	600
274	1	1	"Ivy"	500	0	500	500000	0	1.5	0	0.2	-999	1200	600
275	1	1	"Ivy"	500	0	500	500000	0	1.5	0	0.2	-999	1200	600
276	1	1	"Ivy"	500	0	500	500000	0	1.5	0	0.2	-999	1200	600
277	1	1	"Ivy"	500	0	500	500000	0	1.5	0	0.2	-999	1200	600
278	1	1	"Ivy"	500	0	500	500000	0	1.5	0	0.2	-999	1200	600
279	1	1	"Ivy"	500	0	500	500000	0	1.5	0	0.2	-999	1200	600
280	1	1	"Ivy"	500	0	500	500000	0	1.5	0	0.2	-999	1200	600
281	1	1	"Ivy"	500	0	500	500000	0	1.5	0	0.2	-999	1200	600
282	1	1	"Ivy"	500	0	500	500000	0	1.5	0	0.2	-999	1200	600
283	1	1	"Ivy"	500	0	500	500000	0	1.5	0	0.2	-999	1200	600
284	1	1	"Ivy"	500	0	500	500000	0	1.5	0	0.2	-999	1200	600
285	1	1	"Ivy"	500	0	500	500000	0	1.5	0	0.2	-999	1200	600
286	1	1	"Ivy"	500	0	500	500000	0	1.5	0	0.2	-999	1200	600
287	1	1	"Ivy"	500	0	500	500000	0	1.5	0	0.2	-999	1200	600
288	1	1	"Ivy"	500	0	500	500000	0	1.5	0	0.2	-999	1200	600
289	1	1	"Ivy"	500	0	500	500000	0	1.5	0	0.2	-999	1200	600
290	1	1	"Ivy"	500	0	500	500000	0	1.5	0	0.2	-999	1200	600
291	1	1	"Ivy"	500	0	500	500000	0	1.5	0	0.2	-999	1200	600
292	1	1	"Ivy"	500	0	500	500000	0	1.5	0	0.2	-999	1200	600
293	1	1	"Ivy"	500	0	500	500000	0	1.5	0	0.2	-999	1200	600
294	1	1	"Ivy"	500	0	500	500000	0	1.5	0	0.2	-999	1200	600
295	1	1	"Ivy"	500	0	500	500000	0	1.5	0	0.2	-999	1200	600
296	1	1	"Ivy"	500	0	500	500000	0	1.5	0	0.2	-999	1200	600
297	1	1	"Ivy"	500	0	500	500000	0	1.5	0	0.2	-999	1200	600
298	1	1	"Ivy"	500	0	500	500000	0	1.5	0	0.2	-999	1200	600
299	1	1	"Ivy"	500	0	500	500000	0	1.5	0	0.2	-999	1200	600
300	1	1	"Ivy"	500	0	500	500000	0	1.5	0	0.2	-999	1200	600
301	1	1	"Ivy"	500	0	500	500000	0	1.5	0	0.2	-999	1200	600
302	1	1	"Ivy"	500	0	500	500000	0	1.5	0	0.2	-999	1200	600
303	1	1	"Ivy"	500	0	500	500000	0	1.5	0	0.2	-999	1200	600
304	1	1	"Ivy"	500	0	500	500000	0	1.5	0	0.2	-999	1200	600
305	1	1	"Ivy"	500	0	500	500000	0	1.5	0	0.2	-999	1200	600
306	1	1	"Ivy"	500	0	500	500000	0	1.5	0	0.2	-999	1200	600
307	1	1	"Ivy"	500	0	500	500000	0	1.5	0	0.2	-999	1200	600
308	1	1	"Ivy"	500	0	500	500000	0	1.5	0	0.2	-999	1200	600
309	1	1	"Ivy"	500	0	500	500000	0	1.5	0	0.2	-999	1200	600
310	1	1	"Ivy"	500	0	500	500000	0	1.5	0	0.2	-999	1200	600
311	1	1	"Ivy"	500	0	500	500000	0	1.5	0	0.2	-999	1200	600
312	1	1	"Ivy"	500	0	500	500000	0	1.5	0	0.2	-999	1200	600
313	1	1	"Ivy"	500	0	500	500000	0	1.5	0	0.2	-999	1200	600
314	1	1	"Ivy"	500	0	500	500000	0	1.5	0	0.2	-999	1200	600
315	1	1	"Ivy"	500	0	500	500000	0	1.5	0	0.2	-999	1200	600
316	1	1	"Ivy"	500	0	500	500000	0	1.5	0	0.2	-999	1200	600
317	1	1	"Ivy"	500	0	500	500000	0	1.5	0	0.2	-999	1200	600
318	1	1	"Ivy"	500	0	500	500000	0	1.5	0	0.2	-999	1200	600
319	1	1	"Ivy"	500	0	500	500000	0	1.5	0	0.2	-999	1200	600
320	1	1	"Ivy"	500	0	500	500000	0	1.5	0	0.2	-999	1200	600
321	1	1	"Ivy"	500	0	500	500000	0	1.5	0	0.2	-999	1200	600
322	1	1	"Ivy"	500	0	500	500000	0	1.5	0	0.2	-999	1200	600
323	1	1	"Ivy"	500	0	500	500000	0	1.5	0	0.2	-999	1200	600
324	1	1	"Ivy"	500	0	500	500000	0	1.5	0	0.2	-999	1200	600
325	1	1	"Ivy"	500	0	500	500000	0	1.5	0	0.2	-999	1200	600
326	1	1	"Ivy"	500	0	500	500000	0	1.5	0	0.2	-999	1200	600
327	1	1	"Ivy"	500	0	500	500000	0	1.5	0	0.2	-999	1200	600
328	1	1	"Ivy"	500	0	500	500000	0	1.5	0	0.2	-999	1200	600
329	1	1	"Ivy"	500	0	500	500000	0	1.5	0	0.2	-999	1200	600
330	1	1	"Ivy"	500	0	500	500000	0	1.5	0	0.2	-999	1200	600
331	1	1	"Ivy"	500	0	500	500000	0	1.5	0	0.2	-999	1200	600
332	1	1	"Ivy"	500	0	500	500000	0	1.5	0	0.2	-999	1200	600
333	1	1	"Ivy"	500	0	500	500000	0	1.5	0	0.2	-999	1200	600
334	1	1	"Ivy"	500	0	500	500000	0	1.5	0	0.2	-999	1200	600
335	1	1	"Ivy"	500	0	500	500000	0	1.5	0	0.2	-999	1200	600
336	1	1	"Ivy"	500	0	500	500000	0	1.5	0	0.2	-999	1200	600
337	1	1	"Ivy"	500	0	500	500000	0	1.5	0	0.2	-999	1200	600
338	1	1	"Ivy"	500	0	500	500000	0	1.5	0	0.2	-999	1200	600
339	1	1	"Ivy"	500	0	500	500000	0	1.5	0	0.2	-999	1200	600
340	1	1	"Ivy"	500	0	500	500000	0	1.5	0	0.2	-999	1200	600
341	1	1	"Ivy"	500	0	500	500000	0	1.5	0	0.2	-999	1200	600
342	1	1	"Ivy"	500	0	500	500000	0	1.5	0	0.2	-999	1200	600
343	1	1	"Ivy"	500	0	500	500000	0	1.5	0	0.2	-999	1200	600
344	1	1	"Ivy"	500	0	500	500000	0	1.5	0	0.2	-999	1200	600
345	1	1	"Ivy"	500	0	500	500000	0	1.5	0	0.2	-999	1200	600
346	1	1	"Ivy"	500	0	500	500000	0	1.5	0	0.2	-999	1200	600
347	1	1	"Ivy"	500	0	500	500000	0	1.5	0	0.2	-999	1200	600
348	1	1	"Ivy"	500	0	500	500000	0	1.5	0	0.2	-999	1200	600
349	1	1	"Ivy"	500	0	500	500000	0	1.5	0	0.2	-999	1200	600
350	1	1	"Ivy"	500	0	500	500000	0	1.5	0	0.2	-999	1200	600
351	1	1	"Ivy"	500	0	500	500000	0	1.5	0	0.2	-999	1200	600
352	1	1	"Ivy"	500	0	500	500000	0	1.5	0	0.2	-999	1200	600
353	1	1	"Ivy"	500	0	500	500000	0	1.5	0	0.2	-999	1200	600
354	1	1	"Ivy"	500	0	500	500000	0	1.5	0	0.2	-999	1200	600
355	1	1	"Ivy"	500	0	500	500000	0	1.5	0	0.2	-999	1200	600
356	1	1	"Ivy"	500	0	500	500000	0	1.5	0	0.2	-999	1200	600
357	1	1	"Ivy"	500	0	500	500000	0	1.5	0	0.2	-999	1200	600
358	1	1	"Ivy"	500	0	500	500000	0	1.5	0	0.2	-999	1200	600
359	1	1	"Ivy"	500	0	500	500000	0	1.5	0	0.2	-999	1200	600
360	1	1	"Ivy"	500	0	500	500000	0	1.5	0	0.2	-999	1200	600
361	1	1	"Ivy"	500	0	500	500000	0	1.5	0	0.2	-999	1200	600
362	1	1	"Ivy"	500	0	500	500000	0	1.5	0	0.2	-999	1200	600
363	1	1	"Ivy"	500	0	500	500000	0	1.5	0	0.2	-999	1200	600
364	1	1	"Ivy"	500	0	500	500000	0	1.5	0	0.2	-999	1200	600
365	1	1	"Ivy"	500	0	500	500000	0	1.5	0	0.2	-999	1200	600
1	2	2	"unknown"	1000	-1000	0	100000	0	1.5	0	0.2	-999	1200	600
2	2	2	"unknown"	1000	-1000	0	100000	0	1.5	0	0.2	-999	1200	600
3	2	2	"unknown"	1000	-1000	0	100000	0	1.5	0	0.2	-999	1200	600
4	2	2	"unknown"	1000	-1000	0	100000	0	1.5	0	0.2	-999	1200	600
5	2	2	"unknown"	1000	-1000	0	100000	0	1.5	0	0.2	-999	1200	600
6	2	2	"unknown"	1000	-1000	0	100000	0	1.5	0	0.2	-999	1200	600
7	2	2	"unknown"	1000	-1000	0	100000	0	1.5	0	0.2	-999	1200	600
8	2	2	"unknown"	1000	-1000	0	100000	0	1.5	0	0.2	-999	1200	600
9	2	2	"unknown"	1000	-1000	0	100000	0	1.5	0	0.2	-999	1200	600
10	2	2	"unknown"	1000	-1000	0	100000	0	1.5	0	0.2	-999	1200	600
11	2	2	"unknown"	1000	-1000	0	100000	0	1.5	0	0.2	-999	1200	600
12	2	2	"unknown"	1000	-1000	0	100000	0	1.5	0	0.2	-999	1200	600
13	2	2	"unknown"	1000	-1000	0	100000	0	1.5	0	0.2	-999	1200	600
14	2	2	"unknown"	1000	-1000	0	100000	0	1.5	0	0.2	-999	1200	600
15	2	2	"unknown"	1000	-1000	0	100000	0	1.5	0	0.2	-999	1200	600
16	2	2	"unknown"	1000	-1000	0	100000	0	1.5	0	0.2	-999	1200	600
17	2	2	"unknown"	1000	-1000	0	100000	0	1.5	0	0.2	-999	1200	600
18	2	2	"unknown"	1000	-1000	0	100000	0	1.5	0	0.2	-999	1200	600
19	2	2	"unknown"	1000	-1000	0	100000	0	1.5	0	0.2	-999	1200	600
20	2	2	"unknown"	1000	-1000	0	100000	0	1.5	0	0.2	-999	1200	600
21	2	2	"unknown"	1000	-1000	0	100000	0	1.5	0	0.2	-999	1200	600
22	2	2	"unknown"	1000	-1000	0	100000	0	1.5	0	0.2	-999	1200	600
23	2	2	"unknown"	1000	-1000	0	100000	0	1.5	0	0.2	-999	1200	600
24	2	2	"unknown"	1000	-1000	0	100000	0	1.5	0	0.2	-999	1200	600
25	2	2	"unknown"	1000	-1000	0	100000	0	1.5	0	0.2	-999	1200	600
26	2	2	"unknown"	1000	-1000	0	100000	0	1.5	0	0.2	-999	1200	600
27	2	2	"unknown"	1000	-1000	0	100000	0	1.5	0	0.2	-999	1200	600
28	2	2	"unknown"	1000	-1000	0	100000	0	1.5	0	0.2	-999	1200	600
29	2	2	"unknown"	1000	-1000	0	100000	0	1.5	0	0.2	-999	1200	600
30	2	2	"unknown"	1000	-1000	0	100000	0	1.5	0	0.2	-999	1200	600
31	2	2	"unknown"	1000	-1000	0	100000	0	1.5	0	0.2	-999	1200	600
32	2	2	"unknown"	1000	-1000	0	100000	0	1.5	0	0.2	-999	1200	600
33	2	2	"unknown"	1000	-1000	0	100000	0	1.5	0	0.2	-999	1200	600
34	2	2	"unknown"	1000	-1000	0	100000	0	1.5	0	0.2	-999	1200	600
35	2	2	"unknown"	1000	-1000	0	100000	0	1.5	0	0.2	-999	1200	600
36	2	2	"unknown"	1000	-1000	0	100000	0	1.5	0	0.2	-999	1200	600
37	2	2	"unknown"	1000	-1000	0	100000	0	1.5	0	0.2	-999	1200	600
38	2	2	"unknown"	1000	-1000	0	100000	0	1.5	0	0.2	-999	1200	600
39	2	2	"unknown"	1000	-1000	0	100000	0	1.5	0	0.2	-999	1200	600
40	2	2	"unknown"	1000	-1000	0	100000	0	1.5	0	0.2	-999	1200	600
41	2	2	"unknown"	1000	-1000	0	100000	0	1.5	0	0.2	-999	1200	600
42	2	2	"unknown"	1000	-1000	0	100000	0	1.5	0	0.2	-999	1200	600
43	2	2	"unknown"	1000	-1000	0	100000	0	1.5	0	0.2	-999	1200	600
44	2	2	"unknown"	1000	-1000	0	100000	0	1.5	0	0.2	-999	1200	600
45	2	2	"unknown"	1000	-1000	0	100000	0	1.5	0	0.2	-999	1200	600
46	2	2	"unknown"	1000	-1000	0	100000	0	1.5	0	0.2	-999	1200	600
47	2	2	"unknown"	1000	-1000	0	100000	0	1.5	0	0.2	-999	1200	600
48	2	2	"unknown"	1000	-1000	0	100000	0	1.5	0	0.2	-999	1200	600
49	2	2	"unknown"	1000	-1000	0	100000	0	1.5	0	0.2	-999	1200	600
50	2	2	"unknown"	1000	-1000	0	100000	0	1.5	0	0.2	-999	1200	600
51	2	2	"unknown"	1000	-1000	0	100000	0	1.5	0	0.2	-999	1200	600
52	2	2	"unknown"	1000	-1000	0	100000	0	1.5	0	0.2	-999	1200	600
53	2	2	"unknown"	1000	-1000	0	100000	0	1.5	0	0.2	-999	1200	600
54	2	2	"unknown"	1000	-1000	0	100000	0	1.5	0	0.2	-999	1200	600
55	2	2	"unknown"	1000	-1000	0	100000	0	1.5	0	0.2	-999	1200	600
56	2	2	"unknown"	1000	-1000	0	100000	0	1.5	0	0.2	-999	1200	600
57	2	2	"unknown"	1000	-1000	0	100000	0	1.5	0	0.2	-999	1200	600
58	2	2	"unknown"	1000	-1000	0	100000	0	1.5	0	0.2	-999	1200	600
59	2	2	"unknown"	1000	-1000	0	100000	0	1.5	0	0.2	-999	1200	600
60	2	2	"unknown"	1000	-1000	0	100000	0	1.5	0	0.2	-999	1200	600
61	2	2	"unknown"	1000	-1000	0	100000	0	1.5	0	0.2	-999	1200	600
62	2	2	"unknown"	1000	-1000	0	100000	0	1.5	0	0.2	-999	1200	600
63	2	2	"unknown"	1000	-1000	0	100000	0	1.5	0	0.2	-999	1200	600
64	2	2	"unknown"	1000	-1000	0	100000	0	1.5	0	0.2	-999	1200	600
65	2	2	"unknown"	1000	-1000	0	100000	0	1.5	0	0.2	-999	1200	600
66	2	2	"unknown"	1000	-1000	0	100000	0	1.5	0	0.2	-999	1200	600
67	2	2	"unknown"	1000	-1000	0	100000	0	1.5	0	0.2	-999	1200	600
68	2	2	"unknown"	1000	-1000	0	100000	0	1.5	0	0.2	-999	1200	600
69	2	2	"unknown"	1000	-1000	0	100000	0	1.5	0	0.2	-999	1200	600
70	2	2	"unknown"	1000	-1000	0	100000	0	1.5	0	0.2	-999	1200	600
71	2	2	"unknown"	1000	-1000	0	100000	0	1.5	0	0.2	-999	1200	600
72	2	2	"unknown"	1000	-1000	0	100000	0	1.5	0	0.2	-999	1200	600
73	2	2	"unknown"	1000	-1000	0	100000	0	1.5	0	0.2	-999	1200	600
74	2	2	"unknown"	1000	-1000	0	100000	0	1.5	0	0.2	-999	1200	600
75	2	2	"unknown"	1000	-1000	0	100000	0	1.5	0	0.2	-999	1200	600
76	2	2	"unknown"	1000	-1000	0	100000	0	1.5	0	0.2	-999	1200	600
77	2	2	"unknown"	1000	-1000	0	100000	0	1.5	0	0.2	-999	1200	600
78	2	2	"unknown"	1000	-1000	0	100000	0	1.5	0	0.2	-999	1200	600
79	2	2	"unknown"	1000	-1000	0	100000	0	1.5	0	0.2	-999	1200	600
80	2	2	"unknown"	1000	-1000	0	100000	0	1.5	0	0.2	-999	1200	600
81	2	2	"unknown"	1000	-1000	0	100000	0	1.5	0	0.2	-999	1200	600
82	2	2	"unknown"	1000	-1000	0	100000	0	1.5	0	0.2	-999	1200	600
83	2	2	"unknown"	1000	-1000	0	100000	0	1.5	0	0.2	-999	1200	600
84	2	2	"unknown"	1000	-1000	0	100000	0	1.5	0	0.2	-999	1200	600
85	2	2	"unknown"	1000	-1000	0	100000	0	1.5	0	0.2	-999	1200	600
86	2	2	"unknown"	1000	-1000	0	100000	0	1.5	0	0.2	-999	1200	600
87	2	2	"unknown"	1000	-1000	0	100000	0	1.5	0	0.2	-999	1200	600
88	2	2	"unknown"	1000	-1000	0	100000	0	1.5	0	0.2	-999	1200	600
89	2	2	"unknown"	1000	-1000	0	100000	0	1.5	0	0.2	-999	1200	600
90	2	2	"unknown"	1000	-1000	0	100000	0	1.5	0	0.2	-999	1200	600
91	2	2	"unknown"	1000	-1000	0	100000	0	1.5	0	0.2	-999	1200	600
92	2	2	"unknown"	1000	-1000	0	100000	0	1.5	0	0.2	-999	1200	600
93	2	2	"unknown"	1000	-1000	0	100000	0	1.5	0	0.2	-999	1200	600
94	2	2	"unknown"	1000	-1000	0	100000	0	1.5	0	0.2	-999	1200	600
95	2	2	"unknown"	1000	-1000	0	100000	0	1.5	0	0.2	-999	1200	600
96	2	2	"unknown"	1000	-1000	0	100000	0	1.5	0	0.2	-999	1200	600
97	2	2	"unknown"	1000	-1000	0	100000	0	1.5	0	0.2	-999	1200	600
98	2	2	"unknown"	1000	-1000	0	100000	0	1.5	0	0.2	-999	1200	600
99	2	2	"unknown"	1000	-1000	0	100000	0	1.5	0	0.2	-999	1200	600
100	2	2	"unknown"	1000	-1000	0	100000	0	1.5	0	0.2	-999	1200	600
101	2	2	"unknown"	1000	-1000	0	100000	0	1.5	0	0.2	-999	1200	600
102	2	2	"unknown"	1000	-1000	0	100000	0	1.5	0	0.2	-999	1200	600
103	2	2	"unknown"	1000	-1000	0	100000	0	1.5	0	0.2	-999	1200	600
104	2	2	"unknown"	1000	-1000	0	100000	0	1.5	0	0.2	-999	1200	600
105	2	2	"unknown"	1000	-1000	0	100000	0	1.5	0	0.2	-999	1200	600
106	2	2	"unknown"	1000	-1000	0	100000	0	1.5	0	0.2	-999	1200	600
107	2	2	"unknown"	1000	-1000	0	100000	0	1.5	0	0.2	-999	1200	600
108	2	2	"unknown"	1000	-1000	0	100000	0	1.5	0	0.2	-999	1200	600
109	2	2	"unknown"	1000	-1000	0	100000	0	1.5	0	0.2	-999	1200	600
110	2	2	"unknown"	1000	-1000	0	100000	0	1.5	0	0.2	-999	1200	600
111	2	2	"unknown"	1000	-1000	0	100000	0	1.5	0	0.2	-999	1200	600
112	2	2	"unknown"	1000	-1000	0	100000	0	1.5	0	0.2	-999	1200	600
113	2	2	"unknown"	1000	-1000	0	100000	0	1.5	0	0.2	-999	1200	600
114	2	2	"unknown"	1000	-1000	0	100000	0	1.5	0	0.2	-999	1200	600
115	2	2	"unknown"	1000	-1000	0	100000	0	1.5	0	0.2	-999	1200	600
116	2	2	"unknown"	1000	-1000	0	100000	0	1.5	0	0.2	-999	1200	600
117	2	2	"unknown"	1000	-1000	0	100000	0	1.5	0	0.2	-999	1200	600
118	2	2	"unknown"	1000	-1000	0	100000	0	1.5	0	0.2	-999	1200	600
119	2	2	"unknown"	1000	-1000	0	100000	0	1.5	0	0.2	-999	1200	600
120	2	2	"unknown"	1000	-1000	0	100000	0	1.5	0	0.2	-999	1200	600
121	2	2	"unknown"	1000	-1000	0	100000	0	1.5	0	0.2	-999	1200	600
122	2	2	"unknown"	1000	-1000	0	100000	0	1.5	0	0.2	-999	1200	600
123	2	2	"unknown"	1000	-1000	0	100000	0	1.5	0	0.2	-999	1200	600
124	2	2	"unknown"	1000	-1000	0	100000	0	1.5	0	0.2	-999	1200	600
125	2	2	"unknown"	1000	-1000	0	100000	0	1.5	0	0.2	-999	1200	600
126	2	2	"unknown"	1000	-1000	0	100000	0	1.5	0	0.2	-999	1200	600
127	2	2	"unknown"	1000	-1000	0	100000	0	1.5	0	0.2	-999	1200	600
128	2	2	"unknown"	1000	-1000	0	100000	0	1.5	0	0.2	-999	1200	600
129	2	2	"unknown"	1000	-1000	0	100000	0	1.5	0	0.2	-999	1200	600
130	2	2	"unknown"	1000	-1000	0	100000	0	1.5	0	0.2	-999	1200	600
131	2	2	"unknown"	1000	-1000	0	100000	0	1.5	0	0.2	-999	1200	600
132	2	2	"unknown"	1000	-1000	0	100000	0	1.5	0	0.2	-999	1200	600
133	2	2	"unknown"	1000	-1000	0	100000	0	1.5	0	0.2	-999	1200	600
134	2	2	"unknown"	1000	-1000	0	100000	0	1.5	0	0.2	-999	1200	600
135	2	2	"unknown"	1000	-1000	0	100000	0	1.5	0	0.2	-999	1200	600
136	2	2	"unknown"	1000	-1000	0	100000	0	1.5	0	0.2	-999	1200	600
137	2	2	"unknown"	1000	-1000	0	100000	0	1.5	0	0.2	-999	1200	600
138	2	2	"unknown"	1000	-1000	0	100000	0	1.5	0	0.2	-999	1200	600
139	2	2	"unknown"	1000	-1000	0	100000	0	1.5	0	0.2	-999	1200	600
140	2	2	"unknown"	1000	-1000	0	100000	0	1.5	0	0.2	-999	1200	600
141	2	2	"unknown"	1000	-1000	0	100000	0	1.5	0	0.2	-999	1200	600
142	2	2	"unknown"	1000	-1000	0	100000	0	1.5	0	0.2	-999	1200	600
143	2	2	"unknown"	1000	-1000	0	100000	0	1.5	0	0.2	-999	1200	600
144	2	2	"unknown"	1000	-1000	0	100000	0	1.5	0	0.2	-999	1200	600
145	2	2	"unknown"	1000	-1000	0	100000	0	1.5	0	0.2	-999	1200	600
146	2	2	"unknown"	1000	-1000	0	100000	0	1.5	0	0.2	-999	1200	600
147	2	2	"unknown"	1000	-1000	0	100000	0	1.5	0	0.2	-999	1200	600
148	2	2	"unknown"	1000	-1000	0	100000	0	1.5	0	0.2	-999	1200	600
149	2	2	"unknown"	1000	-1000	0	100000	0	1.5	0	0.2	-999	1200	600
150	2	2	"unknown"	1000	-1000	0	100000	0	1.5	0	0.2	-999	1200	600
151	2	2	"unknown"	1000	-1000	0	100000	0	1.5	0	0.2	-999	1200	600
152	2	2	"unknown"	1000	-1000	0	100000	0	1.5	0	0.2	-999	1200	600
153	2	2	"unknown"	1000	-1000	0	100000	0	1.5	0	0.2	-999	1200	600
154	2	2	"unknown"	1000	-1000	0	100000	0	1.5	0	0.2	-999	1200	600
155	2	2	"unknown"	1000	-1000	0	100000	0	1.5	0	0.2	-999	1200	600
156	2	2	"unknown"	1000	-1000	0	100000	0	1.5	0	0.2	-999	1200	600
157	2	2	"unknown"	1000	-1000	0	100000	0	1.5	0	0.2	-999	1200	600
158	2	2	"unknown"	1000	-1000	0	100000	0	1.5	0	0.2	-999	1200	600
159	2	2	"unknown"	1000	-1000	0	100000	0	1.5	0	0.2	-999	1200	600
160	2	2	"unknown"	1000	-1000	0	100000	0	1.5	0	0.2	-999	1200	600
161	2	2	"unknown"	1000	-1000	0	100000	0	1.5	0	0.2	-999	1200	600
162	2	2	"unknown"	1000	-1000	0	100000	0	1.5	0	0.2	-999	1200	600
163	2	2	"unknown"	1000	-1000	0	100000	0	1.5	0	0.2	-999	1200	600
164	2	2	"unknown"	1000	-1000	0	100000	0	1.5	0	0.2	-999	1200	600
165	2	2	"unknown"	1000	-1000	0	100000	0	1.5	0	0.2	-999	1200	600
166	2	2	"unknown"	1000	-1000	0	100000	0	1.5	0	0.2	-999	1200	600
167	2	2	"unknown"	1000	-1000	0	100000	0	1.5	0	0.2	-999	1200	600
168	2	2	"unknown"	1000	-1000	0	100000	0	1.5	0	0.2	-999	1200	600
169	2	2	"unknown"	1000	-1000	0	100000	0	1.5	0	0.2	-999	1200	600
170	2	2	"unknown"	1000	-1000	0	100000	0	1.5	0	0.2	-999	1200	600
171	2	2	"unknown"	1000	-1000	0	100000	0	1.5	0	0.2	-999	1200	600
172	2	2	"unknown"	1000	-1000	0	100000	0	1.5	0	0.2	-999	1200	600
173	2	2	"unknown"	1000	-1000	0	100000	0	1.5	0	0.2	-999	1200	600
174	2	2	"unknown"	1000	-1000	0	100000	0	1.5	0	0.2	-999	1200	600
175	2	2	"unknown"	1000	-1000	0	100000	0	1.5	0	0.2	-999	1200	600
176	2	2	"unknown"	1000	-1000	0	100000	0	1.5	0	0.2	-999	1200	600
177	2	2	"unknown"	1000	-1000	0	100000	0	1.5	0	0.2	-999	1200	600
178	2	2	"unknown"	1000	-1000	0	100000	0	1.5	0	0.2	-999	1200	600
179	2	2	"unknown"	1000	-1000	0	100000	0	1.5	0	0.2	-999	1200	600
180	2	2	"unknown"	1000	-1000	0	100000	0	1.5	0	0.2	-999	1200	600
181	2	2	"unknown"	1000	-1000	0	100000	0	1.5	0	0.2	-999	1200	600
182	2	2	"unknown"	1000	-1000	0	100000	0	1.5	0	0.2	-999	1200	600
183	2	2	"unknown"	1000	-1000	0	100000	0	1.5	0	0.2	-999	1200	600
184	2	2	"unknown"	1000	-1000	0	100000	0	1.5	0	0.2	-999	1200	600
185	2	2	"unknown"	1000	-1000	0	100000	0	1.5	0	0.2	-999	1200	600
186	2	2	"unknown"	1000	-1000	0	100000	0	1.5	0	0.2	-999	1200	600
187	2	2	"unknown"	1000	-1000	0	100000	0	1.5	0	0.2	-999	1200	600
188	2	2	"unknown"	1000	-1000	0	100000	0	1.5	0	0.2	-999	1200	600
189	2	2	"unknown"	1000	-1000	0	100000	0	1.5	0	0.2	-999	1200	600
190	2	2	"unknown"	1000	-1000	0	100000	0	1.5	0	0.2	-999	1200	600
191	2	2	"unknown"	1000	-1000	0	100000	0	1.5	0	0.2	-999	1200	600
192	2	2	"unknown"	1000	-1000	0	100000	0	1.5	0	0.2	-999	1200	600
193	2	2	"unknown"	1000	-1000	0	100000	0	1.5	0	0.2	-999	1200	600
194	2	2	"unknown"	1000	-1000	0	100000	0	1.5	0	0.2	-999	1200	600
195	2	2	"unknown"	1000	-1000	0	100000	0	1.5	0	0.2	-999	1200	600
196	2	2	"unknown"	1000	-1000	0	100000	0	1.5	0	0.2	-999	1200	600
197	2	2	"unknown"	1000	-1000	0	100000	0	1.5	0	0.2	-999	1200	600
198	2	2	"unknown"	1000	-1000	0	100000	0	1.5	0	0.2	-999	1200	600
199	2	2	"unknown"	1000	-1000	0	100000	0	1.5	0	0.2	-999	1200	600
200	2	2	"unknown"	1000	-1000	0	100000	0	1.5	0	0.2	-999	1200	600
201	2	2	"unknown"	1000	-1000	0	100000	0	1.5	0	0.2	-999	1200	600
202	2	2	"unknown"	1000	-1000	0	100000	0	1.5	0	0.2	-999	1200	600
203	2	2	"unknown"	1000	-1000	0	100000	0	1.5	0	0.2	-999	1200	600
204	2	2	"unknown"	1000	-1000	0	100000	200	1.5	100	0.2	-999	1200	600
205	2	2	"unknown"	1000	-1000	0	100000	200	1.5	100	0.2	-999	1200	600
206	2	2	"unknown"	1000	-1000	0	100000	200	1.5	100	0.2	-999	1200	600
207	2	2	"unknown"	1000	-1000	0	100000	200	1.5	100	0.2	-999	1200	600
208	2	2	"unknown"	1000	-1000	0	100000	200	1.5	100	0.2	-999	1200	600
209	2	2	"unknown"	1000	-1000	0	100000	200	1.5	100	0.2	-999	1200	600
210	2	2	"unknown"	1000	-1000	0	100000	200	1.5	100	0.2	-999	1200	600
211	2	2	"unknown"	1000	-1000	0	100000	200	1.5	100	0.2	-999	1200	600
212	2	2	"unknown"	1000	-1000	0	100000	200	1.5	100	0.2	-999	1200	600
213	2	2	"unknown"	1000	-1000	0	100000	200	1.5	100	0.2	-999	1200	600
214	2	2	"unknown"	1000	-1000	0	100000	200	1.5	100	0.2	-999	1200	600
215	2	2	"unknown"	1000	-1000	0	100000	200	1.5	100	0.2	-999	1200	600
216	2	2	"unknown"	1000	-1000	0	100000	200	1.5	100	0.2	-999	1200	600
217	2	2	"unknown"	1000	-1000	0	100000	0	1.5	0	0.2	-999	1200	600
218	2	2	"unknown"	1000	-1000	0	100000	0	1.5	0	0.2	-999	1200	600
219	2	2	"unknown"	1000	-1000	0	100000	0	1.5	0	0.2	-999	1200	600
220	2	2	"unknown"	1000	-1000	0	100000	0	1.5	0	0.2	-999	1200	600
221	2	2	"unknown"	1000	-1000	0	100000	0	1.5	0	0.2	-999	1200	600
222	2	2	"unknown"	1000	-1000	0	100000	0	1.5	0	0.2	-999	1200	600
223	2	2	"unknown"	1000	-1000	0	100000	0	1.5	0	0.2	-999	1200	600
224	2	2	"unknown"	1000	-1000	0	100000	0	1.5	0	0.2	-999	1200	600
225	2	2	"unknown"	1000	-1000	0	100000	0	1.5	0	0.2	-999	1200	600
226	2	2	"unknown"	1000	-1000	0	100000	0	1.5	0	0.2	-999	1200	600
227	2	2	"unknown"	1000	-1000	0	100000	0	1.5	0	0.2	-999	1200	600
228	2	2	"unknown"	1000	-1000	0	100000	0	1.5	0	0.2	-999	1200	600
229	2	2	"unknown"	1000	-1000	0	100000	0	1.5	0	0.2	-999	1200	600
230	2	2	"unknown"	1000	-1000	0	100000	0	1.5	0	0.2	-999	1200	600
231	2	2	"unknown"	1000	-1000	0	100000	0	1.5	0	0.2	-999	1200	600
232	2	2	"unknown"	1000	-1000	0	100000	0	1.5	0	0.2	-999	1200	600
233	2	2	"unknown"	1000	-1000	0	100000	0	1.5	0	0.2	-999	1200	600
234	2	2	"unknown"	1000	-1000	0	100000	0	1.5	0	0.2	-999	1200	600
235	2	2	"unknown"	1000	-1000	0	100000	0	1.5	0	0.2	-999	1200	600
236	2	2	"unknown"	1000	-1000	0	100000	0	1.5	0	0.2	-999	1200	600
237	2	2	"unknown"	1000	-1000	0	100000	0	1.5	0	0.2	-999	1200	600
238	2	2	"unknown"	1000	-1000	0	100000	0	1.5	0	0.2	-999	1200	600
239	2	2	"unknown"	1000	-1000	0	100000	0	1.5	0	0.2	-999	1200	600
240	2	2	"unknown"	1000	-1000	0	100000	0	1.5	0	0.2	-999	1200	600
241	2	2	"unknown"	1000	-1000	0	100000	0	1.5	0	0.2	-999	1200	600
242	2	2	"unknown"	1000	-1000	0	100000	0	1.5	0	0.2	-999	1200	600
243	2	2	"unknown"	1000	-1000	0	100000	0	1.5	0	0.2	-999	1200	600
244	2	2	"unknown"	1000	-1000	0	100000	0	1.5	0	0.2	-999	1200	600
245	2	2	"unknown"	1000	-1000	0	100000	0	1.5	0	0.2	-999	1200	600
246	2	2	"unknown"	1000	-1000	0	100000	0	1.5	0	0.2	-999	1200	600
247	2	2	"unknown"	1000	-1000	0	100000	0	1.5	0	0.2	-999	1200	600
248	2	2	"unknown"	1000	-1000	0	100000	0	1.5	0	0.2	-999	1200	600
249	2	2	"unknown"	1000	-1000	0	100000	0	1.5	0	0.2	-999	1200	600
250	2	2	"unknown"	1000	-1000	0	100000	0	1.5	0	0.2	-999	1200	600
251	2	2	"unknown"	1000	-1000	0	100000	0	1.5	0	0.2	-999	1200	600
252	2	2	"unknown"	1000	-1000	0	100000	0	1.5	0	0.2	-999	1200	600
253	2	2	"unknown"	1000	-1000	0	100000	0	1.5	0	0.2	-999	1200	600
254	2	2	"unknown"	1000	-1000	0	100000	0	1.5	0	0.2	-999	1200	600
255	2	2	"unknown"	1000	-1000	0	100000	0	1.5	0	0.2	-999	1200	600
256	2	2	"unknown"	1000	-1000	0	100000	0	1.5	0	0.2	-999	1200	600
257	2	2	"unknown"	1000	-1000	0	100000	0	1.5	0	0.2	-999	1200	600
258	2	2	"unknown"	1000	-1000	0	100000	0	1.5	0	0.2	-999	1200	600
259	2	2	"unknown"	1000	-1000	0	100000	0	1.5	0	0.2	-999	1200	600
260	2	2	"unknown"	1000	-1000	0	100000	0	1.5	0	0.2	-999	1200	600
261	2	2	"unknown"	1000	-1000	0	100000	0	1.5	0	0.2	-999	1200	600
262	2	2	"unknown"	1000	-1000	0	100000	0	1.5	0	0.2	-999	1200	600
263	2	2	"unknown"	1000	-1000	0	100000	0	1.5	0	0.2	-999	1200	600
264	2	2	"unknown"	1000	-1000	0	100000	0	1.5	0	0.2	-999	1200	600
265	2	2	"unknown"	1000	-1000	0	100000	0	1.5	0	0.2	-999	1200	600
266	2	2	"unknown"	1000	-1000	0	100000	0	1.5	0	0.2	-999	1200	600
267	2	2	"unknown"	1000	-1000	0	100000	0	1.5	0	0.2	-999	1200	600
268	2	2	"unknown"	1000	-1000	0	100000	0	1.5	0	0.2	-999	1200	600
269	2	2	"unknown"	1000	-1000	0	100000	0	1.5	0	0.2	-999	1200	600
270	2	2	"unknown"	1000	-1000	0	100000	0	1.5	0	0.2	-999	1200	600
271	2	2	"unknown"	1000	-1000	0	100000	0	1.5	0	0.2	-999	1200	600
272	2	2	"unknown"	1000	-1000	0	100000	0	1.5	0	0.2	-999	1200	600
273	2	2	"unknown"	1000	-1000	0	100000	0	1.5	0	0.2	-999	1200	600
274	2	2	"unknown"	1000	-1000	0	100000	0	1.5	0	0.2	-999	1200	600
275	2	2	"unknown"	1000	-1000	0	100000	0	1.5	0	0.2	-999	1200	600
276	2	2	"unknown"	1000	-1000	0	100000	0	1.5	0	0.2	-999	1200	600
277	2	2	"unknown"	1000	-1000	0	100000	0	1.5	0	0.2	-999	1200	600
278	2	2	"unknown"	1000	-1000	0	100000	0	1.5	0	0.2	-999	1200	600
279	2	2	"unknown"	1000	-1000	0	100000	0	1.5	0	0.2	-999	1200	600
280	2	2	"unknown"	1000	-1000	0	100000	0	1.5	0	0.2	-999	1200	600
281	2	2	"unknown"	1000	-1000	0	100000	0	1.5	0	0.2	-999	1200	600
282	2	2	"unknown"	1000	-1000	0	100000	0	1.5	0	0.2	-999	1200	600
283	2	2	"unknown"	1000	-1000	0	100000	0	1.5	0	0.2	-999	1200	600
284	2	2	"unknown"	1000	-1000	0	100000	0	1.5	0	0.2	-999	1200	600
285	2	2	"unknown"	1000	-1000	0	100000	0	1.5	0	0.2	-999	1200	600
286	2	2	"unknown"	1000	-1000	0	100000	0	1.5	0	0.2	-999	1200	600
287	2	2	"unknown"	1000	-1000	0	100000	0	1.5	0	0.2	-999	1200	600
288	2	2	"unknown"	1000	-1000	0	100000	0	1.5	0	0.2	-999	1200	600
289	2	2	"unknown"	1000	-1000	0	100000	0	1.5	0	0.2	-999	1200	600
290	2	2	"unknown"	1000	-1000	0	100000	0	1.5	0	0.2	-999	1200	600
291	2	2	"unknown"	1000	-1000	0	100000	0	1.5	0	0.2	-999	1200	600
292	2	2	"unknown"	1000	-1000	0	100000	0	1.5	0	0.2	-999	1200	600
293	2	2	"unknown"	1000	-1000	0	100000	0	1.5	0	0.2	-999	1200	600
294	2	2	"unknown"	1000	-1000	0	100000	0	1.5	0	0.2	-999	1200	600
295	2	2	"unknown"	1000	-1000	0	100000	0	1.5	0	0.2	-999	1200	600
296	2	2	"unknown"	1000	-1000	0	100000	0	1.5	0	0.2	-999	1200	600
297	2	2	"unknown"	1000	-1000	0	100000	0	1.5	0	0.2	-999	1200	600
298	2	2	"unknown"	1000	-1000	0	100000	0	1.5	0	0.2	-999	1200	600
299	2	2	"unknown"	1000	-1000	0	100000	0	1.5	0	0.2	-999	1200	600
300	2	2	"unknown"	1000	-1000	0	100000	0	1.5	0	0.2	-999	1200	600
301	2	2	"unknown"	1000	-1000	0	100000	0	1.5	0	0.2	-999	1200	600
302	2	2	"unknown"	1000	-1000	0	100000	0	1.5	0	0.2	-999	1200	600
303	2	2	"unknown"	1000	-1000	0	100000	0	1.5	0	0.2	-999	1200	600
304	2	2	"unknown"	1000	-1000	0	100000	0	1.5	0	0.2	-999	1200	600
305	2	2	"unknown"	1000	-1000	0	100000	0	1.5	0	0.2	-999	1200	600
306	2	2	"unknown"	1000	-1000	0	100000	0	1.5	0	0.2	-999	1200	600
307	2	2	"unknown"	1000	-1000	0	100000	0	1.5	0	0.2	-999	1200	600
308	2	2	"unknown"	1000	-1000	0	100000	0	1.5	0	0.2	-999	1200	600
309	2	2	"unknown"	1000	-1000	0	100000	0	1.5	0	0.2	-999	1200	600
310	2	2	"unknown"	1000	-1000	0	100000	0	1.5	0	0.2	-999	1200	600
311	2	2	"unknown"	1000	-1000	0	100000	0	1.5	0	0.2	-999	1200	600
312	2	2	"unknown"	1000	-1000	0	100000	0	1.5	0	0.2	-999	1200	600
313	2	2	"unknown"	1000	-1000	0	100000	0	1.5	0	0.2	-999	1200	600
314	2	2	"unknown"	1000	-1000	0	100000	0	1.5	0	0.2	-999	1200	600
315	2	2	"unknown"	1000	-1000	0	100000	0	1.5	0	0.2	-999	1200	600
316	2	2	"unknown"	1000	-1000	0	100000	0	1.5	0	0.2	-999	1200	600
317	2	2	"unknown"	1000	-1000	0	100000	0	1.5	0	0.2	-999	1200	600
318	2	2	"unknown"	1000	-1000	0	100000	0	1.5	0	0.2	-999	1200	600
319	2	2	"unknown"	1000	-1000	0	100000	0	1.5	0	0.2	-999	1200	600
320	2	2	"unknown"	1000	-1000	0	100000	0	1.5	0	0.2	-999	1200	600
321	2	2	"unknown"	1000	-1000	0	100000	0	1.5	0	0.2	-999	1200	600
322	2	2	"unknown"	1000	-1000	0	100000	0	1.5	0	0.2	-999	1200	600
323	2	2	"unknown"	1000	-1000	0	100000	0	1.5	0	0.2	-999	1200	600
324	2	2	"unknown"	1000	-1000	0	100000	0	1.5	0	0.2	-999	1200	600
325	2	2	"unknown"	1000	-1000	0	100000	0	1.5	0	0.2	-999	1200	600
326	2	2	"unknown"	1000	-1000	0	100000	0	1.5	0	0.2	-999	1200	600
327	2	2	"unknown"	1000	-1000	0	100000	0	1.5	0	0.2	-999	1200	600
328	2	2	"unknown"	1000	-1000	0	100000	0	1.5	0	0.2	-999	1200	600
329	2	2	"unknown"	1000	-1000	0	100000	0	1.5	0	0.2	-999	1200	600
330	2	2	"unknown"	1000	-1000	0	100000	0	1.5	0	0.2	-999	1200	600
331	2	2	"unknown"	1000	-1000	0	100000	0	1.5	0	0.2	-999	1200	600
332	2	2	"unknown"	1000	-1000	0	100000	0	1.5	0	0.2	-999	1200	600
333	2	2	"unknown"	1000	-1000	0	100000	0	1.5	0	0.2	-999	1200	600
334	2	2	"unknown"	1000	-1000	0	100000	0	1.5	0	0.2	-999	1200	600
335	2	2	"unknown"	1000	-1000	0	100000	0	1.5	0	0.2	-999	1200	600
336	2	2	"unknown"	1000	-1000	0	100000	0	1.5	0	0.2	-999	1200	600
337	2	2	"unknown"	1000	-1000	0	100000	0	1.5	0	0.2	-999	1200	600
338	2	2	"unknown"	1000	-1000	0	100000	0	1.5	0	0.2	-999	1200	600
339	2	2	"unknown"	1000	-1000	0	100000	0	1.5	0	0.2	-999	1200	600
340	2	2	"unknown"	1000	-1000	0	100000	0	1.5	0	0.2	-999	1200	600
341	2	2	"unknown"	1000	-1000	0	100000	0	1.5	0	0.2	-999	1200	600
342	2	2	"unknown"	1000	-1000	0	100000	0	1.5	0	0.2	-999	1200	600
343	2	2	"unknown"	1000	-1000	0	100000	0	1.5	0	0.2	-999	1200	600
344	2	2	"unknown"	1000	-1000	0	100000	0	1.5	0	0.2	-999	1200	600
345	2	2	"unknown"	1000	-1000	0	100000	0	1.5	0	0.2	-999	1200	600
346	2	2	"unknown"	1000	-1000	0	100000	0	1.5	0	0.2	-999	1200	600
347	2	2	"unknown"	1000	-1000	0	100000	0	1.5	0	0.2	-999	1200	600
348	2	2	"unknown"	1000	-1000	0	100000	0	1.5	0	0.2	-999	1200	600
349	2	2	"unknown"	1000	-1000	0	100000	0	1.5	0	0.2	-999	1200	600
350	2	2	"unknown"	1000	-1000	0	100000	0	1.5	0	0.2	-999	1200	600
351	2	2	"unknown"	1000	-1000	0	100000	0	1.5	0	0.2	-999	1200	600
352	2	2	"unknown"	1000	-1000	0	100000	0	1.5	0	0.2	-999	1200	600
353	2	2	"unknown"	1000	-1000	0	100000	0	1.5	0	0.2	-999	1200	600
354	2	2	"unknown"	1000	-1000	0	100000	0	1.5	0	0.2	-999	1200	600
355	2	2	"unknown"	1000	-1000	0	100000	0	1.5	0	0.2	-999	1200	600
356	2	2	"unknown"	1000	-1000	0	100000	0	1.5	0	0.2	-999	1200	600
357	2	2	"unknown"	1000	-1000	0	100000	0	1.5	0	0.2	-999	1200	600
358	2	2	"unknown"	1000	-1000	0	100000	0	1.5	0	0.2	-999	1200	600
359	2	2	"unknown"	1000	-1000	0	100000	0	1.5	0	0.2	-999	1200	600
360	2	2	"unknown"	1000	-1000	0	100000	0	1.5	0	0.2	-999	1200	600
361	2	2	"unknown"	1000	-1000	0	100000	0	1.5	0	0.2	-999	1200	600
362	2	2	"unknown"	1000	-1000	0	100000	0	1.5	0	0.2	-999	1200	600
363	2	2	"unknown"	1000	-1000	0	100000	0	1.5	0	0.2	-999	1200	600
364	2	2	"unknown"	1000	-1000	0	100000	0	1.5	0	0.2	-999	1200	600
365	2	2	"unknown"	1000	-1000	0	100000	0	1.5	0	0.2	-999	1200	600
1	3	3	"sOSR"	1000	0	-1000	5000000	0	1.5	0	0.2	-999	1200	600
2	3	3	"sOSR"	1000	0	-1000	5000000	0	1.5	0	0.2	-999	1200	600
3	3	3	"sOSR"	1000	0	-1000	5000000	0	1.5	0	0.2	-999	1200	600
4	3	3	"sOSR"	1000	0	-1000	5000000	0	1.5	0	0.2	-999	1200	600
5	3	3	"sOSR"	1000	0	-1000	5000000	0	1.5	0	0.2	-999	1200	600
6	3	3	"sOSR"	1000	0	-1000	5000000	0	1.5	0	0.2	-999	1200	600
7	3	3	"sOSR"	1000	0	-1000	5000000	0	1.5	0	0.2	-999	1200	600
8	3	3	"sOSR"	1000	0	-1000	5000000	0	1.5	0	0.2	-999	1200	600
9	3	3	"sOSR"	1000	0	-1000	5000000	0	1.5	0	0.2	-999	1200	600
10	3	3	"sOSR"	1000	0	-1000	5000000	0	1.5	0	0.2	-999	1200	600
11	3	3	"sOSR"	1000	0	-1000	5000000	0	1.5	0	0.2	-999	1200	600
12	3	3	"sOSR"	1000	0	-1000	5000000	0	1.5	0	0.2	-999	1200	600
13	3	3	"sOSR"	1000	0	-1000	5000000	0	1.5	0	0.2	-999	1200	600
14	3	3	"sOSR"	1000	0	-1000	5000000	0	1.5	0	0.2	-999	1200	600
15	3	3	"sOSR"	1000	0	-1000	5000000	0	1.5	0	0.2	-999	1200	600
16	3	3	"sOSR"	1000	0	-1000	5000000	0	1.5	0	0.2	-999	1200	600
17	3	3	"sOSR"	1000	0	-1000	5000000	0	1.5	0	0.2	-999	1200	600
18	3	3	"sOSR"	1000	0	-1000	5000000	0	1.5	0	0.2	-999	1200	600
19	3	3	"sOSR"	1000	0	-1000	5000000	0	1.5	0	0.2	-999	1200	600
20	3	3	"sOSR"	1000	0	-1000	5000000	0	1.5	0	0.2	-999	1200	600
21	3	3	"sOSR"	1000	0	-1000	5000000	0	1.5	0	0.2	-999	1200	600
22	3	3	"sOSR"	1000	0	-1000	5000000	0	1.5	0	0.2	-999	1200	600
23	3	3	"sOSR"	1000	0	-1000	5000000	0	1.5	0	0.2	-999	1200	600
24	3	3	"sOSR"	1000	0	-1000	5000000	0	1.5	0	0.2	-999	1200	600
25	3	3	"sOSR"	1000	0	-1000	5000000	0	1.5	0	0.2	-999	1200	600
26	3	3	"sOSR"	1000	0	-1000	5000000	0	1.5	0	0.2	-999	1200	600
27	3	3	"sOSR"	1000	0	-1000	5000000	0	1.5	0	0.2	-999	1200	600
28	3	3	"sOSR"	1000	0	-1000	5000000	0	1.5	0	0.2	-999	1200	600
29	3	3	"sOSR"	1000	0	-1000	5000000	0	1.5	0	0.2	-999	1200	600
30	3	3	"sOSR"	1000	0	-1000	5000000	0	1.5	0	0.2	-999	1200	600
31	3	3	"sOSR"	1000	0	-1000	5000000	0	1.5	0	0.2	-999	1200	600
32	3	3	"sOSR"	1000	0	-1000	5000000	0	1.5	0	0.2	-999	1200	600
33	3	3	"sOSR"	1000	0	-1000	5000000	0	1.5	0	0.2	-999	1200	600
34	3	3	"sOSR"	1000	0	-1000	5000000	0	1.5	0	0.2	-999	1200	600
35	3	3	"sOSR"	1000	0	-1000	5000000	0	1.5	0	0.2	-999	1200	600
36	3	3	"sOSR"	1000	0	-1000	5000000	0	1.5	0	0.2	-999	1200	600
37	3	3	"sOSR"	1000	0	-1000	5000000	0	1.5	0	0.2	-999	1200	600
38	3	3	"sOSR"	1000	0	-1000	5000000	0	1.5	0	0.2	-999	1200	600
39	3	3	"sOSR"	1000	0	-1000	5000000	0	1.5	0	0.2	-999	1200	600
40	3	3	"sOSR"	1000	0	-1000	5000000	0	1.5	0	0.2	-999	1200	600
41	3	3	"sOSR"	1000	0	-1000	5000000	0	1.5	0	0.2	-999	1200	600
42	3	3	"sOSR"	1000	0	-1000	5000000	0	1.5	0	0.2	-999	1200	600
43	3	3	"sOSR"	1000	0	-1000	5000000	0	1.5	0	0.2	-999	1200	600
44	3	3	"sOSR"	1000	0	-1000	5000000	0	1.5	0	0.2	-999	1200	600
45	3	3	"sOSR"	1000	0	-1000	5000000	0	1.5	0	0.2	-999	1200	600
46	3	3	"sOSR"	1000	0	-1000	5000000	0	1.5	0	0.2	-999	1200	600
47	3	3	"sOSR"	1000	0	-1000	5000000	0	1.5	0	0.2	-999	1200	600
48	3	3	"sOSR"	1000	0	-1000	5000000	0	1.5	0	0.2	-999	1200	600
49	3	3	"sOSR"	1000	0	-1000	5000000	0	1.5	0	0.2	-999	1200	600
50	3	3	"sOSR"	1000	0	-1000	5000000	0	1.5	0	0.2	-999	1200	600
51	3	3	"sOSR"	1000	0	-1000	5000000	0	1.5	0	0.2	-999	1200	600
52	3	3	"sOSR"	1000	0	-1000	5000000	0	1.5	0	0.2	-999	1200	600
53	3	3	"sOSR"	1000	0	-1000	5000000	0	1.5	0	0.2	-999	1200	600
54	3	3	"sOSR"	1000	0	-1000	5000000	0	1.5	0	0.2	-999	1200	600
55	3	3	"sOSR"	1000	0	-1000	5000000	0	1.5	0	0.2	-999	1200	600
56	3	3	"sOSR"	1000	0	-1000	5000000	0	1.5	0	0.2	-999	1200	600
57	3	3	"sOSR"	1000	0	-1000	5000000	0	1.5	0	0.2	-999	1200	600
58	3	3	"sOSR"	1000	0	-1000	5000000	0	1.5	0	0.2	-999	1200	600
59	3	3	"sOSR"	1000	0	-1000	5000000	0	1.5	0	0.2	-999	1200	600
60	3	3	"sOSR"	1000	0	-1000	5000000	0	1.5	0	0.2	-999	1200	600
61	3	3	"sOSR"	1000	0	-1000	5000000	0	1.5	0	0.2	-999	1200	600
62	3	3	"sOSR"	1000	0	-1000	5000000	0	1.5	0	0.2	-999	1200	600
63	3	3	"sOSR"	1000	0	-1000	5000000	0	1.5	0	0.2	-999	1200	600
64	3	3	"sOSR"	1000	0	-1000	5000000	0	1.5	0	0.2	-999	1200	600
65	3	3	"sOSR"	1000	0	-1000	5000000	0	1.5	0	0.2	-999	1200	600
66	3	3	"sOSR"	1000	0	-1000	5000000	0	1.5	0	0.2	-999	1200	600
67	3	3	"sOSR"	1000	0	-1000	5000000	0	1.5	0	0.2	-999	1200	600
68	3	3	"sOSR"	1000	0	-1000	5000000	0	1.5	0	0.2	-999	1200	600
69	3	3	"sOSR"	1000	0	-1000	5000000	0	1.5	0	0.2	-999	1200	600
70	3	3	"sOSR"	1000	0	-1000	5000000	0	1.5	0	0.2	-999	1200	600
71	3	3	"sOSR"	1000	0	-1000	5000000	0	1.5	0	0.2	-999	1200	600
72	3	3	"sOSR"	1000	0	-1000	5000000	0	1.5	0	0.2	-999	1200	600
73	3	3	"sOSR"	1000	0	-1000	5000000	0	1.5	0	0.2	-999	1200	600
74	3	3	"sOSR"	1000	0	-1000	5000000	0	1.5	0	0.2	-999	1200	600
75	3	3	"sOSR"	1000	0	-1000	5000000	0	1.5	0	0.2	-999	1200	600
76	3	3	"sOSR"	1000	0	-1000	5000000	0	1.5	0	0.2	-999	1200	600
77	3	3	"sOSR"	1000	0	-1000	5000000	0	1.5	0	0.2	-999	1200	600
78	3	3	"sOSR"	1000	0	-1000	5000000	0	1.5	0	0.2	-999	1200	600
79	3	3	"sOSR"	1000	0	-1000	5000000	0	1.5	0	0.2	-999	1200	600
80	3	3	"sOSR"	1000	0	-1000	5000000	0	1.5	0	0.2	-999	1200	600
81	3	3	"sOSR"	1000	0	-1000	5000000	0	1.5	0	0.2	-999	1200	600
82	3	3	"sOSR"	1000	0	-1000	5000000	0	1.5	0	0.2	-999	1200	600
83	3	3	"sOSR"	1000	0	-1000	5000000	0	1.5	0	0.2	-999	1200	600
84	3	3	"sOSR"	1000	0	-1000	5000000	0	1.5	0	0.2	-999	1200	600
85	3	3	"sOSR"	1000	0	-1000	5000000	0	1.5	0	0.2	-999	1200	600
86	3	3	"sOSR"	1000	0	-1000	5000000	0	1.5	0	0.2	-999	1200	600
87	3	3	"sOSR"	1000	0	-1000	5000000	0	1.5	0	0.2	-999	1200	600
88	3	3	"sOSR"	1000	0	-1000	5000000	0	1.5	0	0.2	-999	1200	600
89	3	3	"sOSR"	1000	0	-1000	5000000	0	1.5	0	0.2	-999	1200	600
90	3	3	"sOSR"	1000	0	-1000	5000000	0	1.5	0	0.2	-999	1200	600
91	3	3	"sOSR"	1000	0	-1000	5000000	0	1.5	0	0.2	-999	1200	600
92	3	3	"sOSR"	1000	0	-1000	5000000	0	1.5	0	0.2	-999	1200	600
93	3	3	"sOSR"	1000	0	-1000	5000000	0	1.5	0	0.2	-999	1200	600
94	3	3	"sOSR"	1000	0	-1000	5000000	0	1.5	0	0.2	-999	1200	600
95	3	3	"sOSR"	1000	0	-1000	5000000	0	1.5	0	0.2	-999	1200	600
96	3	3	"sOSR"	1000	0	-1000	5000000	0	1.5	0	0.2	-999	1200	600
97	3	3	"sOSR"	1000	0	-1000	5000000	0	1.5	0	0.2	-999	1200	600
98	3	3	"sOSR"	1000	0	-1000	5000000	0	1.5	0	0.2	-999	1200	600
99	3	3	"sOSR"	1000	0	-1000	5000000	0	1.5	0	0.2	-999	1200	600
100	3	3	"sOSR"	1000	0	-1000	5000000	0	1.5	0	0.2	-999	1200	600
101	3	3	"sOSR"	1000	0	-1000	5000000	0	1.5	0	0.2	-999	1200	600
102	3	3	"sOSR"	1000	0	-1000	5000000	0	1.5	0	0.2	-999	1200	600
103	3	3	"sOSR"	1000	0	-1000	5000000	0	1.5	0	0.2	-999	1200	600
104	3	3	"sOSR"	1000	0	-1000	5000000	0	1.5	0	0.2	-999	1200	600
105	3	3	"sOSR"	1000	0	-1000	5000000	0	1.5	0	0.2	-999	1200	600
106	3	3	"sOSR"	1000	0	-1000	5000000	0	1.5	0	0.2	-999	1200	600
107	3	3	"sOSR"	1000	0	-1000	5000000	0	1.5	0	0.2	-999	1200	600
108	3	3	"sOSR"	1000	0	-1000	5000000	0	1.5	0	0.2	-999	1200	600
109	3	3	"sOSR"	1000	0	-1000	5000000	0	1.5	0	0.2	-999	1200	600
110	3	3	"sOSR"	1000	0	-1000	5000000	0	1.5	0	0.2	-999	1200	600
111	3	3	"sOSR"	1000	0	-1000	5000000	0	1.5	0	0.2	-999	1200	600
112	3	3	"sOSR"	1000	0	-1000	5000000	0	1.5	0	0.2	-999	1200	600
113	3	3	"sOSR"	1000	0	-1000	5000000	0	1.5	0	0.2	-999	1200	600
114	3	3	"sOSR"	1000	0	-1000	5000000	0	1.5	0	0.2	-999	1200	600
115	3	3	"sOSR"	1000	0	-1000	5000000	0	1.5	0	0.2	-999	1200	600
116	3	3	"sOSR"	1000	0	-1000	5000000	0	1.5	0	0.2	-999	1200	600
117	3	3	"sOSR"	1000	0	-1000	5000000	0	1.5	0	0.2	-999	1200	600
118	3	3	"sOSR"	1000	0	-1000	5000000	0	1.5	0	0.2	-999	1200	600
119	3	3	"sOSR"	1000	0	-1000	5000000	0	1.5	0	0.2	-999	1200	600
120	3	3	"sOSR"	1000	0	-1000	5000000	0	1.5	0	0.2	-999	1200	600
121	3	3	"sOSR"	1000	0	-1000	5000000	0	1.5	0	0.2	-999	1200	600
122	3	3	"sOSR"	1000	0	-1000	5000000	0	1.5	0	0.2	-999	1200	600
123	3	3	"sOSR"	1000	0	-1000	5000000	0	1.5	0	0.2	-999	1200	600
124	3	3	"sOSR"	1000	0	-1000	5000000	0	1.5	0	0.2	-999	1200	600
125	3	3	"sOSR"	1000	0	-1000	5000000	0	1.5	0	0.2	-999	1200	600
126	3	3	"sOSR"	1000	0	-1000	5000000	0	1.5	0	0.2	-999	1200	600
127	3	3	"sOSR"	1000	0	-1000	5000000	0	1.5	0	0.2	-999	1200	600
128	3	3	"sOSR"	1000	0	-1000	5000000	0	1.5	0	0.2	-999	1200	600
129	3	3	"sOSR"	1000	0	-1000	5000000	0	1.5	0	0.2	-999	1200	600
130	3	3	"sOSR"	1000	0	-1000	5000000	0	1.5	0	0.2	-999	1200	600
131	3	3	"sOSR"	1000	0	-1000	5000000	0	1.5	0	0.2	-999	1200	600
132	3	3	"sOSR"	1000	0	-1000	5000000	0	1.5	0	0.2	-999	1200	600
133	3	3	"sOSR"	1000	0	-1000	5000000	0	1.5	0	0.2	-999	1200	600
134	3	3	"sOSR"	1000	0	-1000	5000000	0	1.5	0	0.2	-999	1200	600
135	3	3	"sOSR"	1000	0	-1000	5000000	0	1.5	0	0.2	-999	1200	600
136	3	3	"sOSR"	1000	0	-1000	5000000	0	1.5	0	0.2	-999	1200	600
137	3	3	"sOSR"	1000	0	-1000	5000000	0	1.5	0	0.2	-999	1200	600
138	3	3	"sOSR"	1000	0	-1000	5000000	0	1.5	0	0.2	-999	1200	600
139	3	3	"sOSR"	1000	0	-1000	5000000	0	1.5	0	0.2	-999	1200	600
140	3	3	"sOSR"	1000	0	-1000	5000000	0	1.5	0	0.2	-999	1200	600
141	3	3	"sOSR"	1000	0	-1000	5000000	0	1.5	0	0.2	-999	1200	600
142	3	3	"sOSR"	1000	0	-1000	5000000	0	1.5	0	0.2	-999	1200	600
143	3	3	"sOSR"	1000	0	-1000	5000000	0	1.5	0	0.2	-999	1200	600
144	3	3	"sOSR"	1000	0	-1000	5000000	0	1.5	0	0.2	-999	1200	600
145	3	3	"sOSR"	1000	0	-1000	5000000	0	1.5	0	0.2	-999	1200	600
146	3	3	"sOSR"	1000	0	-1000	5000000	0	1.5	0	0.2	-999	1200	600
147	3	3	"sOSR"	1000	0	-1000	5000000	0	1.5	0	0.2	-999	1200	600
148	3	3	"sOSR"	1000	0	-1000	5000000	0	1.5	0	0.2	-999	1200	600
149	3	3	"sOSR"	1000	0	-1000	5000000	0	1.5	0	0.2	-999	1200	600
150	3	3	"sOSR"	1000	0	-1000	5000000	0	1.5	0	0.2	-999	1200	600
151	3	3	"sOSR"	1000	0	-1000	5000000	0	1.5	0	0.2	-999	1200	600
152	3	3	"sOSR"	1000	0	-1000	5000000	0	1.5	0	0.2	-999	1200	600
153	3	3	"sOSR"	1000	0	-1000	5000000	0	1.5	0	0.2	-999	1200	600
154	3	3	"sOSR"	1000	0	-1000	5000000	0	1.5	0	0.2	-999	1200	600
155	3	3	"sOSR"	1000	0	-1000	5000000	0	1.5	0	0.2	-999	1200	600
156	3	3	"sOSR"	1000	0	-1000	5000000	0	1.5	0	0.2	-999	1200	600
157	3	3	"sOSR"	1000	0	-1000	5000000	0	1.5	0	0.2	-999	1200	600
158	3	3	"sOSR"	1000	0	-1000	5000000	0	1.5	0	0.2	-999	1200	600
159	3	3	"sOSR"	1000	0	-1000	5000000	0	1.5	0	0.2	-999	1200	600
160	3	3	"sOSR"	1000	0	-1000	5000000	0	1.5	0	0.2	-999	1200	600
161	3	3	"sOSR"	1000	0	-1000	5000000	0	1.5	0	0.2	-999	1200	600
162	3	3	"sOSR"	1000	0	-1000	5000000	0	1.5	0	0.2	-999	1200	600
163	3	3	"sOSR"	1000	0	-1000	5000000	0	1.5	0	0.2	-999	1200	600
164	3	3	"sOSR"	1000	0	-1000	5000000	0	1.5	0	0.2	-999	1200	600
165	3	3	"sOSR"	1000	0	-1000	5000000	0	1.5	0	0.2	-999	1200	600
166	3	3	"sOSR"	1000	0	-1000	5000000	0	1.5	0	0.2	-999	1200	600
167	3	3	"sOSR"	1000	0	-1000	5000000	0	1.5	0	0.2	-999	1200	600
168	3	3	"sOSR"	1000	0	-1000	5000000	0	1.5	0	0.2	-999	1200	600
169	3	3	"sOSR"	1000	0	-1000	5000000	0	1.5	0	0.2	-999	1200	600
170	3	3	"sOSR"	1000	0	-1000	5000000	0	1.5	0	0.2	-999	1200	600
171	3	3	"sOSR"	1000	0	-1000	5000000	0	1.5	0	0.2	-999	1200	600
172	3	3	"sOSR"	1000	0	-1000	5000000	0	1.5	5000	0.2	-999	1200	600
173	3	3	"sOSR"	1000	0	-1000	5000000	0	1.5	5000	0.2	-999	1200	600
174	3	3	"sOSR"	1000	0	-1000	5000000	0	1.5	5000	0.2	-999	1200	600
175	3	3	"sOSR"	1000	0	-1000	5000000	0	1.5	5000	0.2	-999	1200	600
176	3	3	"sOSR"	1000	0	-1000	5000000	0	1.5	5000	0.2	-999	1200	600
177	3	3	"sOSR"	1000	0	-1000	5000000	0	1.5	5000	0.2	-999	1200	600
178	3	3	"sOSR"	1000	0	-1000	5000000	0	1.5	5000	0.2	-999	1200	600
179	3	3	"sOSR"	1000	0	-1000	5000000	0	1.5	5000	0.2	-999	1200	600
180	3	3	"sOSR"	1000	0	-1000	5000000	0	1.5	5000	0.2	-999	1200	600
181	3	3	"sOSR"	1000	0	-1000	5000000	0	1.5	5000	0.2	-999	1200	600
182	3	3	"sOSR"	1000	0	-1000	5000000	0	1.5	5000	0.2	-999	1200	600
183	3	3	"sOSR"	1000	0	-1000	5000000	0	1.5	5000	0.2	-999	1200	600
184	3	3	"sOSR"	1000	0	-1000	5000000	0	1.5	5000	0.2	-999	1200	600
185	3	3	"sOSR"	1000	0	-1000	5000000	0	1.5	5000	0.2	-999	1200	600
186	3	3	"sOSR"	1000	0	-1000	5000000	0	1.5	5000	0.2	-999	1200	600
187	3	3	"sOSR"	1000	0	-1000	5000000	0	1.5	5000	0.2	-999	1200	600
188	3	3	"sOSR"	1000	0	-1000	5000000	0	1.5	0	0.2	-999	1200	600
189	3	3	"sOSR"	1000	0	-1000	5000000	0	1.5	0	0.2	-999	1200	600
190	3	3	"sOSR"	1000	0	-1000	5000000	0	1.5	0	0.2	-999	1200	600
191	3	3	"sOSR"	1000	0	-1000	5000000	0	1.5	0	0.2	-999	1200	600
192	3	3	"sOSR"	1000	0	-1000	5000000	0	1.5	0	0.2	-999	1200	600
193	3	3	"sOSR"	1000	0	-1000	5000000	0	1.5	0	0.2	-999	1200	600
194	3	3	"sOSR"	1000	0	-1000	5000000	0	1.5	0	0.2	-999	1200	600
195	3	3	"sOSR"	1000	0	-1000	5000000	0	1.5	0	0.2	-999	1200	600
196	3	3	"sOSR"	1000	0	-1000	5000000	0	1.5	0	0.2	-999	1200	600
197	3	3	"sOSR"	1000	0	-1000	5000000	0	1.5	0	0.2	-999	1200	600
198	3	3	"sOSR"	1000	0	-1000	5000000	0	1.5	0	0.2	-999	1200	600
199	3	3	"sOSR"	1000	0	-1000	5000000	0	1.5	0	0.2	-999	1200	600
200	3	3	"sOSR"	1000	0	-1000	5000000	0	1.5	0	0.2	-999	1200	600
201	3	3	"sOSR"	1000	0	-1000	5000000	0	1.5	0	0.2	-999	1200	600
202	3	3	"sOSR"	1000	0	-1000	5000000	0	1.5	0	0.2	-999	1200	600
203	3	3	"sOSR"	1000	0	-1000	5000000	0	1.5	0	0.2	-999	1200	600
204	3	3	"sOSR"	1000	0	-1000	5000000	50000	1.5	0	0.2	-999	1200	600
205	3	3	"sOSR"	1000	0	-1000	5000000	50000	1.5	0	0.2	-999	1200	600
206	3	3	"sOSR"	1000	0	-1000	5000000	50000	1.5	0	0.2	-999	1200	600
207	3	3	"sOSR"	1000	0	-1000	5000000	50000	1.5	0	0.2	-999	1200	600
208	3	3	"sOSR"	1000	0	-1000	5000000	50000	1.5	0	0.2	-999	1200	600
209	3	3	"sOSR"	1000	0	-1000	5000000	50000	1.5	0	0.2	-999	1200	600
210	3	3	"sOSR"	1000	0	-1000	5000000	50000	1.5	0	0.2	-999	1200	600
211	3	3	"sOSR"	1000	0	-1000	5000000	50000	1.5	0	0.2	-999	1200	600
212	3	3	"sOSR"	1000	0	-1000	5000000	50000	1.5	0	0.2	-999	1200	600
213	3	3	"sOSR"	1000	0	-1000	5000000	50000	1.5	0	0.2	-999	1200	600
214	3	3	"sOSR"	1000	0	-1000	5000000	50000	1.5	0	0.2	-999	1200	600
215	3	3	"sOSR"	1000	0	-1000	5000000	50000	1.5	0	0.2	-999	1200	600
216	3	3	"sOSR"	1000	0	-1000	5000000	50000	1.5	0	0.2	-999	1200	600
217	3	3	"sOSR"	1000	0	-1000	5000000	0	1.5	0	0.2	-999	1200	600
218	3	3	"sOSR"	1000	0	-1000	5000000	0	1.5	0	0.2	-999	1200	600
219	3	3	"sOSR"	1000	0	-1000	5000000	0	1.5	0	0.2	-999	1200	600
220	3	3	"sOSR"	1000	0	-1000	5000000	0	1.5	0	0.2	-999	1200	600
221	3	3	"sOSR"	1000	0	-1000	5000000	0	1.5	0	0.2	-999	1200	600
222	3	3	"sOSR"	1000	0	-1000	5000000	0	1.5	0	0.2	-999	1200	600
223	3	3	"sOSR"	1000	0	-1000	5000000	0	1.5	0	0.2	-999	1200	600
224	3	3	"sOSR"	1000	0	-1000	5000000	0	1.5	0	0.2	-999	1200	600
225	3	3	"sOSR"	1000	0	-1000	5000000	0	1.5	0	0.2	-999	1200	600
226	3	3	"sOSR"	1000	0	-1000	5000000	0	1.5	0	0.2	-999	1200	600
227	3	3	"sOSR"	1000	0	-1000	5000000	0	1.5	0	0.2	-999	1200	600
228	3	3	"sOSR"	1000	0	-1000	5000000	0	1.5	0	0.2	-999	1200	600
229	3	3	"sOSR"	1000	0	-1000	5000000	0	1.5	0	0.2	-999	1200	600
230	3	3	"sOSR"	1000	0	-1000	5000000	0	1.5	0	0.2	-999	1200	600
231	3	3	"sOSR"	1000	0	-1000	5000000	0	1.5	0	0.2	-999	1200	600
232	3	3	"sOSR"	1000	0	-1000	5000000	0	1.5	0	0.2	-999	1200	600
233	3	3	"sOSR"	1000	0	-1000	5000000	0	1.5	0	0.2	-999	1200	600
234	3	3	"sOSR"	1000	0	-1000	5000000	0	1.5	0	0.2	-999	1200	600
235	3	3	"sOSR"	1000	0	-1000	5000000	0	1.5	0	0.2	-999	1200	600
236	3	3	"sOSR"	1000	0	-1000	5000000	0	1.5	0	0.2	-999	1200	600
237	3	3	"sOSR"	1000	0	-1000	5000000	0	1.5	0	0.2	-999	1200	600
238	3	3	"sOSR"	1000	0	-1000	5000000	0	1.5	0	0.2	-999	1200	600
239	3	3	"sOSR"	1000	0	-1000	5000000	0	1.5	0	0.2	-999	1200	600
240	3	3	"sOSR"	1000	0	-1000	5000000	0	1.5	0	0.2	-999	1200	600
241	3	3	"sOSR"	1000	0	-1000	5000000	0	1.5	0	0.2	-999	1200	600
242	3	3	"sOSR"	1000	0	-1000	5000000	0	1.5	0	0.2	-999	1200	600
243	3	3	"sOSR"	1000	0	-1000	5000000	0	1.5	0	0.2	-999	1200	600
244	3	3	"sOSR"	1000	0	-1000	5000000	0	1.5	0	0.2	-999	1200	600
245	3	3	"sOSR"	1000	0	-1000	5000000	0	1.5	0	0.2	-999	1200	600
246	3	3	"sOSR"	1000	0	-1000	5000000	0	1.5	0	0.2	-999	1200	600
247	3	3	"sOSR"	1000	0	-1000	5000000	0	1.5	0	0.2	-999	1200	600
248	3	3	"sOSR"	1000	0	-1000	5000000	0	1.5	0	0.2	-999	1200	600
249	3	3	"sOSR"	1000	0	-1000	5000000	0	1.5	0	0.2	-999	1200	600
250	3	3	"sOSR"	1000	0	-1000	5000000	0	1.5	0	0.2	-999	1200	600
251	3	3	"sOSR"	1000	0	-1000	5000000	0	1.5	0	0.2	-999	1200	600
252	3	3	"sOSR"	1000	0	-1000	5000000	0	1.5	0	0.2	-999	1200	600
253	3	3	"sOSR"	1000	0	-1000	5000000	0	1.5	0	0.2	-999	1200	600
254	3	3	"sOSR"	1000	0	-1000	5000000	0	1.5	0	0.2	-999	1200	600
255	3	3	"sOSR"	1000	0	-1000	5000000	0	1.5	0	0.2	-999	1200	600
256	3	3	"sOSR"	1000	0	-1000	5000000	0	1.5	0	0.2	-999	1200	600
257	3	3	"sOSR"	1000	0	-1000	5000000	0	1.5	0	0.2	-999	1200	600
258	3	3	"sOSR"	1000	0	-1000	5000000	0	1.5	0	0.2	-999	1200	600
259	3	3	"sOSR"	1000	0	-1000	5000000	0	1.5	0	0.2	-999	1200	600
260	3	3	"sOSR"	1000	0	-1000	5000000	0	1.5	0	0.2	-999	1200	600
261	3	3	"sOSR"	1000	0	-1000	5000000	0	1.5	0	0.2	-999	1200	600
262	3	3	"sOSR"	1000	0	-1000	5000000	0	1.5	0	0.2	-999	1200	600
263	3	3	"sOSR"	1000	0	-1000	5000000	0	1.5	0	0.2	-999	1200	600
264	3	3	"sOSR"	1000	0	-1000	5000000	0	1.5	0	0.2	-999	1200	600
265	3	3	"sOSR"	1000	0	-1000	5000000	0	1.5	0	0.2	-999	1200	600
266	3	3	"sOSR"	1000	0	-1000	5000000	0	1.5	0	0.2	-999	1200	600
267	3	3	"sOSR"	1000	0	-1000	5000000	0	1.5	0	0.2	-999	1200	600
268	3	3	"sOSR"	1000	0	-1000	5000000	0	1.5	0	0.2	-999	1200	600
269	3	3	"sOSR"	1000	0	-1000	5000000	0	1.5	0	0.2	-999	1200	600
270	3	3	"sOSR"	1000	0	-1000	5000000	0	1.5	0	0.2	-999	1200	600
271	3	3	"sOSR"	1000	0	-1000	5000000	0	1.5	0	0.2	-999	1200	600
272	3	3	"sOSR"	1000	0	-1000	5000000	0	1.5	0	0.2	-999	1200	600
273	3	3	"sOSR"	1000	0	-1000	5000000	0	1.5	0	0.2	-999	1200	600
274	3	3	"sOSR"	1000	0	-1000	5000000	0	1.5	0	0.2	-999	1200	600
275	3	3	"sOSR"	1000	0	-1000	5000000	0	1.5	0	0.2	-999	1200	600
276	3	3	"sOSR"	1000	0	-1000	5000000	0	1.5	0	0.2	-999	1200	600
277	3	3	"sOSR"	1000	0	-1000	5000000	0	1.5	0	0.2	-999	1200	600
278	3	3	"sOSR"	1000	0	-1000	5000000	0	1.5	0	0.2	-999	1200	600
279	3	3	"sOSR"	1000	0	-1000	5000000	0	1.5	0	0.2	-999	1200	600
280	3	3	"sOSR"	1000	0	-1000	5000000	0	1.5	0	0.2	-999	1200	600
281	3	3	"sOSR"	1000	0	-1000	5000000	0	1.5	0	0.2	-999	1200	600
282	3	3	"sOSR"	1000	0	-1000	5000000	0	1.5	0	0.2	-999	1200	600
283	3	3	"sOSR"	1000	0	-1000	5000000	0	1.5	0	0.2	-999	1200	600
284	3	3	"sOSR"	1000	0	-1000	5000000	0	1.5	0	0.2	-999	1200	600
285	3	3	"sOSR"	1000	0	-1000	5000000	0	1.5	0	0.2	-999	1200	600
286	3	3	"sOSR"	1000	0	-1000	5000000	0	1.5	0	0.2	-999	1200	600
287	3	3	"sOSR"	1000	0	-1000	5000000	0	1.5	0	0.2	-999	1200	600
288	3	3	"sOSR"	1000	0	-1000	5000000	0	1.5	0	0.2	-999	1200	600
289	3	3	"sOSR"	1000	0	-1000	5000000	0	1.5	0	0.2	-999	1200	600
290	3	3	"sOSR"	1000	0	-1000	5000000	0	1.5	0	0.2	-999	1200	600
291	3	3	"sOSR"	1000	0	-1000	5000000	0	1.5	0	0.2	-999	1200	600
292	3	3	"sOSR"	1000	0	-1000	5000000	0	1.5	0	0.2	-999	1200	600
293	3	3	"sOSR"	1000	0	-1000	5000000	0	1.5	0	0.2	-999	1200	600
294	3	3	"sOSR"	1000	0	-1000	5000000	0	1.5	0	0.2	-999	1200	600
295	3	3	"sOSR"	1000	0	-1000	5000000	0	1.5	0	0.2	-999	1200	600
296	3	3	"sOSR"	1000	0	-1000	5000000	0	1.5	0	0.2	-999	1200	600
297	3	3	"sOSR"	1000	0	-1000	5000000	0	1.5	0	0.2	-999	1200	600
298	3	3	"sOSR"	1000	0	-1000	5000000	0	1.5	0	0.2	-999	1200	600
299	3	3	"sOSR"	1000	0	-1000	5000000	0	1.5	0	0.2	-999	1200	600
300	3	3	"sOSR"	1000	0	-1000	5000000	0	1.5	0	0.2	-999	1200	600
301	3	3	"sOSR"	1000	0	-1000	5000000	0	1.5	0	0.2	-999	1200	600
302	3	3	"sOSR"	1000	0	-1000	5000000	0	1.5	0	0.2	-999	1200	600
303	3	3	"sOSR"	1000	0	-1000	5000000	0	1.5	0	0.2	-999	1200	600
304	3	3	"sOSR"	1000	0	-1000	5000000	0	1.5	0	0.2	-999	1200	600
305	3	3	"sOSR"	1000	0	-1000	5000000	0	1.5	0	0.2	-999	1200	600
306	3	3	"sOSR"	1000	0	-1000	5000000	0	1.5	0	0.2	-999	1200	600
307	3	3	"sOSR"	1000	0	-1000	5000000	0	1.5	0	0.2	-999	1200	600
308	3	3	"sOSR"	1000	0	-1000	5000000	0	1.5	0	0.2	-999	1200	600
309	3	3	"sOSR"	1000	0	-1000	5000000	0	1.5	0	0.2	-999	1200	600
310	3	3	"sOSR"	1000	0	-1000	5000000	0	1.5	0	0.2	-999	1200	600
311	3	3	"sOSR"	1000	0	-1000	5000000	0	1.5	0	0.2	-999	1200	600
312	3	3	"sOSR"	1000	0	-1000	5000000	0	1.5	0	0.2	-999	1200	600
313	3	3	"sOSR"	1000	0	-1000	5000000	0	1.5	0	0.2	-999	1200	600
314	3	3	"sOSR"	1000	0	-1000	5000000	0	1.5	0	0.2	-999	1200	600
315	3	3	"sOSR"	1000	0	-1000	5000000	0	1.5	0	0.2	-999	1200	600
316	3	3	"sOSR"	1000	0	-1000	5000000	0	1.5	0	0.2	-999	1200	600
317	3	3	"sOSR"	1000	0	-1000	5000000	0	1.5	0	0.2	-999	1200	600
318	3	3	"sOSR"	1000	0	-1000	5000000	0	1.5	0	0.2	-999	1200	600
319	3	3	"sOSR"	1000	0	-1000	5000000	0	1.5	0	0.2	-999	1200	600
320	3	3	"sOSR"	1000	0	-1000	5000000	0	1.5	0	0.2	-999	1200	600
321	3	3	"sOSR"	1000	0	-1000	5000000	0	1.5	0	0.2	-999	1200	600
322	3	3	"sOSR"	1000	0	-1000	5000000	0	1.5	0	0.2	-999	1200	600
323	3	3	"sOSR"	1000	0	-1000	5000000	0	1.5	0	0.2	-999	1200	600
324	3	3	"sOSR"	1000	0	-1000	5000000	0	1.5	0	0.2	-999	1200	600
325	3	3	"sOSR"	1000	0	-1000	5000000	0	1.5	0	0.2	-999	1200	600
326	3	3	"sOSR"	1000	0	-1000	5000000	0	1.5	0	0.2	-999	1200	600
327	3	3	"sOSR"	1000	0	-1000	5000000	0	1.5	0	0.2	-999	1200	600
328	3	3	"sOSR"	1000	0	-1000	5000000	0	1.5	0	0.2	-999	1200	600
329	3	3	"sOSR"	1000	0	-1000	5000000	0	1.5	0	0.2	-999	1200	600
330	3	3	"sOSR"	1000	0	-1000	5000000	0	1.5	0	0.2	-999	1200	600
331	3	3	"sOSR"	1000	0	-1000	5000000	0	1.5	0	0.2	-999	1200	600
332	3	3	"sOSR"	1000	0	-1000	5000000	0	1.5	0	0.2	-999	1200	600
333	3	3	"sOSR"	1000	0	-1000	5000000	0	1.5	0	0.2	-999	1200	600
334	3	3	"sOSR"	1000	0	-1000	5000000	0	1.5	0	0.2	-999	1200	600
335	3	3	"sOSR"	1000	0	-1000	5000000	0	1.5	0	0.2	-999	1200	600
336	3	3	"sOSR"	1000	0	-1000	5000000	0	1.5	0	0.2	-999	1200	600
337	3	3	"sOSR"	1000	0	-1000	5000000	0	1.5	0	0.2	-999	1200	600
338	3	3	"sOSR"	1000	0	-1000	5000000	0	1.5	0	0.2	-999	1200	600
339	3	3	"sOSR"	1000	0	-1000	5000000	0	1.5	0	0.2	-999	1200	600
340	3	3	"sOSR"	1000	0	-1000	5000000	0	1.5	0	0.2	-999	1200	600
341	3	3	"sOSR"	1000	0	-1000	5000000	0	1.5	0	0.2	-999	1200	600
342	3	3	"sOSR"	1000	0	-1000	5000000	0	1.5	0	0.2	-999	1200	600
343	3	3	"sOSR"	1000	0	-1000	5000000	0	1.5	0	0.2	-999	1200	600
344	3	3	"sOSR"	1000	0	-1000	5000000	0	1.5	0	0.2	-999	1200	600
345	3	3	"sOSR"	1000	0	-1000	5000000	0	1.5	0	0.2	-999	1200	600
346	3	3	"sOSR"	1000	0	-1000	5000000	0	1.5	0	0.2	-999	1200	600
347	3	3	"sOSR"	1000	0	-1000	5000000	0	1.5	0	0.2	-999	1200	600
348	3	3	"sOSR"	1000	0	-1000	5000000	0	1.5	0	0.2	-999	1200	600
349	3	3	"sOSR"	1000	0	-1000	5000000	0	1.5	0	0.2	-999	1200	600
350	3	3	"sOSR"	1000	0	-1000	5000000	0	1.5	0	0.2	-999	1200	600
351	3	3	"sOSR"	1000	0	-1000	5000000	0	1.5	0	0.2	-999	1200	600
352	3	3	"sOSR"	1000	0	-1000	5000000	0	1.5	0	0.2	-999	1200	600
353	3	3	"sOSR"	1000	0	-1000	5000000	0	1.5	0	0.2	-999	1200	600
354	3	3	"sOSR"	1000	0	-1000	5000000	0	1.5	0	0.2	-999	1200	600
355	3	3	"sOSR"	1000	0	-1000	5000000	0	1.5	0	0.2	-999	1200	600
356	3	3	"sOSR"	1000	0	-1000	5000000	0	1.5	0	0.2	-999	1200	600
357	3	3	"sOSR"	1000	0	-1000	5000000	0	1.5	0	0.2	-999	1200	600
358	3	3	"sOSR"	1000	0	-1000	5000000	0	1.5	0	0.2	-999	1200	600
359	3	3	"sOSR"	1000	0	-1000	5000000	0	1.5	0	0.2	-999	1200	600
360	3	3	"sOSR"	1000	0	-1000	5000000	0	1.5	0	0.2	-999	1200	600
361	3	3	"sOSR"	1000	0	-1000	5000000	0	1.5	0	0.2	-999	1200	600
362	3	3	"sOSR"	1000	0	-1000	5000000	0	1.5	0	0.2	-999	1200	600
363	3	3	"sOSR"	1000	0	-1000	5000000	0	1.5	0	0.2	-999	1200	600
364	3	3	"sOSR"	1000	0	-1000	5000000	0	1.5	0	0.2	-999	1200	600
365	3	3	"sOSR"	1000	0	-1000	5000000	0	1.5	0	0.2	-999	1200	600

## Sheet: Input_2-1_FoodFlow_RRes
day	ID	oldPatchID	patchType	distance_m	xcor	ycor	size_sqm	quantityPollen_g	Concentration	quantityNectar_l	calc_DetectProb	model_DetectProb	NectarGathering_s	PollenGathering_s
1	0	0	"YellowField"	3775	-3437.5	2062.5	321289	0	1.5	0	0.000503994	7.3784e-05	1200	600
2	0	0	"YellowField"	3775	-3437.5	2062.5	321289	0	1.5	0	0.000503994	7.3784e-05	1200	600
3	0	0	"YellowField"	3775	-3437.5	2062.5	321289	0	1.5	0	0.000503994	7.3784e-05	1200	600
4	0	0	"YellowField"	3775	-3437.5	2062.5	321289	0	1.5	0	0.000503994	7.3784e-05	1200	600
5	0	0	"YellowField"	3775	-3437.5	2062.5	321289	0	1.5	0	0.000503994	7.3784e-05	1200	600
6	0	0	"YellowField"	3775	-3437.5	2062.5	321289	0	1.5	0	0.000503994	7.3784e-05	1200	600
7	0	0	"YellowField"	3775	-3437.5	2062.5	321289	0	1.5	0	0.000503994	7.3784e-05	1200	600
8	0	0	"YellowField"	3775	-3437.5	2062.5	321289	0	1.5	0	0.000503994	7.3784e-05	1200	600
9	0	0	"YellowField"	3775	-3437.5	2062.5	321289	0	1.5	0	0.000503994	7.3784e-05	1200	600
10	0	0	"YellowField"	3775	-3437.5	2062.5	321289	0	1.5	0	0.000503994	7.3784e-05	1200	600
11	0	0	"YellowField"	3775	-3437.5	2062.5	321289	0	1.5	0	0.000503994	7.3784e-05	1200	600
12	0	0	"YellowField"	3775	-3437.5	2062.5	321289	0	1.5	0	0.000503994	7.3784e-05	1200	600
13	0	0	"YellowField"	3775	-3437.5	2062.5	321289	0	1.5	0	0.000503994	7.3784e-05	1200	600
14	0	0	"YellowField"	3775	-3437.5	2062.5	321289	0	1.5	0	0.000503994	7.3784e-05	1200	600
15	0	0	"YellowField"	3775	-3437.5	2062.5	321289	0	1.5	0	0.000503994	7.3784e-05	1200	600
16	0	0	"YellowField"	3775	-3437.5	2062.5	321289	0	1.5	0	0.000503994	7.3784e-05	1200	600
17	0	0	"YellowField"	3775	-3437.5	2062.5	321289	0	1.5	0	0.000503994	7.3784e-05	1200	600
18	0	0	"YellowField"	3775	-3437.5	2062.5	321289	0	1.5	0	0.000503994	7.3784e-05	1200	600
19	0	0	"YellowField"	3775	-3437.5	2062.5	321289	0	1.5	0	0.000503994	7.3784e-05	1200	600
20	0	0	"YellowField"	3775	-3437.5	2062.5	321289	0	1.5	0	0.000503994	7.3784e-05	1200	600
21	0	0	"YellowField"	3775	-3437.5	2062.5	321289	0	1.5	0	0.000503994	7.3784e-05	1200	600
22	0	0	"YellowField"	3775	-3437.5	2062.5	321289	0	1.5	0	0.000503994	7.3784e-05	1200	600
23	0	0	"YellowField"	3775	-3437.5	2062.5	321289	0	1.5	0	0.000503994	7.3784e-05	1200	600
24	0	0	"YellowField"	3775	-3437.5	2062.5	321289	0	1.5	0	0.000503994	7.3784e-05	1200	600
25	0	0	"YellowField"	3775	-3437.5	2062.5	321289	0	1.5	0	0.000503994	7.3784e-05	1200	600
26	0	0	"YellowField"	3775	-3437.5	2062.5	321289	0	1.5	0	0.000503994	7.3784e-05	1200	600
27	0	0	"YellowField"	3775	-3437.5	2062.5	321289	0	1.5	0	0.000503994	7.3784e-05	1200	600
28	0	0	"YellowField"	3775	-3437.5	2062.5	321289	0	1.5	0	0.000503994	7.3784e-05	1200	600
29	0	0	"YellowField"	3775	-3437.5	2062.5	321289	0	1.5	0	0.000503994	7.3784e-05	1200	600
30	0	0	"YellowField"	3775	-3437.5	2062.5	321289	0	1.5	0	0.000503994	7.3784e-05	1200	600
31	0	0	"YellowField"	3775	-3437.5	2062.5	321289	0	1.5	0	0.000503994	7.3784e-05	1200	600
32	0	0	"YellowField"	3775	-3437.5	2062.5	321289	0	1.5	0	0.000503994	7.3784e-05	1200	600
33	0	0	"YellowField"	3775	-3437.5	2062.5	321289	0	1.5	0	0.000503994	7.3784e-05	1200	600
34	0	0	"YellowField"	3775	-3437.5	2062.5	321289	0	1.5	0	0.000503994	7.3784e-05	1200	600
35	0	0	"YellowField"	3775	-3437.5	2062.5	321289	0	1.5	0	0.000503994	7.3784e-05	1200	600
36	0	0	"YellowField"	3775	-3437.5	2062.5	321289	0	1.5	0	0.000503994	7.3784e-05	1200	600
37	0	0	"YellowField"	3775	-3437.5	2062.5	321289	0	1.5	0	0.000503994	7.3784e-05	1200	600
38	0	0	"YellowField"	3775	-3437.5	2062.5	321289	0	1.5	0	0.000503994	7.3784e-05	1200	600
39	0	0	"YellowField"	3775	-3437.5	2062.5	321289	0	1.5	0	0.000503994	7.3784e-05	1200	600
40	0	0	"YellowField"	3775	-3437.5	2062.5	321289	0	1.5	0	0.000503994	7.3784e-05	1200	600
41	0	0	"YellowField"	3775	-3437.5	2062.5	321289	0	1.5	0	0.000503994	7.3784e-05	1200	600
42	0	0	"YellowField"	3775	-3437.5	2062.5	321289	0	1.5	0	0.000503994	7.3784e-05	1200	600
43	0	0	"YellowField"	3775	-3437.5	2062.5	321289	0	1.5	0	0.000503994	7.3784e-05	1200	600
44	0	0	"YellowField"	3775	-3437.5	2062.5	321289	0	1.5	0	0.000503994	7.3784e-05	1200	600
45	0	0	"YellowField"	3775	-3437.5	2062.5	321289	0	1.5	0	0.000503994	7.3784e-05	1200	600
46	0	0	"YellowField"	3775	-3437.5	2062.5	321289	0	1.5	0	0.000503994	7.3784e-05	1200	600
47	0	0	"YellowField"	3775	-3437.5	2062.5	321289	0	1.5	0	0.000503994	7.3784e-05	1200	600
48	0	0	"YellowField"	3775	-3437.5	2062.5	321289	0	1.5	0	0.000503994	7.3784e-05	1200	600
49	0	0	"YellowField"	3775	-3437.5	2062.5	321289	0	1.5	0	0.000503994	7.3784e-05	1200	600
50	0	0	"YellowField"	3775	-3437.5	2062.5	321289	0	1.5	0	0.000503994	7.3784e-05	1200	600
51	0	0	"YellowField"	3775	-3437.5	2062.5	321289	0	1.5	0	0.000503994	7.3784e-05	1200	600
52	0	0	"YellowField"	3775	-3437.5	2062.5	321289	0	1.5	0	0.000503994	7.3784e-05	1200	600
53	0	0	"YellowField"	3775	-3437.5	2062.5	321289	0	1.5	0	0.000503994	7.3784e-05	1200	600
54	0	0	"YellowField"	3775	-3437.5	2062.5	321289	0	1.5	0	0.000503994	7.3784e-05	1200	600
55	0	0	"YellowField"	3775	-3437.5	2062.5	321289	0	1.5	0	0.000503994	7.3784e-05	1200	600
56	0	0	"YellowField"	3775	-3437.5	2062.5	321289	0	1.5	0	0.000503994	7.3784e-05	1200	600
57	0	0	"YellowField"	3775	-3437.5	2062.5	321289	0	1.5	0	0.000503994	7.3784e-05	1200	600
58	0	0	"YellowField"	3775	-3437.5	2062.5	321289	0	1.5	0	0.000503994	7.3784e-05	1200	600
59	0	0	"YellowField"	3775	-3437.5	2062.5	321289	0	1.5	0	0.000503994	7.3784e-05	1200	600
60	0	0	"YellowField"	3775	-3437.5	2062.5	321289	0	1.5	0	0.000503994	7.3784e-05	1200	600
61	0	0	"YellowField"	3775	-3437.5	2062.5	321289	0	1.5	0	0.000503994	7.3784e-05	1200	600
62	0	0	"YellowField"	3775	-3437.5	2062.5	321289	0	1.5	0	0.000503994	7.3784e-05	1200	600
63	0	0	"YellowField"	3775	-3437.5	2062.5	321289	0	1.5	0	0.000503994	7.3784e-05	1200	600
64	0	0	"YellowField"	3775	-3437.5	2062.5	321289	0	1.5	0	0.000503994	7.3784e-05	1200	600
65	0	0	"YellowField"	3775	-3437.5	2062.5	321289	0	1.5	0	0.000503994	7.3784e-05	1200	600
66	0	0	"YellowField"	3775	-3437.5	2062.5	321289	0	1.5	0	0.000503994	7.3784e-05	1200	600
67	0	0	"YellowField"	3775	-3437.5	2062.5	321289	0	1.5	0	0.000503994	7.3784e-05	1200	600
68	0	0	"YellowField"	3775	-3437.5	2062.5	321289	0	1.5	0	0.000503994	7.3784e-05	1200	600
69	0	0	"YellowField"	3775	-3437.5	2062.5	321289	0	1.5	0	0.000503994	7.3784e-05	1200	600
70	0	0	"YellowField"	3775	-3437.5	2062.5	321289	0	1.5	0	0.000503994	7.3784e-05	1200	600
71	0	0	"YellowField"	3775	-3437.5	2062.5	321289	0	1.5	0	0.000503994	7.3784e-05	1200	600
72	0	0	"YellowField"	3775	-3437.5	2062.5	321289	0	1.5	0	0.000503994	7.3784e-05	1200	600
73	0	0	"YellowField"	3775	-3437.5	2062.5	321289	0	1.5	0	0.000503994	7.3784e-05	1200	600
74	0	0	"YellowField"	3775	-3437.5	2062.5	321289	0	1.5	0	0.000503994	7.3784e-05	1200	600
75	0	0	"YellowField"	3775	-3437.5	2062.5	321289	0	1.5	0	0.000503994	7.3784e-05	1200	600
76	0	0	"YellowField"	3775	-3437.5	2062.5	321289	0	1.5	0	0.000503994	7.3784e-05	1200	600
77	0	0	"YellowField"	3775	-3437.5	2062.5	321289	0	1.5	0	0.000503994	7.3784e-05	1200	600
78	0	0	"YellowField"	3775	-3437.5	2062.5	321289	0	1.5	0	0.000503994	7.3784e-05	1200	600
79	0	0	"YellowField"	3775	-3437.5	2062.5	321289	0	1.5	0	0.000503994	7.3784e-05	1200	600
80	0	0	"YellowField"	3775	-3437.5	2062.5	321289	0	1.5	0	0.000503994	7.3784e-05	1200	600
81	0	0	"YellowField"	3775	-3437.5	2062.5	321289	0	1.5	0	0.000503994	7.3784e-05	1200	600
82	0	0	"YellowField"	3775	-3437.5	2062.5	321289	0	1.5	0	0.000503994	7.3784e-05	1200	600
83	0	0	"YellowField"	3775	-3437.5	2062.5	321289	0	1.5	0	0.000503994	7.3784e-05	1200	600
84	0	0	"YellowField"	3775	-3437.5	2062.5	321289	0	1.5	0	0.000503994	7.3784e-05	1200	600
85	0	0	"YellowField"	3775	-3437.5	2062.5	321289	0	1.5	0	0.000503994	7.3784e-05	1200	600
86	0	0	"YellowField"	3775	-3437.5	2062.5	321289	0	1.5	0	0.000503994	7.3784e-05	1200	600
87	0	0	"YellowField"	3775	-3437.5	2062.5	321289	0	1.5	0	0.000503994	7.3784e-05	1200	600
88	0	0	"YellowField"	3775	-3437.5	2062.5	321289	0	1.5	0	0.000503994	7.3784e-05	1200	600
89	0	0	"YellowField"	3775	-3437.5	2062.5	321289	0	1.5	0	0.000503994	7.3784e-05	1200	600
90	0	0	"YellowField"	3775	-3437.5	2062.5	321289	0	1.5	0	0.000503994	7.3784e-05	1200	600
91	0	0	"YellowField"	3775	-3437.5	2062.5	321289	0	1.5	0	0.000503994	7.3784e-05	1200	600
92	0	0	"YellowField"	3775	-3437.5	2062.5	321289	0	1.5	0	0.000503994	7.3784e-05	1200	600
93	0	0	"YellowField"	3775	-3437.5	2062.5	321289	0	1.5	0	0.000503994	7.3784e-05	1200	600
94	0	0	"YellowField"	3775	-3437.5	2062.5	321289	0	1.5	0	0.000503994	7.3784e-05	1200	600
95	0	0	"YellowField"	3775	-3437.5	2062.5	321289	0	1.5	0	0.000503994	7.3784e-05	1200	600
96	0	0	"YellowField"	3775	-3437.5	2062.5	321289	0	1.5	0	0.000503994	7.3784e-05	1200	600
97	0	0	"YellowField"	3775	-3437.5	2062.5	321289	0	1.5	0	0.000503994	7.3784e-05	1200	600
98	0	0	"YellowField"	3775	-3437.5	2062.5	321289	0	1.5	0	0.000503994	7.3784e-05	1200	600
99	0	0	"YellowField"	3775	-3437.5	2062.5	321289	0	1.5	0	0.000503994	7.3784e-05	1200	600
100	0	0	"YellowField"	3775	-3437.5	2062.5	321289	0	1.5	0	0.000503994	7.3784e-05	1200	600
101	0	0	"YellowField"	3775	-3437.5	2062.5	321289	0	1.5	0	0.000503994	7.3784e-05	1200	600
102	0	0	"YellowField"	3775	-3437.5	2062.5	321289	0	1.5	0	0.000503994	7.3784e-05	1200	600
103	0	0	"YellowField"	3775	-3437.5	2062.5	321289	0	1.5	0	0.000503994	7.3784e-05	1200	600
104	0	0	"YellowField"	3775	-3437.5	2062.5	321289	0	1.5	0	0.000503994	7.3784e-05	1200	600
105	0	0	"YellowField"	3775	-3437.5	2062.5	321289	0	1.5	0	0.000503994	7.3784e-05	1200	600
106	0	0	"YellowField"	3775	-3437.5	2062.5	321289	0	1.5	0	0.000503994	7.3784e-05	1200	600
107	0	0	"YellowField"	3775	-3437.5	2062.5	321289	0	1.5	0	0.000503994	7.3784e-05	1200	600
108	0	0	"YellowField"	3775	-3437.5	2062.5	321289	0	1.5	0	0.000503994	7.3784e-05	1200	600
109	0	0	"YellowField"	3775	-3437.5	2062.5	321289	0	1.5	0	0.000503994	7.3784e-05	1200	600
110	0	0	"YellowField"	3775	-3437.5	2062.5	321289	0	1.5	0	0.000503994	7.3784e-05	1200	600
111	0	0	"YellowField"	3775	-3437.5	2062.5	321289	0	1.5	0	0.000503994	7.3784e-05	1200	600
112	0	0	"YellowField"	3775	-3437.5	2062.5	321289	0	1.5	0	0.000503994	7.3784e-05	1200	600
113	0	0	"YellowField"	3775	-3437.5	2062.5	321289	0	1.5	0	0.000503994	7.3784e-05	1200	600
114	0	0	"YellowField"	3775	-3437.5	2062.5	321289	0	1.5	0	0.000503994	7.3784e-05	1200	600
115	0	0	"YellowField"	3775	-3437.5	2062.5	321289	0	1.5	0	0.000503994	7.3784e-05	1200	600
116	0	0	"YellowField"	3775	-3437.5	2062.5	321289	0	1.5	0	0.000503994	7.3784e-05	1200	600
117	0	0	"YellowField"	3775	-3437.5	2062.5	321289	0	1.5	0	0.000503994	7.3784e-05	1200	600
118	0	0	"YellowField"	3775	-3437.5	2062.5	321289	0	1.5	0	0.000503994	7.3784e-05	1200	600
119	0	0	"YellowField"	3775	-3437.5	2062.5	321289	0	1.5	0	0.000503994	7.3784e-05	1200	600
120	0	0	"YellowField"	3775	-3437.5	2062.5	321289	0	1.5	0	0.000503994	7.3784e-05	1200	600
121	0	0	"YellowField"	3775	-3437.5	2062.5	321289	114.746	1.5	22.949	0.000503994	7.3784e-05	1200	600
122	0	0	"YellowField"	3775	-3437.5	2062.5	321289	229.492	1.5	45.898	0.000503994	7.3784e-05	1200	600
123	0	0	"YellowField"	3775	-3437.5	2062.5	321289	344.238	1.5	68.848	0.000503994	7.3784e-05	1200	600
124	0	0	"YellowField"	3775	-3437.5	2062.5	321289	458.984	1.5	91.797	0.000503994	7.3784e-05	1200	600
125	0	0	"YellowField"	3775	-3437.5	2062.5	321289	573.73	1.5	114.746	0.000503994	7.3784e-05	1200	600
126	0	0	"YellowField"	3775	-3437.5	2062.5	321289	688.476	1.5	137.695	0.000503994	7.3784e-05	1200	600
127	0	0	"YellowField"	3775	-3437.5	2062.5	321289	803.222	1.5	160.644	0.000503994	7.3784e-05	1200	600
128	0	0	"YellowField"	3775	-3437.5	2062.5	321289	917.969	1.5	183.594	0.000503994	7.3784e-05	1200	600
129	0	0	"YellowField"	3775	-3437.5	2062.5	321289	1032.71	1.5	206.543	0.000503994	7.3784e-05	1200	600
130	0	0	"YellowField"	3775	-3437.5	2062.5	321289	1147.46	1.5	229.492	0.000503994	7.3784e-05	1200	600
131	0	0	"YellowField"	3775	-3437.5	2062.5	321289	1262.21	1.5	252.441	0.000503994	7.3784e-05	1200	600
132	0	0	"YellowField"	3775	-3437.5	2062.5	321289	1376.95	1.5	275.391	0.000503994	7.3784e-05	1200	600
133	0	0	"YellowField"	3775	-3437.5	2062.5	321289	1491.7	1.5	298.34	0.000503994	7.3784e-05	1200	600
134	0	0	"YellowField"	3775	-3437.5	2062.5	321289	1606.44	1.5	321.289	0.000503994	7.3784e-05	1200	600
135	0	0	"YellowField"	3775	-3437.5	2062.5	321289	1606.44	1.5	321.289	0.000503994	7.3784e-05	1200	600
136	0	0	"YellowField"	3775	-3437.5	2062.5	321289	1606.44	1.5	321.289	0.000503994	7.3784e-05	1200	600
137	0	0	"YellowField"	3775	-3437.5	2062.5	321289	1606.44	1.5	321.289	0.000503994	7.3784e-05	1200	600
138	0	0	"YellowField"	3775	-3437.5	2062.5	321289	1606.44	1.5	321.289	0.000503994	7.3784e-05	1200	600
139	0	0	"YellowField"	3775	-3437.5	2062.5	321289	1606.44	1.5	321.289	0.000503994	7.3784e-05	1200	600
140	0	0	"YellowField"	3775	-3437.5	2062.5	321289	1606.44	1.5	321.289	0.000503994	7.3784e-05	1200	600
141	0	0	"YellowField"	3775	-3437.5	2062.5	321289	1606.44	1.5	321.289	0.000503994	7.3784e-05	1200	600
142	0	0	"YellowField"	3775	-3437.5	2062.5	321289	1606.44	1.5	321.289	0.000503994	7.3784e-05	1200	600
143	0	0	"YellowField"	3775	-3437.5	2062.5	321289	1606.44	1.5	321.289	0.000503994	7.3784e-05	1200	600
144	0	0	"YellowField"	3775	-3437.5	2062.5	321289	1606.44	1.5	321.289	0.000503994	7.3784e-05	1200	600
145	0	0	"YellowField"	3775	-3437.5	2062.5	321289	1606.44	1.5	321.289	0.000503994	7.3784e-05	1200	600
146	0	0	"YellowField"	3775	-3437.5	2062.5	321289	1606.44	1.5	321.289	0.000503994	7.3784e-05	1200	600
147	0	0	"YellowField"	3775	-3437.5	2062.5	321289	1606.44	1.5	321.289	0.000503994	7.3784e-05	1200	600
148	0	0	"YellowField"	3775	-3437.5	2062.5	321289	1606.44	1.5	321.289	0.000503994	7.3784e-05	1200	600
149	0	0	"YellowField"	3775	-3437.5	2062.5	321289	1606.44	1.5	321.289	0.000503994	7.3784e-05	1200	600
150	0	0	"YellowField"	3775	-3437.5	2062.5	321289	1606.44	1.5	321.289	0.000503994	7.3784e-05	1200	600
151	0	0	"YellowField"	3775	-3437.5	2062.5	321289	1606.44	1.5	321.289	0.000503994	7.3784e-05	1200	600
152	0	0	"YellowField"	3775	-3437.5	2062.5	321289	1606.44	1.5	321.289	0.000503994	7.3784e-05	1200	600
153	0	0	"YellowField"	3775	-3437.5	2062.5	321289	1606.44	1.5	321.289	0.000503994	7.3784e-05	1200	600
154	0	0	"YellowField"	3775	-3437.5	2062.5	321289	1606.44	1.5	321.289	0.000503994	7.3784e-05	1200	600
155	0	0	"YellowField"	3775	-3437.5	2062.5	321289	1606.44	1.5	321.289	0.000503994	7.3784e-05	1200	600
156	0	0	"YellowField"	3775	-3437.5	2062.5	321289	1606.44	1.5	321.289	0.000503994	7.3784e-05	1200	600
157	0	0	"YellowField"	3775	-3437.5	2062.5	321289	1606.44	1.5	321.289	0.000503994	7.3784e-05	1200	600
158	0	0	"YellowField"	3775	-3437.5	2062.5	321289	1606.44	1.5	321.289	0.000503994	7.3784e-05	1200	600
159	0	0	"YellowField"	3775	-3437.5	2062.5	321289	1606.44	1.5	321.289	0.000503994	7.3784e-05	1200	600
160	0	0	"YellowField"	3775	-3437.5	2062.5	321289	1606.44	1.5	321.289	0.000503994	7.3784e-05	1200	600
161	0	0	"YellowField"	3775	-3437.5	2062.5	321289	1606.44	1.5	321.289	0.000503994	7.3784e-05	1200	600
162	0	0	"YellowField"	3775	-3437.5	2062.5	321289	1606.44	1.5	321.289	0.000503994	7.3784e-05	1200	600
163	0	0	"YellowField"	3775	-3437.5	2062.5	321289	1606.44	1.5	321.289	0.000503994	7.3784e-05	1200	600
164	0	0	"YellowField"	3775	-3437.5	2062.5	321289	1606.44	1.5	321.289	0.000503994	7.3784e-05	1200	600
165	0	0	"YellowField"	3775	-3437.5	2062.5	321289	1606.44	1.5	321.289	0.000503994	7.3784e-05	1200	600
166	0	0	"YellowField"	3775	-3437.5	2062.5	321289	1499.35	1.5	299.87	0.000503994	7.3784e-05	1200	600
167	0	0	"YellowField"	3775	-3437.5	2062.5	321289	1392.25	1.5	278.45	0.000503994	7.3784e-05	1200	600
168	0	0	"YellowField"	3775	-3437.5	2062.5	321289	1285.16	1.5	257.031	0.000503994	7.3784e-05	1200	600
169	0	0	"YellowField"	3775	-3437.5	2062.5	321289	1178.06	1.5	235.612	0.000503994	7.3784e-05	1200	600
170	0	0	"YellowField"	3775	-3437.5	2062.5	321289	1070.96	1.5	214.193	0.000503994	7.3784e-05	1200	600
171	0	0	"YellowField"	3775	-3437.5	2062.5	321289	963.867	1.5	192.773	0.000503994	7.3784e-05	1200	600
172	0	0	"YellowField"	3775	-3437.5	2062.5	321289	856.771	1.5	171.354	0.000503994	7.3784e-05	1200	600
173	0	0	"YellowField"	3775	-3437.5	2062.5	321289	749.674	1.5	149.935	0.000503994	7.3784e-05	1200	600
174	0	0	"YellowField"	3775	-3437.5	2062.5	321289	642.578	1.5	128.516	0.000503994	7.3784e-05	1200	600
175	0	0	"YellowField"	3775	-3437.5	2062.5	321289	535.482	1.5	107.096	0.000503994	7.3784e-05	1200	600
176	0	0	"YellowField"	3775	-3437.5	2062.5	321289	428.385	1.5	85.677	0.000503994	7.3784e-05	1200	600
177	0	0	"YellowField"	3775	-3437.5	2062.5	321289	321.289	1.5	64.258	0.000503994	7.3784e-05	1200	600
178	0	0	"YellowField"	3775	-3437.5	2062.5	321289	214.193	1.5	42.839	0.000503994	7.3784e-05	1200	600
179	0	0	"YellowField"	3775	-3437.5	2062.5	321289	107.096	1.5	21.419	0.000503994	7.3784e-05	1200	600
180	0	0	"YellowField"	3775	-3437.5	2062.5	321289	0	1.5	0	0.000503994	7.3784e-05	1200	600
181	0	0	"YellowField"	3775	-3437.5	2062.5	321289	0	1.5	0	0.000503994	7.3784e-05	1200	600
182	0	0	"YellowField"	3775	-3437.5	2062.5	321289	0	1.5	0	0.000503994	7.3784e-05	1200	600
183	0	0	"YellowField"	3775	-3437.5	2062.5	321289	0	1.5	0	0.000503994	7.3784e-05	1200	600
184	0	0	"YellowField"	3775	-3437.5	2062.5	321289	0	1.5	0	0.000503994	7.3784e-05	1200	600
185	0	0	"YellowField"	3775	-3437.5	2062.5	321289	0	1.5	0	0.000503994	7.3784e-05	1200	600
186	0	0	"YellowField"	3775	-3437.5	2062.5	321289	0	1.5	0	0.000503994	7.3784e-05	1200	600
187	0	0	"YellowField"	3775	-3437.5	2062.5	321289	0	1.5	0	0.000503994	7.3784e-05	1200	600
188	0	0	"YellowField"	3775	-3437.5	2062.5	321289	0	1.5	0	0.000503994	7.3784e-05	1200	600
189	0	0	"YellowField"	3775	-3437.5	2062.5	321289	0	1.5	0	0.000503994	7.3784e-05	1200	600
190	0	0	"YellowField"	3775	-3437.5	2062.5	321289	0	1.5	0	0.000503994	7.3784e-05	1200	600
191	0	0	"YellowField"	3775	-3437.5	2062.5	321289	0	1.5	0	0.000503994	7.3784e-05	1200	600
192	0	0	"YellowField"	3775	-3437.5	2062.5	321289	0	1.5	0	0.000503994	7.3784e-05	1200	600
193	0	0	"YellowField"	3775	-3437.5	2062.5	321289	0	1.5	0	0.000503994	7.3784e-05	1200	600
194	0	0	"YellowField"	3775	-3437.5	2062.5	321289	0	1.5	0	0.000503994	7.3784e-05	1200	600
195	0	0	"YellowField"	3775	-3437.5	2062.5	321289	0	1.5	0	0.000503994	7.3784e-05	1200	600
196	0	0	"YellowField"	3775	-3437.5	2062.5	321289	0	1.5	0	0.000503994	7.3784e-05	1200	600
197	0	0	"YellowField"	3775	-3437.5	2062.5	321289	0	1.5	0	0.000503994	7.3784e-05	1200	600
198	0	0	"YellowField"	3775	-3437.5	2062.5	321289	0	1.5	0	0.000503994	7.3784e-05	1200	600
199	0	0	"YellowField"	3775	-3437.5	2062.5	321289	0	1.5	0	0.000503994	7.3784e-05	1200	600
200	0	0	"YellowField"	3775	-3437.5	2062.5	321289	0	1.5	0	0.000503994	7.3784e-05	1200	600
201	0	0	"YellowField"	3775	-3437.5	2062.5	321289	0	1.5	0	0.000503994	7.3784e-05	1200	600
202	0	0	"YellowField"	3775	-3437.5	2062.5	321289	0	1.5	0	0.000503994	7.3784e-05	1200	600
203	0	0	"YellowField"	3775	-3437.5	2062.5	321289	0	1.5	0	0.000503994	7.3784e-05	1200	600
204	0	0	"YellowField"	3775	-3437.5	2062.5	321289	0	1.5	0	0.000503994	7.3784e-05	1200	600
205	0	0	"YellowField"	3775	-3437.5	2062.5	321289	0	1.5	0	0.000503994	7.3784e-05	1200	600
206	0	0	"YellowField"	3775	-3437.5	2062.5	321289	0	1.5	0	0.000503994	7.3784e-05	1200	600
207	0	0	"YellowField"	3775	-3437.5	2062.5	321289	0	1.5	0	0.000503994	7.3784e-05	1200	600
208	0	0	"YellowField"	3775	-3437.5	2062.5	321289	0	1.5	0	0.000503994	7.3784e-05	1200	600
209	0	0	"YellowField"	3775	-3437.5	2062.5	321289	0	1.5	0	0.000503994	7.3784e-05	1200	600
210	0	0	"YellowField"	3775	-3437.5	2062.5	321289	0	1.5	0	0.000503994	7.3784e-05	1200	600
211	0	0	"YellowField"	3775	-3437.5	2062.5	321289	0	1.5	0	0.000503994	7.3784e-05	1200	600
212	0	0	"YellowField"	3775	-3437.5	2062.5	321289	0	1.5	0	0.000503994	7.3784e-05	1200	600
213	0	0	"YellowField"	3775	-3437.5	2062.5	321289	0	1.5	0	0.000503994	7.3784e-05	1200	600
214	0	0	"YellowField"	3775	-3437.5	2062.5	321289	0	1.5	0	0.000503994	7.3784e-05	1200	600
215	0	0	"YellowField"	3775	-3437.5	2062.5	321289	0	1.5	0	0.000503994	7.3784e-05	1200	600
216	0	0	"YellowField"	3775	-3437.5	2062.5	321289	0	1.5	0	0.000503994	7.3784e-05	1200	600
217	0	0	"YellowField"	3775	-3437.5	2062.5	321289	0	1.5	0	0.000503994	7.3784e-05	1200	600
218	0	0	"YellowField"	3775	-3437.5	2062.5	321289	0	1.5	0	0.000503994	7.3784e-05	1200	600
219	0	0	"YellowField"	3775	-3437.5	2062.5	321289	0	1.5	0	0.000503994	7.3784e-05	1200	600
220	0	0	"YellowField"	3775	-3437.5	2062.5	321289	0	1.5	0	0.000503994	7.3784e-05	1200	600
221	0	0	"YellowField"	3775	-3437.5	2062.5	321289	0	1.5	0	0.000503994	7.3784e-05	1200	600
222	0	0	"YellowField"	3775	-3437.5	2062.5	321289	0	1.5	0	0.000503994	7.3784e-05	1200	600
223	0	0	"YellowField"	3775	-3437.5	2062.5	321289	0	1.5	0	0.000503994	7.3784e-05	1200	600
224	0	0	"YellowField"	3775	-3437.5	2062.5	321289	0	1.5	0	0.000503994	7.3784e-05	1200	600
225	0	0	"YellowField"	3775	-3437.5	2062.5	321289	0	1.5	0	0.000503994	7.3784e-05	1200	600
226	0	0	"YellowField"	3775	-3437.5	2062.5	321289	0	1.5	0	0.000503994	7.3784e-05	1200	600
227	0	0	"YellowField"	3775	-3437.5	2062.5	321289	0	1.5	0	0.000503994	7.3784e-05	1200	600
228	0	0	"YellowField"	3775	-3437.5	2062.5	321289	0	1.5	0	0.000503994	7.3784e-05	1200	600
229	0	0	"YellowField"	3775	-3437.5	2062.5	321289	0	1.5	0	0.000503994	7.3784e-05	1200	600
230	0	0	"YellowField"	3775	-3437.5	2062.5	321289	0	1.5	0	0.000503994	7.3784e-05	1200	600
231	0	0	"YellowField"	3775	-3437.5	2062.5	321289	0	1.5	0	0.000503994	7.3784e-05	1200	600
232	0	0	"YellowField"	3775	-3437.5	2062.5	321289	0	1.5	0	0.000503994	7.3784e-05	1200	600
233	0	0	"YellowField"	3775	-3437.5	2062.5	321289	0	1.5	0	0.000503994	7.3784e-05	1200	600
234	0	0	"YellowField"	3775	-3437.5	2062.5	321289	0	1.5	0	0.000503994	7.3784e-05	1200	600
235	0	0	"YellowField"	3775	-3437.5	2062.5	321289	0	1.5	0	0.000503994	7.3784e-05	1200	600
236	0	0	"YellowField"	3775	-3437.5	2062.5	321289	0	1.5	0	0.000503994	7.3784e-05	1200	600
237	0	0	"YellowField"	3775	-3437.5	2062.5	321289	0	1.5	0	0.000503994	7.3784e-05	1200	600
238	0	0	"YellowField"	3775	-3437.5	2062.5	321289	0	1.5	0	0.000503994	7.3784e-05	1200	600
239	0	0	"YellowField"	3775	-3437.5	2062.5	321289	0	1.5	0	0.000503994	7.3784e-05	1200	600
240	0	0	"YellowField"	3775	-3437.5	2062.5	321289	0	1.5	0	0.000503994	7.3784e-05	1200	600
241	0	0	"YellowField"	3775	-3437.5	2062.5	321289	0	1.5	0	0.000503994	7.3784e-05	1200	600
242	0	0	"YellowField"	3775	-3437.5	2062.5	321289	0	1.5	0	0.000503994	7.3784e-05	1200	600
243	0	0	"YellowField"	3775	-3437.5	2062.5	321289	0	1.5	0	0.000503994	7.3784e-05	1200	600
244	0	0	"YellowField"	3775	-3437.5	2062.5	321289	0	1.5	0	0.000503994	7.3784e-05	1200	600
245	0	0	"YellowField"	3775	-3437.5	2062.5	321289	0	1.5	0	0.000503994	7.3784e-05	1200	600
246	0	0	"YellowField"	3775	-3437.5	2062.5	321289	0	1.5	0	0.000503994	7.3784e-05	1200	600
247	0	0	"YellowField"	3775	-3437.5	2062.5	321289	0	1.5	0	0.000503994	7.3784e-05	1200	600
248	0	0	"YellowField"	3775	-3437.5	2062.5	321289	0	1.5	0	0.000503994	7.3784e-05	1200	600
249	0	0	"YellowField"	3775	-3437.5	2062.5	321289	0	1.5	0	0.000503994	7.3784e-05	1200	600
250	0	0	"YellowField"	3775	-3437.5	2062.5	321289	0	1.5	0	0.000503994	7.3784e-05	1200	600
251	0	0	"YellowField"	3775	-3437.5	2062.5	321289	0	1.5	0	0.000503994	7.3784e-05	1200	600
252	0	0	"YellowField"	3775	-3437.5	2062.5	321289	0	1.5	0	0.000503994	7.3784e-05	1200	600
253	0	0	"YellowField"	3775	-3437.5	2062.5	321289	0	1.5	0	0.000503994	7.3784e-05	1200	600
254	0	0	"YellowField"	3775	-3437.5	2062.5	321289	0	1.5	0	0.000503994	7.3784e-05	1200	600
255	0	0	"YellowField"	3775	-3437.5	2062.5	321289	0	1.5	0	0.000503994	7.3784e-05	1200	600
256	0	0	"YellowField"	3775	-3437.5	2062.5	321289	0	1.5	0	0.000503994	7.3784e-05	1200	600
257	0	0	"YellowField"	3775	-3437.5	2062.5	321289	0	1.5	0	0.000503994	7.3784e-05	1200	600
258	0	0	"YellowField"	3775	-3437.5	2062.5	321289	0	1.5	0	0.000503994	7.3784e-05	1200	600
259	0	0	"YellowField"	3775	-3437.5	2062.5	321289	0	1.5	0	0.000503994	7.3784e-05	1200	600
260	0	0	"YellowField"	3775	-3437.5	2062.5	321289	0	1.5	0	0.000503994	7.3784e-05	1200	600
261	0	0	"YellowField"	3775	-3437.5	2062.5	321289	0	1.5	0	0.000503994	7.3784e-05	1200	600
262	0	0	"YellowField"	3775	-3437.5	2062.5	321289	0	1.5	0	0.000503994	7.3784e-05	1200	600
263	0	0	"YellowField"	3775	-3437.5	2062.5	321289	0	1.5	0	0.000503994	7.3784e-05	1200	600
264	0	0	"YellowField"	3775	-3437.5	2062.5	321289	0	1.5	0	0.000503994	7.3784e-05	1200	600
265	0	0	"YellowField"	3775	-3437.5	2062.5	321289	0	1.5	0	0.000503994	7.3784e-05	1200	600
266	0	0	"YellowField"	3775	-3437.5	2062.5	321289	0	1.5	0	0.000503994	7.3784e-05	1200	600
267	0	0	"YellowField"	3775	-3437.5	2062.5	321289	0	1.5	0	0.000503994	7.3784e-05	1200	600
268	0	0	"YellowField"	3775	-3437.5	2062.5	321289	0	1.5	0	0.000503994	7.3784e-05	1200	600
269	0	0	"YellowField"	3775	-3437.5	2062.5	321289	0	1.5	0	0.000503994	7.3784e-05	1200	600
270	0	0	"YellowField"	3775	-3437.5	2062.5	321289	0	1.5	0	0.000503994	7.3784e-05	1200	600
271	0	0	"YellowField"	3775	-3437.5	2062.5	321289	0	1.5	0	0.000503994	7.3784e-05	1200	600
272	0	0	"YellowField"	3775	-3437.5	2062.5	321289	0	1.5	0	0.000503994	7.3784e-05	1200	600
273	0	0	"YellowField"	3775	-3437.5	2062.5	321289	0	1.5	0	0.000503994	7.3784e-05	1200	600
274	0	0	"YellowField"	3775	-3437.5	2062.5	321289	0	1.5	0	0.000503994	7.3784e-05	1200	600
275	0	0	"YellowField"	3775	-3437.5	2062.5	321289	0	1.5	0	0.000503994	7.3784e-05	1200	600
276	0	0	"YellowField"	3775	-3437.5	2062.5	321289	0	1.5	0	0.000503994	7.3784e-05	1200	600
277	0	0	"YellowField"	3775	-3437.5	2062.5	321289	0	1.5	0	0.000503994	7.3784e-05	1200	600
278	0	0	"YellowField"	3775	-3437.5	2062.5	321289	0	1.5	0	0.000503994	7.3784e-05	1200	600
279	0	0	"YellowField"	3775	-3437.5	2062.5	321289	0	1.5	0	0.000503994	7.3784e-05	1200	600
280	0	0	"YellowField"	3775	-3437.5	2062.5	321289	0	1.5	0	0.000503994	7.3784e-05	1200	600
281	0	0	"YellowField"	3775	-3437.5	2062.5	321289	0	1.5	0	0.000503994	7.3784e-05	1200	600
282	0	0	"YellowField"	3775	-3437.5	2062.5	321289	0	1.5	0	0.000503994	7.3784e-05	1200	600
283	0	0	"YellowField"	3775	-3437.5	2062.5	321289	0	1.5	0	0.000503994	7.3784e-05	1200	600
284	0	0	"YellowField"	3775	-3437.5	2062.5	321289	0	1.5	0	0.000503994	7.3784e-05	1200	600
285	0	0	"YellowField"	3775	-3437.5	2062.5	321289	0	1.5	0	0.000503994	7.3784e-05	1200	600
286	0	0	"YellowField"	3775	-3437.5	2062.5	321289	0	1.5	0	0.000503994	7.3784e-05	1200	600
287	0	0	"YellowField"	3775	-3437.5	2062.5	321289	0	1.5	0	0.000503994	7.3784e-05	1200	600
288	0	0	"YellowField"	3775	-3437.5	2062.5	321289	0	1.5	0	0.000503994	7.3784e-05	1200	600
289	0	0	"YellowField"	3775	-3437.5	2062.5	321289	0	1.5	0	0.000503994	7.3784e-05	1200	600
290	0	0	"YellowField"	3775	-3437.5	2062.5	321289	0	1.5	0	0.000503994	7.3784e-05	1200	600
291	0	0	"YellowField"	3775	-3437.5	2062.5	321289	0	1.5	0	0.000503994	7.3784e-05	1200	600
292	0	0	"YellowField"	3775	-3437.5	2062.5	321289	0	1.5	0	0.000503994	7.3784e-05	1200	600
293	0	0	"YellowField"	3775	-3437.5	2062.5	321289	0	1.5	0	0.000503994	7.3784e-05	1200	600
294	0	0	"YellowField"	3775	-3437.5	2062.5	321289	0	1.5	0	0.000503994	7.3784e-05	1200	600
295	0	0	"YellowField"	3775	-3437.5	2062.5	321289	0	1.5	0	0.000503994	7.3784e-05	1200	600
296	0	0	"YellowField"	3775	-3437.5	2062.5	321289	0	1.5	0	0.000503994	7.3784e-05	1200	600
297	0	0	"YellowField"	3775	-3437.5	2062.5	321289	0	1.5	0	0.000503994	7.3784e-05	1200	600
298	0	0	"YellowField"	3775	-3437.5	2062.5	321289	0	1.5	0	0.000503994	7.3784e-05	1200	600
299	0	0	"YellowField"	3775	-3437.5	2062.5	321289	0	1.5	0	0.000503994	7.3784e-05	1200	600
300	0	0	"YellowField"	3775	-3437.5	2062.5	321289	0	1.5	0	0.000503994	7.3784e-05	1200	600
301	0	0	"YellowField"	3775	-3437.5	2062.5	321289	0	1.5	0	0.000503994	7.3784e-05	1200	600
302	0	0	"YellowField"	3775	-3437.5	2062.5	321289	0	1.5	0	0.000503994	7.3784e-05	1200	600
303	0	0	"YellowField"	3775	-3437.5	2062.5	321289	0	1.5	0	0.000503994	7.3784e-05	1200	600
304	0	0	"YellowField"	3775	-3437.5	2062.5	321289	0	1.5	0	0.000503994	7.3784e-05	1200	600
305	0	0	"YellowField"	3775	-3437.5	2062.5	321289	0	1.5	0	0.000503994	7.3784e-05	1200	600
306	0	0	"YellowField"	3775	-3437.5	2062.5	321289	0	1.5	0	0.000503994	7.3784e-05	1200	600
307	0	0	"YellowField"	3775	-3437.5	2062.5	321289	0	1.5	0	0.000503994	7.3784e-05	1200	600
308	0	0	"YellowField"	3775	-3437.5	2062.5	321289	0	1.5	0	0.000503994	7.3784e-05	1200	600
309	0	0	"YellowField"	3775	-3437.5	2062.5	321289	0	1.5	0	0.000503994	7.3784e-05	1200	600
310	0	0	"YellowField"	3775	-3437.5	2062.5	321289	0	1.5	0	0.000503994	7.3784e-05	1200	600
311	0	0	"YellowField"	3775	-3437.5	2062.5	321289	0	1.5	0	0.000503994	7.3784e-05	1200	600
312	0	0	"YellowField"	3775	-3437.5	2062.5	321289	0	1.5	0	0.000503994	7.3784e-05	1200	600
313	0	0	"YellowField"	3775	-3437.5	2062.5	321289	0	1.5	0	0.000503994	7.3784e-05	1200	600
314	0	0	"YellowField"	3775	-3437.5	2062.5	321289	0	1.5	0	0.000503994	7.3784e-05	1200	600
315	0	0	"YellowField"	3775	-3437.5	2062.5	321289	0	1.5	0	0.000503994	7.3784e-05	1200	600
316	0	0	"YellowField"	3775	-3437.5	2062.5	321289	0	1.5	0	0.000503994	7.3784e-05	1200	600
317	0	0	"YellowField"	3775	-3437.5	2062.5	321289	0	1.5	0	0.000503994	7.3784e-05	1200	600
318	0	0	"YellowField"	3775	-3437.5	2062.5	321289	0	1.5	0	0.000503994	7.3784e-05	1200	600
319	0	0	"YellowField"	3775	-3437.5	2062.5	321289	0	1.5	0	0.000503994	7.3784e-05	1200	600
320	0	0	"YellowField"	3775	-3437.5	2062.5	321289	0	1.5	0	0.000503994	7.3784e-05	1200	600
321	0	0	"YellowField"	3775	-3437.5	2062.5	321289	0	1.5	0	0.000503994	7.3784e-05	1200	600
322	0	0	"YellowField"	3775	-3437.5	2062.5	321289	0	1.5	0	0.000503994	7.3784e-05	1200	600
323	0	0	"YellowField"	3775	-3437.5	2062.5	321289	0	1.5	0	0.000503994	7.3784e-05	1200	600
324	0	0	"YellowField"	3775	-3437.5	2062.5	321289	0	1.5	0	0.000503994	7.3784e-05	1200	600
325	0	0	"YellowField"	3775	-3437.5	2062.5	321289	0	1.5	0	0.000503994	7.3784e-05	1200	600
326	0	0	"YellowField"	3775	-3437.5	2062.5	321289	0	1.5	0	0.000503994	7.3784e-05	1200	600
327	0	0	"YellowField"	3775	-3437.5	2062.5	321289	0	1.5	0	0.000503994	7.3784e-05	1200	600
328	0	0	"YellowField"	3775	-3437.5	2062.5	321289	0	1.5	0	0.000503994	7.3784e-05	1200	600
329	0	0	"YellowField"	3775	-3437.5	2062.5	321289	0	1.5	0	0.000503994	7.3784e-05	1200	600
330	0	0	"YellowField"	3775	-3437.5	2062.5	321289	0	1.5	0	0.000503994	7.3784e-05	1200	600
331	0	0	"YellowField"	3775	-3437.5	2062.5	321289	0	1.5	0	0.000503994	7.3784e-05	1200	600
332	0	0	"YellowField"	3775	-3437.5	2062.5	321289	0	1.5	0	0.000503994	7.3784e-05	1200	600
333	0	0	"YellowField"	3775	-3437.5	2062.5	321289	0	1.5	0	0.000503994	7.3784e-05	1200	600
334	0	0	"YellowField"	3775	-3437.5	2062.5	321289	0	1.5	0	0.000503994	7.3784e-05	1200	600
335	0	0	"YellowField"	3775	-3437.5	2062.5	321289	0	1.5	0	0.000503994	7.3784e-05	1200	600
336	0	0	"YellowField"	3775	-3437.5	2062.5	321289	0	1.5	0	0.000503994	7.3784e-05	1200	600
337	0	0	"YellowField"	3775	-3437.5	2062.5	321289	0	1.5	0	0.000503994	7.3784e-05	1200	600
338	0	0	"YellowField"	3775	-3437.5	2062.5	321289	0	1.5	0	0.000503994	7.3784e-05	1200	600
339	0	0	"YellowField"	3775	-3437.5	2062.5	321289	0	1.5	0	0.000503994	7.3784e-05	1200	600
340	0	0	"YellowField"	3775	-3437.5	2062.5	321289	0	1.5	0	0.000503994	7.3784e-05	1200	600
341	0	0	"YellowField"	3775	-3437.5	2062.5	321289	0	1.5	0	0.000503994	7.3784e-05	1200	600
342	0	0	"YellowField"	3775	-3437.5	2062.5	321289	0	1.5	0	0.000503994	7.3784e-05	1200	600
343	0	0	"YellowField"	3775	-3437.5	2062.5	321289	0	1.5	0	0.000503994	7.3784e-05	1200	600
344	0	0	"YellowField"	3775	-3437.5	2062.5	321289	0	1.5	0	0.000503994	7.3784e-05	1200	600
345	0	0	"YellowField"	3775	-3437.5	2062.5	321289	0	1.5	0	0.000503994	7.3784e-05	1200	600
346	0	0	"YellowField"	3775	-3437.5	2062.5	321289	0	1.5	0	0.000503994	7.3784e-05	1200	600
347	0	0	"YellowField"	3775	-3437.5	2062.5	321289	0	1.5	0	0.000503994	7.3784e-05	1200	600
348	0	0	"YellowField"	3775	-3437.5	2062.5	321289	0	1.5	0	0.000503994	7.3784e-05	1200	600
349	0	0	"YellowField"	3775	-3437.5	2062.5	321289	0	1.5	0	0.000503994	7.3784e-05	1200	600
350	0	0	"YellowField"	3775	-3437.5	2062.5	321289	0	1.5	0	0.000503994	7.3784e-05	1200	600
351	0	0	"YellowField"	3775	-3437.5	2062.5	321289	0	1.5	0	0.000503994	7.3784e-05	1200	600
352	0	0	"YellowField"	3775	-3437.5	2062.5	321289	0	1.5	0	0.000503994	7.3784e-05	1200	600
353	0	0	"YellowField"	3775	-3437.5	2062.5	321289	0	1.5	0	0.000503994	7.3784e-05	1200	600
354	0	0	"YellowField"	3775	-3437.5	2062.5	321289	0	1.5	0	0.000503994	7.3784e-05	1200	600
355	0	0	"YellowField"	3775	-3437.5	2062.5	321289	0	1.5	0	0.000503994	7.3784e-05	1200	600
356	0	0	"YellowField"	3775	-3437.5	2062.5	321289	0	1.5	0	0.000503994	7.3784e-05	1200	600
357	0	0	"YellowField"	3775	-3437.5	2062.5	321289	0	1.5	0	0.000503994	7.3784e-05	1200	600
358	0	0	"YellowField"	3775	-3437.5	2062.5	321289	0	1.5	0	0.000503994	7.3784e-05	1200	600
359	0	0	"YellowField"	3775	-3437.5	2062.5	321289	0	1.5	0	0.000503994	7.3784e-05	1200	600
360	0	0	"YellowField"	3775	-3437.5	2062.5	321289	0	1.5	0	0.000503994	7.3784e-05	1200	600
361	0	0	"YellowField"	3775	-3437.5	2062.5	321289	0	1.5	0	0.000503994	7.3784e-05	1200	600
362	0	0	"YellowField"	3775	-3437.5	2062.5	321289	0	1.5	0	0.000503994	7.3784e-05	1200	600
363	0	0	"YellowField"	3775	-3437.5	2062.5	321289	0	1.5	0	0.000503994	7.3784e-05	1200	600
364	0	0	"YellowField"	3775	-3437.5	2062.5	321289	0	1.5	0	0.000503994	7.3784e-05	1200	600
365	0	0	"YellowField"	3775	-3437.5	2062.5	321289	0	1.5	0	0.000503994	7.3784e-05	1200	600
1	1	1	"YellowField"	4004.5	-3156.25	2562.5	2930	0	1.5	0	3.57103e-05	4.919e-05	1200	600
2	1	1	"YellowField"	4004.5	-3156.25	2562.5	2930	0	1.5	0	3.57103e-05	4.919e-05	1200	600
3	1	1	"YellowField"	4004.5	-3156.25	2562.5	2930	0	1.5	0	3.57103e-05	4.919e-05	1200	600
4	1	1	"YellowField"	4004.5	-3156.25	2562.5	2930	0	1.5	0	3.57103e-05	4.919e-05	1200	600
5	1	1	"YellowField"	4004.5	-3156.25	2562.5	2930	0	1.5	0	3.57103e-05	4.919e-05	1200	600
6	1	1	"YellowField"	4004.5	-3156.25	2562.5	2930	0	1.5	0	3.57103e-05	4.919e-05	1200	600
7	1	1	"YellowField"	4004.5	-3156.25	2562.5	2930	0	1.5	0	3.57103e-05	4.919e-05	1200	600
8	1	1	"YellowField"	4004.5	-3156.25	2562.5	2930	0	1.5	0	3.57103e-05	4.919e-05	1200	600
9	1	1	"YellowField"	4004.5	-3156.25	2562.5	2930	0	1.5	0	3.57103e-05	4.919e-05	1200	600
10	1	1	"YellowField"	4004.5	-3156.25	2562.5	2930	0	1.5	0	3.57103e-05	4.919e-05	1200	600
11	1	1	"YellowField"	4004.5	-3156.25	2562.5	2930	0	1.5	0	3.57103e-05	4.919e-05	1200	600
12	1	1	"YellowField"	4004.5	-3156.25	2562.5	2930	0	1.5	0	3.57103e-05	4.919e-05	1200	600
13	1	1	"YellowField"	4004.5	-3156.25	2562.5	2930	0	1.5	0	3.57103e-05	4.919e-05	1200	600
14	1	1	"YellowField"	4004.5	-3156.25	2562.5	2930	0	1.5	0	3.57103e-05	4.919e-05	1200	600
15	1	1	"YellowField"	4004.5	-3156.25	2562.5	2930	0	1.5	0	3.57103e-05	4.919e-05	1200	600
16	1	1	"YellowField"	4004.5	-3156.25	2562.5	2930	0	1.5	0	3.57103e-05	4.919e-05	1200	600
17	1	1	"YellowField"	4004.5	-3156.25	2562.5	2930	0	1.5	0	3.57103e-05	4.919e-05	1200	600
18	1	1	"YellowField"	4004.5	-3156.25	2562.5	2930	0	1.5	0	3.57103e-05	4.919e-05	1200	600
19	1	1	"YellowField"	4004.5	-3156.25	2562.5	2930	0	1.5	0	3.57103e-05	4.919e-05	1200	600
20	1	1	"YellowField"	4004.5	-3156.25	2562.5	2930	0	1.5	0	3.57103e-05	4.919e-05	1200	600
21	1	1	"YellowField"	4004.5	-3156.25	2562.5	2930	0	1.5	0	3.57103e-05	4.919e-05	1200	600
22	1	1	"YellowField"	4004.5	-3156.25	2562.5	2930	0	1.5	0	3.57103e-05	4.919e-05	1200	600
23	1	1	"YellowField"	4004.5	-3156.25	2562.5	2930	0	1.5	0	3.57103e-05	4.919e-05	1200	600
24	1	1	"YellowField"	4004.5	-3156.25	2562.5	2930	0	1.5	0	3.57103e-05	4.919e-05	1200	600
25	1	1	"YellowField"	4004.5	-3156.25	2562.5	2930	0	1.5	0	3.57103e-05	4.919e-05	1200	600
26	1	1	"YellowField"	4004.5	-3156.25	2562.5	2930	0	1.5	0	3.57103e-05	4.919e-05	1200	600
27	1	1	"YellowField"	4004.5	-3156.25	2562.5	2930	0	1.5	0	3.57103e-05	4.919e-05	1200	600
28	1	1	"YellowField"	4004.5	-3156.25	2562.5	2930	0	1.5	0	3.57103e-05	4.919e-05	1200	600
29	1	1	"YellowField"	4004.5	-3156.25	2562.5	2930	0	1.5	0	3.57103e-05	4.919e-05	1200	600
30	1	1	"YellowField"	4004.5	-3156.25	2562.5	2930	0	1.5	0	3.57103e-05	4.919e-05	1200	600
31	1	1	"YellowField"	4004.5	-3156.25	2562.5	2930	0	1.5	0	3.57103e-05	4.919e-05	1200	600
32	1	1	"YellowField"	4004.5	-3156.25	2562.5	2930	0	1.5	0	3.57103e-05	4.919e-05	1200	600
33	1	1	"YellowField"	4004.5	-3156.25	2562.5	2930	0	1.5	0	3.57103e-05	4.919e-05	1200	600
34	1	1	"YellowField"	4004.5	-3156.25	2562.5	2930	0	1.5	0	3.57103e-05	4.919e-05	1200	600
35	1	1	"YellowField"	4004.5	-3156.25	2562.5	2930	0	1.5	0	3.57103e-05	4.919e-05	1200	600
36	1	1	"YellowField"	4004.5	-3156.25	2562.5	2930	0	1.5	0	3.57103e-05	4.919e-05	1200	600
37	1	1	"YellowField"	4004.5	-3156.25	2562.5	2930	0	1.5	0	3.57103e-05	4.919e-05	1200	600
38	1	1	"YellowField"	4004.5	-3156.25	2562.5	2930	0	1.5	0	3.57103e-05	4.919e-05	1200	600
39	1	1	"YellowField"	4004.5	-3156.25	2562.5	2930	0	1.5	0	3.57103e-05	4.919e-05	1200	600
40	1	1	"YellowField"	4004.5	-3156.25	2562.5	2930	0	1.5	0	3.57103e-05	4.919e-05	1200	600
41	1	1	"YellowField"	4004.5	-3156.25	2562.5	2930	0	1.5	0	3.57103e-05	4.919e-05	1200	600
42	1	1	"YellowField"	4004.5	-3156.25	2562.5	2930	0	1.5	0	3.57103e-05	4.919e-05	1200	600
43	1	1	"YellowField"	4004.5	-3156.25	2562.5	2930	0	1.5	0	3.57103e-05	4.919e-05	1200	600
44	1	1	"YellowField"	4004.5	-3156.25	2562.5	2930	0	1.5	0	3.57103e-05	4.919e-05	1200	600
45	1	1	"YellowField"	4004.5	-3156.25	2562.5	2930	0	1.5	0	3.57103e-05	4.919e-05	1200	600
46	1	1	"YellowField"	4004.5	-3156.25	2562.5	2930	0	1.5	0	3.57103e-05	4.919e-05	1200	600
47	1	1	"YellowField"	4004.5	-3156.25	2562.5	2930	0	1.5	0	3.57103e-05	4.919e-05	1200	600
48	1	1	"YellowField"	4004.5	-3156.25	2562.5	2930	0	1.5	0	3.57103e-05	4.919e-05	1200	600
49	1	1	"YellowField"	4004.5	-3156.25	2562.5	2930	0	1.5	0	3.57103e-05	4.919e-05	1200	600
50	1	1	"YellowField"	4004.5	-3156.25	2562.5	2930	0	1.5	0	3.57103e-05	4.919e-05	1200	600
51	1	1	"YellowField"	4004.5	-3156.25	2562.5	2930	0	1.5	0	3.57103e-05	4.919e-05	1200	600
52	1	1	"YellowField"	4004.5	-3156.25	2562.5	2930	0	1.5	0	3.57103e-05	4.919e-05	1200	600
53	1	1	"YellowField"	4004.5	-3156.25	2562.5	2930	0	1.5	0	3.57103e-05	4.919e-05	1200	600
54	1	1	"YellowField"	4004.5	-3156.25	2562.5	2930	0	1.5	0	3.57103e-05	4.919e-05	1200	600
55	1	1	"YellowField"	4004.5	-3156.25	2562.5	2930	0	1.5	0	3.57103e-05	4.919e-05	1200	600
56	1	1	"YellowField"	4004.5	-3156.25	2562.5	2930	0	1.5	0	3.57103e-05	4.919e-05	1200	600
57	1	1	"YellowField"	4004.5	-3156.25	2562.5	2930	0	1.5	0	3.57103e-05	4.919e-05	1200	600
58	1	1	"YellowField"	4004.5	-3156.25	2562.5	2930	0	1.5	0	3.57103e-05	4.919e-05	1200	600
59	1	1	"YellowField"	4004.5	-3156.25	2562.5	2930	0	1.5	0	3.57103e-05	4.919e-05	1200	600
60	1	1	"YellowField"	4004.5	-3156.25	2562.5	2930	0	1.5	0	3.57103e-05	4.919e-05	1200	600
61	1	1	"YellowField"	4004.5	-3156.25	2562.5	2930	0	1.5	0	3.57103e-05	4.919e-05	1200	600
62	1	1	"YellowField"	4004.5	-3156.25	2562.5	2930	0	1.5	0	3.57103e-05	4.919e-05	1200	600
63	1	1	"YellowField"	4004.5	-3156.25	2562.5	2930	0	1.5	0	3.57103e-05	4.919e-05	1200	600
64	1	1	"YellowField"	4004.5	-3156.25	2562.5	2930	0	1.5	0	3.57103e-05	4.919e-05	1200	600
65	1	1	"YellowField"	4004.5	-3156.25	2562.5	2930	0	1.5	0	3.57103e-05	4.919e-05	1200	600
66	1	1	"YellowField"	4004.5	-3156.25	2562.5	2930	0	1.5	0	3.57103e-05	4.919e-05	1200	600
67	1	1	"YellowField"	4004.5	-3156.25	2562.5	2930	0	1.5	0	3.57103e-05	4.919e-05	1200	600
68	1	1	"YellowField"	4004.5	-3156.25	2562.5	2930	0	1.5	0	3.57103e-05	4.919e-05	1200	600
69	1	1	"YellowField"	4004.5	-3156.25	2562.5	2930	0	1.5	0	3.57103e-05	4.919e-05	1200	600
70	1	1	"YellowField"	4004.5	-3156.25	2562.5	2930	0	1.5	0	3.57103e-05	4.919e-05	1200	600
71	1	1	"YellowField"	4004.5	-3156.25	2562.5	2930	0	1.5	0	3.57103e-05	4.919e-05	1200	600
72	1	1	"YellowField"	4004.5	-3156.25	2562.5	2930	0	1.5	0	3.57103e-05	4.919e-05	1200	600
73	1	1	"YellowField"	4004.5	-3156.25	2562.5	2930	0	1.5	0	3.57103e-05	4.919e-05	1200	600
74	1	1	"YellowField"	4004.5	-3156.25	2562.5	2930	0	1.5	0	3.57103e-05	4.919e-05	1200	600
75	1	1	"YellowField"	4004.5	-3156.25	2562.5	2930	0	1.5	0	3.57103e-05	4.919e-05	1200	600
76	1	1	"YellowField"	4004.5	-3156.25	2562.5	2930	0	1.5	0	3.57103e-05	4.919e-05	1200	600
77	1	1	"YellowField"	4004.5	-3156.25	2562.5	2930	0	1.5	0	3.57103e-05	4.919e-05	1200	600
78	1	1	"YellowField"	4004.5	-3156.25	2562.5	2930	0	1.5	0	3.57103e-05	4.919e-05	1200	600
79	1	1	"YellowField"	4004.5	-3156.25	2562.5	2930	0	1.5	0	3.57103e-05	4.919e-05	1200	600
80	1	1	"YellowField"	4004.5	-3156.25	2562.5	2930	0	1.5	0	3.57103e-05	4.919e-05	1200	600
81	1	1	"YellowField"	4004.5	-3156.25	2562.5	2930	0	1.5	0	3.57103e-05	4.919e-05	1200	600
82	1	1	"YellowField"	4004.5	-3156.25	2562.5	2930	0	1.5	0	3.57103e-05	4.919e-05	1200	600
83	1	1	"YellowField"	4004.5	-3156.25	2562.5	2930	0	1.5	0	3.57103e-05	4.919e-05	1200	600
84	1	1	"YellowField"	4004.5	-3156.25	2562.5	2930	0	1.5	0	3.57103e-05	4.919e-05	1200	600
85	1	1	"YellowField"	4004.5	-3156.25	2562.5	2930	0	1.5	0	3.57103e-05	4.919e-05	1200	600
86	1	1	"YellowField"	4004.5	-3156.25	2562.5	2930	0	1.5	0	3.57103e-05	4.919e-05	1200	600
87	1	1	"YellowField"	4004.5	-3156.25	2562.5	2930	0	1.5	0	3.57103e-05	4.919e-05	1200	600
88	1	1	"YellowField"	4004.5	-3156.25	2562.5	2930	0	1.5	0	3.57103e-05	4.919e-05	1200	600
89	1	1	"YellowField"	4004.5	-3156.25	2562.5	2930	0	1.5	0	3.57103e-05	4.919e-05	1200	600
90	1	1	"YellowField"	4004.5	-3156.25	2562.5	2930	0	1.5	0	3.57103e-05	4.919e-05	1200	600
91	1	1	"YellowField"	4004.5	-3156.25	2562.5	2930	0	1.5	0	3.57103e-05	4.919e-05	1200	600
92	1	1	"YellowField"	4004.5	-3156.25	2562.5	2930	0	1.5	0	3.57103e-05	4.919e-05	1200	600
93	1	1	"YellowField"	4004.5	-3156.25	2562.5	2930	0	1.5	0	3.57103e-05	4.919e-05	1200	600
94	1	1	"YellowField"	4004.5	-3156.25	2562.5	2930	0	1.5	0	3.57103e-05	4.919e-05	1200	600
95	1	1	"YellowField"	4004.5	-3156.25	2562.5	2930	0	1.5	0	3.57103e-05	4.919e-05	1200	600
96	1	1	"YellowField"	4004.5	-3156.25	2562.5	2930	0	1.5	0	3.57103e-05	4.919e-05	1200	600
97	1	1	"YellowField"	4004.5	-3156.25	2562.5	2930	0	1.5	0	3.57103e-05	4.919e-05	1200	600
98	1	1	"YellowField"	4004.5	-3156.25	2562.5	2930	0	1.5	0	3.57103e-05	4.919e-05	1200	600
99	1	1	"YellowField"	4004.5	-3156.25	2562.5	2930	0	1.5	0	3.57103e-05	4.919e-05	1200	600
100	1	1	"YellowField"	4004.5	-3156.25	2562.5	2930	0	1.5	0	3.57103e-05	4.919e-05	1200	600
101	1	1	"YellowField"	4004.5	-3156.25	2562.5	2930	0	1.5	0	3.57103e-05	4.919e-05	1200	600
102	1	1	"YellowField"	4004.5	-3156.25	2562.5	2930	0	1.5	0	3.57103e-05	4.919e-05	1200	600
103	1	1	"YellowField"	4004.5	-3156.25	2562.5	2930	0	1.5	0	3.57103e-05	4.919e-05	1200	600
104	1	1	"YellowField"	4004.5	-3156.25	2562.5	2930	0	1.5	0	3.57103e-05	4.919e-05	1200	600
105	1	1	"YellowField"	4004.5	-3156.25	2562.5	2930	0	1.5	0	3.57103e-05	4.919e-05	1200	600
106	1	1	"YellowField"	4004.5	-3156.25	2562.5	2930	0	1.5	0	3.57103e-05	4.919e-05	1200	600
107	1	1	"YellowField"	4004.5	-3156.25	2562.5	2930	0	1.5	0	3.57103e-05	4.919e-05	1200	600
108	1	1	"YellowField"	4004.5	-3156.25	2562.5	2930	0	1.5	0	3.57103e-05	4.919e-05	1200	600
109	1	1	"YellowField"	4004.5	-3156.25	2562.5	2930	0	1.5	0	3.57103e-05	4.919e-05	1200	600
110	1	1	"YellowField"	4004.5	-3156.25	2562.5	2930	0	1.5	0	3.57103e-05	4.919e-05	1200	600
111	1	1	"YellowField"	4004.5	-3156.25	2562.5	2930	0	1.5	0	3.57103e-05	4.919e-05	1200	600
112	1	1	"YellowField"	4004.5	-3156.25	2562.5	2930	0	1.5	0	3.57103e-05	4.919e-05	1200	600
113	1	1	"YellowField"	4004.5	-3156.25	2562.5	2930	0	1.5	0	3.57103e-05	4.919e-05	1200	600
114	1	1	"YellowField"	4004.5	-3156.25	2562.5	2930	0	1.5	0	3.57103e-05	4.919e-05	1200	600
115	1	1	"YellowField"	4004.5	-3156.25	2562.5	2930	0	1.5	0	3.57103e-05	4.919e-05	1200	600
116	1	1	"YellowField"	4004.5	-3156.25	2562.5	2930	0	1.5	0	3.57103e-05	4.919e-05	1200	600
117	1	1	"YellowField"	4004.5	-3156.25	2562.5	2930	0	1.5	0	3.57103e-05	4.919e-05	1200	600
118	1	1	"YellowField"	4004.5	-3156.25	2562.5	2930	0	1.5	0	3.57103e-05	4.919e-05	1200	600
119	1	1	"YellowField"	4004.5	-3156.25	2562.5	2930	0	1.5	0	3.57103e-05	4.919e-05	1200	600
120	1	1	"YellowField"	4004.5	-3156.25	2562.5	2930	0	1.5	0	3.57103e-05	4.919e-05	1200	600
121	1	1	"YellowField"	4004.5	-3156.25	2562.5	2930	1.046	1.5	0.209	3.57103e-05	4.919e-05	1200	600
122	1	1	"YellowField"	4004.5	-3156.25	2562.5	2930	2.093	1.5	0.419	3.57103e-05	4.919e-05	1200	600
123	1	1	"YellowField"	4004.5	-3156.25	2562.5	2930	3.139	1.5	0.628	3.57103e-05	4.919e-05	1200	600
124	1	1	"YellowField"	4004.5	-3156.25	2562.5	2930	4.186	1.5	0.837	3.57103e-05	4.919e-05	1200	600
125	1	1	"YellowField"	4004.5	-3156.25	2562.5	2930	5.232	1.5	1.046	3.57103e-05	4.919e-05	1200	600
126	1	1	"YellowField"	4004.5	-3156.25	2562.5	2930	6.279	1.5	1.256	3.57103e-05	4.919e-05	1200	600
127	1	1	"YellowField"	4004.5	-3156.25	2562.5	2930	7.325	1.5	1.465	3.57103e-05	4.919e-05	1200	600
128	1	1	"YellowField"	4004.5	-3156.25	2562.5	2930	8.371	1.5	1.674	3.57103e-05	4.919e-05	1200	600
129	1	1	"YellowField"	4004.5	-3156.25	2562.5	2930	9.418	1.5	1.884	3.57103e-05	4.919e-05	1200	600
130	1	1	"YellowField"	4004.5	-3156.25	2562.5	2930	10.464	1.5	2.093	3.57103e-05	4.919e-05	1200	600
131	1	1	"YellowField"	4004.5	-3156.25	2562.5	2930	11.511	1.5	2.302	3.57103e-05	4.919e-05	1200	600
132	1	1	"YellowField"	4004.5	-3156.25	2562.5	2930	12.557	1.5	2.511	3.57103e-05	4.919e-05	1200	600
133	1	1	"YellowField"	4004.5	-3156.25	2562.5	2930	13.604	1.5	2.721	3.57103e-05	4.919e-05	1200	600
134	1	1	"YellowField"	4004.5	-3156.25	2562.5	2930	14.65	1.5	2.93	3.57103e-05	4.919e-05	1200	600
135	1	1	"YellowField"	4004.5	-3156.25	2562.5	2930	14.65	1.5	2.93	3.57103e-05	4.919e-05	1200	600
136	1	1	"YellowField"	4004.5	-3156.25	2562.5	2930	14.65	1.5	2.93	3.57103e-05	4.919e-05	1200	600
137	1	1	"YellowField"	4004.5	-3156.25	2562.5	2930	14.65	1.5	2.93	3.57103e-05	4.919e-05	1200	600
138	1	1	"YellowField"	4004.5	-3156.25	2562.5	2930	14.65	1.5	2.93	3.57103e-05	4.919e-05	1200	600
139	1	1	"YellowField"	4004.5	-3156.25	2562.5	2930	14.65	1.5	2.93	3.57103e-05	4.919e-05	1200	600
140	1	1	"YellowField"	4004.5	-3156.25	2562.5	2930	14.65	1.5	2.93	3.57103e-05	4.919e-05	1200	600
141	1	1	"YellowField"	4004.5	-3156.25	2562.5	2930	14.65	1.5	2.93	3.57103e-05	4.919e-05	1200	600
142	1	1	"YellowField"	4004.5	-3156.25	2562.5	2930	14.65	1.5	2.93	3.57103e-05	4.919e-05	1200	600
143	1	1	"YellowField"	4004.5	-3156.25	2562.5	2930	14.65	1.5	2.93	3.57103e-05	4.919e-05	1200	600
144	1	1	"YellowField"	4004.5	-3156.25	2562.5	2930	14.65	1.5	2.93	3.57103e-05	4.919e-05	1200	600
145	1	1	"YellowField"	4004.5	-3156.25	2562.5	2930	14.65	1.5	2.93	3.57103e-05	4.919e-05	1200	600
146	1	1	"YellowField"	4004.5	-3156.25	2562.5	2930	14.65	1.5	2.93	3.57103e-05	4.919e-05	1200	600
147	1	1	"YellowField"	4004.5	-3156.25	2562.5	2930	14.65	1.5	2.93	3.57103e-05	4.919e-05	1200	600
148	1	1	"YellowField"	4004.5	-3156.25	2562.5	2930	14.65	1.5	2.93	3.57103e-05	4.919e-05	1200	600
149	1	1	"YellowField"	4004.5	-3156.25	2562.5	2930	14.65	1.5	2.93	3.57103e-05	4.919e-05	1200	600
150	1	1	"YellowField"	4004.5	-3156.25	2562.5	2930	14.65	1.5	2.93	3.57103e-05	4.919e-05	1200	600
151	1	1	"YellowField"	4004.5	-3156.25	2562.5	2930	14.65	1.5	2.93	3.57103e-05	4.919e-05	1200	600
152	1	1	"YellowField"	4004.5	-3156.25	2562.5	2930	14.65	1.5	2.93	3.57103e-05	4.919e-05	1200	600
153	1	1	"YellowField"	4004.5	-3156.25	2562.5	2930	14.65	1.5	2.93	3.57103e-05	4.919e-05	1200	600
154	1	1	"YellowField"	4004.5	-3156.25	2562.5	2930	14.65	1.5	2.93	3.57103e-05	4.919e-05	1200	600
155	1	1	"YellowField"	4004.5	-3156.25	2562.5	2930	14.65	1.5	2.93	3.57103e-05	4.919e-05	1200	600
156	1	1	"YellowField"	4004.5	-3156.25	2562.5	2930	14.65	1.5	2.93	3.57103e-05	4.919e-05	1200	600
157	1	1	"YellowField"	4004.5	-3156.25	2562.5	2930	14.65	1.5	2.93	3.57103e-05	4.919e-05	1200	600
158	1	1	"YellowField"	4004.5	-3156.25	2562.5	2930	14.65	1.5	2.93	3.57103e-05	4.919e-05	1200	600
159	1	1	"YellowField"	4004.5	-3156.25	2562.5	2930	14.65	1.5	2.93	3.57103e-05	4.919e-05	1200	600
160	1	1	"YellowField"	4004.5	-3156.25	2562.5	2930	14.65	1.5	2.93	3.57103e-05	4.919e-05	1200	600
161	1	1	"YellowField"	4004.5	-3156.25	2562.5	2930	14.65	1.5	2.93	3.57103e-05	4.919e-05	1200	600
162	1	1	"YellowField"	4004.5	-3156.25	2562.5	2930	14.65	1.5	2.93	3.57103e-05	4.919e-05	1200	600
163	1	1	"YellowField"	4004.5	-3156.25	2562.5	2930	14.65	1.5	2.93	3.57103e-05	4.919e-05	1200	600
164	1	1	"YellowField"	4004.5	-3156.25	2562.5	2930	14.65	1.5	2.93	3.57103e-05	4.919e-05	1200	600
165	1	1	"YellowField"	4004.5	-3156.25	2562.5	2930	14.65	1.5	2.93	3.57103e-05	4.919e-05	1200	600
166	1	1	"YellowField"	4004.5	-3156.25	2562.5	2930	13.673	1.5	2.735	3.57103e-05	4.919e-05	1200	600
167	1	1	"YellowField"	4004.5	-3156.25	2562.5	2930	12.697	1.5	2.539	3.57103e-05	4.919e-05	1200	600
168	1	1	"YellowField"	4004.5	-3156.25	2562.5	2930	11.72	1.5	2.344	3.57103e-05	4.919e-05	1200	600
169	1	1	"YellowField"	4004.5	-3156.25	2562.5	2930	10.743	1.5	2.149	3.57103e-05	4.919e-05	1200	600
170	1	1	"YellowField"	4004.5	-3156.25	2562.5	2930	9.767	1.5	1.953	3.57103e-05	4.919e-05	1200	600
171	1	1	"YellowField"	4004.5	-3156.25	2562.5	2930	8.79	1.5	1.758	3.57103e-05	4.919e-05	1200	600
172	1	1	"YellowField"	4004.5	-3156.25	2562.5	2930	7.813	1.5	1.563	3.57103e-05	4.919e-05	1200	600
173	1	1	"YellowField"	4004.5	-3156.25	2562.5	2930	6.837	1.5	1.367	3.57103e-05	4.919e-05	1200	600
174	1	1	"YellowField"	4004.5	-3156.25	2562.5	2930	5.86	1.5	1.172	3.57103e-05	4.919e-05	1200	600
175	1	1	"YellowField"	4004.5	-3156.25	2562.5	2930	4.883	1.5	0.977	3.57103e-05	4.919e-05	1200	600
176	1	1	"YellowField"	4004.5	-3156.25	2562.5	2930	3.907	1.5	0.781	3.57103e-05	4.919e-05	1200	600
177	1	1	"YellowField"	4004.5	-3156.25	2562.5	2930	2.93	1.5	0.586	3.57103e-05	4.919e-05	1200	600
178	1	1	"YellowField"	4004.5	-3156.25	2562.5	2930	1.953	1.5	0.391	3.57103e-05	4.919e-05	1200	600
179	1	1	"YellowField"	4004.5	-3156.25	2562.5	2930	0.977	1.5	0.195	3.57103e-05	4.919e-05	1200	600
180	1	1	"YellowField"	4004.5	-3156.25	2562.5	2930	0	1.5	0	3.57103e-05	4.919e-05	1200	600
181	1	1	"YellowField"	4004.5	-3156.25	2562.5	2930	0	1.5	0	3.57103e-05	4.919e-05	1200	600
182	1	1	"YellowField"	4004.5	-3156.25	2562.5	2930	0	1.5	0	3.57103e-05	4.919e-05	1200	600
183	1	1	"YellowField"	4004.5	-3156.25	2562.5	2930	0	1.5	0	3.57103e-05	4.919e-05	1200	600
184	1	1	"YellowField"	4004.5	-3156.25	2562.5	2930	0	1.5	0	3.57103e-05	4.919e-05	1200	600
185	1	1	"YellowField"	4004.5	-3156.25	2562.5	2930	0	1.5	0	3.57103e-05	4.919e-05	1200	600
186	1	1	"YellowField"	4004.5	-3156.25	2562.5	2930	0	1.5	0	3.57103e-05	4.919e-05	1200	600
187	1	1	"YellowField"	4004.5	-3156.25	2562.5	2930	0	1.5	0	3.57103e-05	4.919e-05	1200	600
188	1	1	"YellowField"	4004.5	-3156.25	2562.5	2930	0	1.5	0	3.57103e-05	4.919e-05	1200	600
189	1	1	"YellowField"	4004.5	-3156.25	2562.5	2930	0	1.5	0	3.57103e-05	4.919e-05	1200	600
190	1	1	"YellowField"	4004.5	-3156.25	2562.5	2930	0	1.5	0	3.57103e-05	4.919e-05	1200	600
191	1	1	"YellowField"	4004.5	-3156.25	2562.5	2930	0	1.5	0	3.57103e-05	4.919e-05	1200	600
192	1	1	"YellowField"	4004.5	-3156.25	2562.5	2930	0	1.5	0	3.57103e-05	4.919e-05	1200	600
193	1	1	"YellowField"	4004.5	-3156.25	2562.5	2930	0	1.5	0	3.57103e-05	4.919e-05	1200	600
194	1	1	"YellowField"	4004.5	-3156.25	2562.5	2930	0	1.5	0	3.57103e-05	4.919e-05	1200	600
195	1	1	"YellowField"	4004.5	-3156.25	2562.5	2930	0	1.5	0	3.57103e-05	4.919e-05	1200	600
196	1	1	"YellowField"	4004.5	-3156.25	2562.5	2930	0	1.5	0	3.57103e-05	4.919e-05	1200	600
197	1	1	"YellowField"	4004.5	-3156.25	2562.5	2930	0	1.5	0	3.57103e-05	4.919e-05	1200	600
198	1	1	"YellowField"	4004.5	-3156.25	2562.5	2930	0	1.5	0	3.57103e-05	4.919e-05	1200	600
199	1	1	"YellowField"	4004.5	-3156.25	2562.5	2930	0	1.5	0	3.57103e-05	4.919e-05	1200	600
200	1	1	"YellowField"	4004.5	-3156.25	2562.5	2930	0	1.5	0	3.57103e-05	4.919e-05	1200	600
201	1	1	"YellowField"	4004.5	-3156.25	2562.5	2930	0	1.5	0	3.57103e-05	4.919e-05	1200	600
202	1	1	"YellowField"	4004.5	-3156.25	2562.5	2930	0	1.5	0	3.57103e-05	4.919e-05	1200	600
203	1	1	"YellowField"	4004.5	-3156.25	2562.5	2930	0	1.5	0	3.57103e-05	4.919e-05	1200	600
204	1	1	"YellowField"	4004.5	-3156.25	2562.5	2930	0	1.5	0	3.57103e-05	4.919e-05	1200	600
205	1	1	"YellowField"	4004.5	-3156.25	2562.5	2930	0	1.5	0	3.57103e-05	4.919e-05	1200	600
206	1	1	"YellowField"	4004.5	-3156.25	2562.5	2930	0	1.5	0	3.57103e-05	4.919e-05	1200	600
207	1	1	"YellowField"	4004.5	-3156.25	2562.5	2930	0	1.5	0	3.57103e-05	4.919e-05	1200	600
208	1	1	"YellowField"	4004.5	-3156.25	2562.5	2930	0	1.5	0	3.57103e-05	4.919e-05	1200	600
209	1	1	"YellowField"	4004.5	-3156.25	2562.5	2930	0	1.5	0	3.57103e-05	4.919e-05	1200	600
210	1	1	"YellowField"	4004.5	-3156.25	2562.5	2930	0	1.5	0	3.57103e-05	4.919e-05	1200	600
211	1	1	"YellowField"	4004.5	-3156.25	2562.5	2930	0	1.5	0	3.57103e-05	4.919e-05	1200	600
212	1	1	"YellowField"	4004.5	-3156.25	2562.5	2930	0	1.5	0	3.57103e-05	4.919e-05	1200	600
213	1	1	"YellowField"	4004.5	-3156.25	2562.5	2930	0	1.5	0	3.57103e-05	4.919e-05	1200	600
214	1	1	"YellowField"	4004.5	-3156.25	2562.5	2930	0	1.5	0	3.57103e-05	4.919e-05	1200	600
215	1	1	"YellowField"	4004.5	-3156.25	2562.5	2930	0	1.5	0	3.57103e-05	4.919e-05	1200	600
216	1	1	"YellowField"	4004.5	-3156.25	2562.5	2930	0	1.5	0	3.57103e-05	4.919e-05	1200	600
217	1	1	"YellowField"	4004.5	-3156.25	2562.5	2930	0	1.5	0	3.57103e-05	4.919e-05	1200	600
218	1	1	"YellowField"	4004.5	-3156.25	2562.5	2930	0	1.5	0	3.57103e-05	4.919e-05	1200	600
219	1	1	"YellowField"	4004.5	-3156.25	2562.5	2930	0	1.5	0	3.57103e-05	4.919e-05	1200	600
220	1	1	"YellowField"	4004.5	-3156.25	2562.5	2930	0	1.5	0	3.57103e-05	4.919e-05	1200	600
221	1	1	"YellowField"	4004.5	-3156.25	2562.5	2930	0	1.5	0	3.57103e-05	4.919e-05	1200	600
222	1	1	"YellowField"	4004.5	-3156.25	2562.5	2930	0	1.5	0	3.57103e-05	4.919e-05	1200	600
223	1	1	"YellowField"	4004.5	-3156.25	2562.5	2930	0	1.5	0	3.57103e-05	4.919e-05	1200	600
224	1	1	"YellowField"	4004.5	-3156.25	2562.5	2930	0	1.5	0	3.57103e-05	4.919e-05	1200	600
225	1	1	"YellowField"	4004.5	-3156.25	2562.5	2930	0	1.5	0	3.57103e-05	4.919e-05	1200	600
226	1	1	"YellowField"	4004.5	-3156.25	2562.5	2930	0	1.5	0	3.57103e-05	4.919e-05	1200	600
227	1	1	"YellowField"	4004.5	-3156.25	2562.5	2930	0	1.5	0	3.57103e-05	4.919e-05	1200	600
228	1	1	"YellowField"	4004.5	-3156.25	2562.5	2930	0	1.5	0	3.57103e-05	4.919e-05	1200	600
229	1	1	"YellowField"	4004.5	-3156.25	2562.5	2930	0	1.5	0	3.57103e-05	4.919e-05	1200	600
230	1	1	"YellowField"	4004.5	-3156.25	2562.5	2930	0	1.5	0	3.57103e-05	4.919e-05	1200	600
231	1	1	"YellowField"	4004.5	-3156.25	2562.5	2930	0	1.5	0	3.57103e-05	4.919e-05	1200	600
232	1	1	"YellowField"	4004.5	-3156.25	2562.5	2930	0	1.5	0	3.57103e-05	4.919e-05	1200	600
233	1	1	"YellowField"	4004.5	-3156.25	2562.5	2930	0	1.5	0	3.57103e-05	4.919e-05	1200	600
234	1	1	"YellowField"	4004.5	-3156.25	2562.5	2930	0	1.5	0	3.57103e-05	4.919e-05	1200	600
235	1	1	"YellowField"	4004.5	-3156.25	2562.5	2930	0	1.5	0	3.57103e-05	4.919e-05	1200	600
236	1	1	"YellowField"	4004.5	-3156.25	2562.5	2930	0	1.5	0	3.57103e-05	4.919e-05	1200	600
237	1	1	"YellowField"	4004.5	-3156.25	2562.5	2930	0	1.5	0	3.57103e-05	4.919e-05	1200	600
238	1	1	"YellowField"	4004.5	-3156.25	2562.5	2930	0	1.5	0	3.57103e-05	4.919e-05	1200	600
239	1	1	"YellowField"	4004.5	-3156.25	2562.5	2930	0	1.5	0	3.57103e-05	4.919e-05	1200	600
240	1	1	"YellowField"	4004.5	-3156.25	2562.5	2930	0	1.5	0	3.57103e-05	4.919e-05	1200	600
241	1	1	"YellowField"	4004.5	-3156.25	2562.5	2930	0	1.5	0	3.57103e-05	4.919e-05	1200	600
242	1	1	"YellowField"	4004.5	-3156.25	2562.5	2930	0	1.5	0	3.57103e-05	4.919e-05	1200	600
243	1	1	"YellowField"	4004.5	-3156.25	2562.5	2930	0	1.5	0	3.57103e-05	4.919e-05	1200	600
244	1	1	"YellowField"	4004.5	-3156.25	2562.5	2930	0	1.5	0	3.57103e-05	4.919e-05	1200	600
245	1	1	"YellowField"	4004.5	-3156.25	2562.5	2930	0	1.5	0	3.57103e-05	4.919e-05	1200	600
246	1	1	"YellowField"	4004.5	-3156.25	2562.5	2930	0	1.5	0	3.57103e-05	4.919e-05	1200	600
247	1	1	"YellowField"	4004.5	-3156.25	2562.5	2930	0	1.5	0	3.57103e-05	4.919e-05	1200	600
248	1	1	"YellowField"	4004.5	-3156.25	2562.5	2930	0	1.5	0	3.57103e-05	4.919e-05	1200	600
249	1	1	"YellowField"	4004.5	-3156.25	2562.5	2930	0	1.5	0	3.57103e-05	4.919e-05	1200	600
250	1	1	"YellowField"	4004.5	-3156.25	2562.5	2930	0	1.5	0	3.57103e-05	4.919e-05	1200	600
251	1	1	"YellowField"	4004.5	-3156.25	2562.5	2930	0	1.5	0	3.57103e-05	4.919e-05	1200	600
252	1	1	"YellowField"	4004.5	-3156.25	2562.5	2930	0	1.5	0	3.57103e-05	4.919e-05	1200	600
253	1	1	"YellowField"	4004.5	-3156.25	2562.5	2930	0	1.5	0	3.57103e-05	4.919e-05	1200	600
254	1	1	"YellowField"	4004.5	-3156.25	2562.5	2930	0	1.5	0	3.57103e-05	4.919e-05	1200	600
255	1	1	"YellowField"	4004.5	-3156.25	2562.5	2930	0	1.5	0	3.57103e-05	4.919e-05	1200	600
256	1	1	"YellowField"	4004.5	-3156.25	2562.5	2930	0	1.5	0	3.57103e-05	4.919e-05	1200	600
257	1	1	"YellowField"	4004.5	-3156.25	2562.5	2930	0	1.5	0	3.57103e-05	4.919e-05	1200	600
258	1	1	"YellowField"	4004.5	-3156.25	2562.5	2930	0	1.5	0	3.57103e-05	4.919e-05	1200	600
259	1	1	"YellowField"	4004.5	-3156.25	2562.5	2930	0	1.5	0	3.57103e-05	4.919e-05	1200	600
260	1	1	"YellowField"	4004.5	-3156.25	2562.5	2930	0	1.5	0	3.57103e-05	4.919e-05	1200	600
261	1	1	"YellowField"	4004.5	-3156.25	2562.5	2930	0	1.5	0	3.57103e-05	4.919e-05	1200	600
262	1	1	"YellowField"	4004.5	-3156.25	2562.5	2930	0	1.5	0	3.57103e-05	4.919e-05	1200	600
263	1	1	"YellowField"	4004.5	-3156.25	2562.5	2930	0	1.5	0	3.57103e-05	4.919e-05	1200	600
264	1	1	"YellowField"	4004.5	-3156.25	2562.5	2930	0	1.5	0	3.57103e-05	4.919e-05	1200	600
265	1	1	"YellowField"	4004.5	-3156.25	2562.5	2930	0	1.5	0	3.57103e-05	4.919e-05	1200	600
266	1	1	"YellowField"	4004.5	-3156.25	2562.5	2930	0	1.5	0	3.57103e-05	4.919e-05	1200	600
267	1	1	"YellowField"	4004.5	-3156.25	2562.5	2930	0	1.5	0	3.57103e-05	4.919e-05	1200	600
268	1	1	"YellowField"	4004.5	-3156.25	2562.5	2930	0	1.5	0	3.57103e-05	4.919e-05	1200	600
269	1	1	"YellowField"	4004.5	-3156.25	2562.5	2930	0	1.5	0	3.57103e-05	4.919e-05	1200	600
270	1	1	"YellowField"	4004.5	-3156.25	2562.5	2930	0	1.5	0	3.57103e-05	4.919e-05	1200	600
271	1	1	"YellowField"	4004.5	-3156.25	2562.5	2930	0	1.5	0	3.57103e-05	4.919e-05	1200	600
272	1	1	"YellowField"	4004.5	-3156.25	2562.5	2930	0	1.5	0	3.57103e-05	4.919e-05	1200	600
273	1	1	"YellowField"	4004.5	-3156.25	2562.5	2930	0	1.5	0	3.57103e-05	4.919e-05	1200	600
274	1	1	"YellowField"	4004.5	-3156.25	2562.5	2930	0	1.5	0	3.57103e-05	4.919e-05	1200	600
275	1	1	"YellowField"	4004.5	-3156.25	2562.5	2930	0	1.5	0	3.57103e-05	4.919e-05	1200	600
276	1	1	"YellowField"	4004.5	-3156.25	2562.5	2930	0	1.5	0	3.57103e-05	4.919e-05	1200	600
277	1	1	"YellowField"	4004.5	-3156.25	2562.5	2930	0	1.5	0	3.57103e-05	4.919e-05	1200	600
278	1	1	"YellowField"	4004.5	-3156.25	2562.5	2930	0	1.5	0	3.57103e-05	4.919e-05	1200	600
279	1	1	"YellowField"	4004.5	-3156.25	2562.5	2930	0	1.5	0	3.57103e-05	4.919e-05	1200	600
280	1	1	"YellowField"	4004.5	-3156.25	2562.5	2930	0	1.5	0	3.57103e-05	4.919e-05	1200	600
281	1	1	"YellowField"	4004.5	-3156.25	2562.5	2930	0	1.5	0	3.57103e-05	4.919e-05	1200	600
282	1	1	"YellowField"	4004.5	-3156.25	2562.5	2930	0	1.5	0	3.57103e-05	4.919e-05	1200	600
283	1	1	"YellowField"	4004.5	-3156.25	2562.5	2930	0	1.5	0	3.57103e-05	4.919e-05	1200	600
284	1	1	"YellowField"	4004.5	-3156.25	2562.5	2930	0	1.5	0	3.57103e-05	4.919e-05	1200	600
285	1	1	"YellowField"	4004.5	-3156.25	2562.5	2930	0	1.5	0	3.57103e-05	4.919e-05	1200	600
286	1	1	"YellowField"	4004.5	-3156.25	2562.5	2930	0	1.5	0	3.57103e-05	4.919e-05	1200	600
287	1	1	"YellowField"	4004.5	-3156.25	2562.5	2930	0	1.5	0	3.57103e-05	4.919e-05	1200	600
288	1	1	"YellowField"	4004.5	-3156.25	2562.5	2930	0	1.5	0	3.57103e-05	4.919e-05	1200	600
289	1	1	"YellowField"	4004.5	-3156.25	2562.5	2930	0	1.5	0	3.57103e-05	4.919e-05	1200	600
290	1	1	"YellowField"	4004.5	-3156.25	2562.5	2930	0	1.5	0	3.57103e-05	4.919e-05	1200	600
291	1	1	"YellowField"	4004.5	-3156.25	2562.5	2930	0	1.5	0	3.57103e-05	4.919e-05	1200	600
292	1	1	"YellowField"	4004.5	-3156.25	2562.5	2930	0	1.5	0	3.57103e-05	4.919e-05	1200	600
293	1	1	"YellowField"	4004.5	-3156.25	2562.5	2930	0	1.5	0	3.57103e-05	4.919e-05	1200	600
294	1	1	"YellowField"	4004.5	-3156.25	2562.5	2930	0	1.5	0	3.57103e-05	4.919e-05	1200	600
295	1	1	"YellowField"	4004.5	-3156.25	2562.5	2930	0	1.5	0	3.57103e-05	4.919e-05	1200	600
296	1	1	"YellowField"	4004.5	-3156.25	2562.5	2930	0	1.5	0	3.57103e-05	4.919e-05	1200	600
297	1	1	"YellowField"	4004.5	-3156.25	2562.5	2930	0	1.5	0	3.57103e-05	4.919e-05	1200	600
298	1	1	"YellowField"	4004.5	-3156.25	2562.5	2930	0	1.5	0	3.57103e-05	4.919e-05	1200	600
299	1	1	"YellowField"	4004.5	-3156.25	2562.5	2930	0	1.5	0	3.57103e-05	4.919e-05	1200	600
300	1	1	"YellowField"	4004.5	-3156.25	2562.5	2930	0	1.5	0	3.57103e-05	4.919e-05	1200	600
301	1	1	"YellowField"	4004.5	-3156.25	2562.5	2930	0	1.5	0	3.57103e-05	4.919e-05	1200	600
302	1	1	"YellowField"	4004.5	-3156.25	2562.5	2930	0	1.5	0	3.57103e-05	4.919e-05	1200	600
303	1	1	"YellowField"	4004.5	-3156.25	2562.5	2930	0	1.5	0	3.57103e-05	4.919e-05	1200	600
304	1	1	"YellowField"	4004.5	-3156.25	2562.5	2930	0	1.5	0	3.57103e-05	4.919e-05	1200	600
305	1	1	"YellowField"	4004.5	-3156.25	2562.5	2930	0	1.5	0	3.57103e-05	4.919e-05	1200	600
306	1	1	"YellowField"	4004.5	-3156.25	2562.5	2930	0	1.5	0	3.57103e-05	4.919e-05	1200	600
307	1	1	"YellowField"	4004.5	-3156.25	2562.5	2930	0	1.5	0	3.57103e-05	4.919e-05	1200	600
308	1	1	"YellowField"	4004.5	-3156.25	2562.5	2930	0	1.5	0	3.57103e-05	4.919e-05	1200	600
309	1	1	"YellowField"	4004.5	-3156.25	2562.5	2930	0	1.5	0	3.57103e-05	4.919e-05	1200	600
310	1	1	"YellowField"	4004.5	-3156.25	2562.5	2930	0	1.5	0	3.57103e-05	4.919e-05	1200	600
311	1	1	"YellowField"	4004.5	-3156.25	2562.5	2930	0	1.5	0	3.57103e-05	4.919e-05	1200	600
312	1	1	"YellowField"	4004.5	-3156.25	2562.5	2930	0	1.5	0	3.57103e-05	4.919e-05	1200	600
313	1	1	"YellowField"	4004.5	-3156.25	2562.5	2930	0	1.5	0	3.57103e-05	4.919e-05	1200	600
314	1	1	"YellowField"	4004.5	-3156.25	2562.5	2930	0	1.5	0	3.57103e-05	4.919e-05	1200	600
315	1	1	"YellowField"	4004.5	-3156.25	2562.5	2930	0	1.5	0	3.57103e-05	4.919e-05	1200	600
316	1	1	"YellowField"	4004.5	-3156.25	2562.5	2930	0	1.5	0	3.57103e-05	4.919e-05	1200	600
317	1	1	"YellowField"	4004.5	-3156.25	2562.5	2930	0	1.5	0	3.57103e-05	4.919e-05	1200	600
318	1	1	"YellowField"	4004.5	-3156.25	2562.5	2930	0	1.5	0	3.57103e-05	4.919e-05	1200	600
319	1	1	"YellowField"	4004.5	-3156.25	2562.5	2930	0	1.5	0	3.57103e-05	4.919e-05	1200	600
320	1	1	"YellowField"	4004.5	-3156.25	2562.5	2930	0	1.5	0	3.57103e-05	4.919e-05	1200	600
321	1	1	"YellowField"	4004.5	-3156.25	2562.5	2930	0	1.5	0	3.57103e-05	4.919e-05	1200	600
322	1	1	"YellowField"	4004.5	-3156.25	2562.5	2930	0	1.5	0	3.57103e-05	4.919e-05	1200	600
323	1	1	"YellowField"	4004.5	-3156.25	2562.5	2930	0	1.5	0	3.57103e-05	4.919e-05	1200	600
324	1	1	"YellowField"	4004.5	-3156.25	2562.5	2930	0	1.5	0	3.57103e-05	4.919e-05	1200	600
325	1	1	"YellowField"	4004.5	-3156.25	2562.5	2930	0	1.5	0	3.57103e-05	4.919e-05	1200	600
326	1	1	"YellowField"	4004.5	-3156.25	2562.5	2930	0	1.5	0	3.57103e-05	4.919e-05	1200	600
327	1	1	"YellowField"	4004.5	-3156.25	2562.5	2930	0	1.5	0	3.57103e-05	4.919e-05	1200	600
328	1	1	"YellowField"	4004.5	-3156.25	2562.5	2930	0	1.5	0	3.57103e-05	4.919e-05	1200	600
329	1	1	"YellowField"	4004.5	-3156.25	2562.5	2930	0	1.5	0	3.57103e-05	4.919e-05	1200	600
330	1	1	"YellowField"	4004.5	-3156.25	2562.5	2930	0	1.5	0	3.57103e-05	4.919e-05	1200	600
331	1	1	"YellowField"	4004.5	-3156.25	2562.5	2930	0	1.5	0	3.57103e-05	4.919e-05	1200	600
332	1	1	"YellowField"	4004.5	-3156.25	2562.5	2930	0	1.5	0	3.57103e-05	4.919e-05	1200	600
333	1	1	"YellowField"	4004.5	-3156.25	2562.5	2930	0	1.5	0	3.57103e-05	4.919e-05	1200	600
334	1	1	"YellowField"	4004.5	-3156.25	2562.5	2930	0	1.5	0	3.57103e-05	4.919e-05	1200	600
335	1	1	"YellowField"	4004.5	-3156.25	2562.5	2930	0	1.5	0	3.57103e-05	4.919e-05	1200	600
336	1	1	"YellowField"	4004.5	-3156.25	2562.5	2930	0	1.5	0	3.57103e-05	4.919e-05	1200	600
337	1	1	"YellowField"	4004.5	-3156.25	2562.5	2930	0	1.5	0	3.57103e-05	4.919e-05	1200	600
338	1	1	"YellowField"	4004.5	-3156.25	2562.5	2930	0	1.5	0	3.57103e-05	4.919e-05	1200	600
339	1	1	"YellowField"	4004.5	-3156.25	2562.5	2930	0	1.5	0	3.57103e-05	4.919e-05	1200	600
340	1	1	"YellowField"	4004.5	-3156.25	2562.5	2930	0	1.5	0	3.57103e-05	4.919e-05	1200	600
341	1	1	"YellowField"	4004.5	-3156.25	2562.5	2930	0	1.5	0	3.57103e-05	4.919e-05	1200	600
342	1	1	"YellowField"	4004.5	-3156.25	2562.5	2930	0	1.5	0	3.57103e-05	4.919e-05	1200	600
343	1	1	"YellowField"	4004.5	-3156.25	2562.5	2930	0	1.5	0	3.57103e-05	4.919e-05	1200	600
344	1	1	"YellowField"	4004.5	-3156.25	2562.5	2930	0	1.5	0	3.57103e-05	4.919e-05	1200	600
345	1	1	"YellowField"	4004.5	-3156.25	2562.5	2930	0	1.5	0	3.57103e-05	4.919e-05	1200	600
346	1	1	"YellowField"	4004.5	-3156.25	2562.5	2930	0	1.5	0	3.57103e-05	4.919e-05	1200	600
347	1	1	"YellowField"	4004.5	-3156.25	2562.5	2930	0	1.5	0	3.57103e-05	4.919e-05	1200	600
348	1	1	"YellowField"	4004.5	-3156.25	2562.5	2930	0	1.5	0	3.57103e-05	4.919e-05	1200	600
349	1	1	"YellowField"	4004.5	-3156.25	2562.5	2930	0	1.5	0	3.57103e-05	4.919e-05	1200	600
350	1	1	"YellowField"	4004.5	-3156.25	2562.5	2930	0	1.5	0	3.57103e-05	4.919e-05	1200	600
351	1	1	"YellowField"	4004.5	-3156.25	2562.5	2930	0	1.5	0	3.57103e-05	4.919e-05	1200	600
352	1	1	"YellowField"	4004.5	-3156.25	2562.5	2930	0	1.5	0	3.57103e-05	4.919e-05	1200	600
353	1	1	"YellowField"	4004.5	-3156.25	2562.5	2930	0	1.5	0	3.57103e-05	4.919e-05	1200	600
354	1	1	"YellowField"	4004.5	-3156.25	2562.5	2930	0	1.5	0	3.57103e-05	4.919e-05	1200	600
355	1	1	"YellowField"	4004.5	-3156.25	2562.5	2930	0	1.5	0	3.57103e-05	4.919e-05	1200	600
356	1	1	"YellowField"	4004.5	-3156.25	2562.5	2930	0	1.5	0	3.57103e-05	4.919e-05	1200	600
357	1	1	"YellowField"	4004.5	-3156.25	2562.5	2930	0	1.5	0	3.57103e-05	4.919e-05	1200	600
358	1	1	"YellowField"	4004.5	-3156.25	2562.5	2930	0	1.5	0	3.57103e-05	4.919e-05	1200	600
359	1	1	"YellowField"	4004.5	-3156.25	2562.5	2930	0	1.5	0	3.57103e-05	4.919e-05	1200	600
360	1	1	"YellowField"	4004.5	-3156.25	2562.5	2930	0	1.5	0	3.57103e-05	4.919e-05	1200	600
361	1	1	"YellowField"	4004.5	-3156.25	2562.5	2930	0	1.5	0	3.57103e-05	4.919e-05	1200	600
362	1	1	"YellowField"	4004.5	-3156.25	2562.5	2930	0	1.5	0	3.57103e-05	4.919e-05	1200	600
363	1	1	"YellowField"	4004.5	-3156.25	2562.5	2930	0	1.5	0	3.57103e-05	4.919e-05	1200	600
364	1	1	"YellowField"	4004.5	-3156.25	2562.5	2930	0	1.5	0	3.57103e-05	4.919e-05	1200	600
365	1	1	"YellowField"	4004.5	-3156.25	2562.5	2930	0	1.5	0	3.57103e-05	4.919e-05	1200	600
1	2	2	"BlueField"	2378.7	-468.75	2562.5	115234	0	1.5	0	0.0020862	0.00194299	1200	600
2	2	2	"BlueField"	2378.7	-468.75	2562.5	115234	0	1.5	0	0.0020862	0.00194299	1200	600
3	2	2	"BlueField"	2378.7	-468.75	2562.5	115234	0	1.5	0	0.0020862	0.00194299	1200	600
4	2	2	"BlueField"	2378.7	-468.75	2562.5	115234	0	1.5	0	0.0020862	0.00194299	1200	600
5	2	2	"BlueField"	2378.7	-468.75	2562.5	115234	0	1.5	0	0.0020862	0.00194299	1200	600
6	2	2	"BlueField"	2378.7	-468.75	2562.5	115234	0	1.5	0	0.0020862	0.00194299	1200	600
7	2	2	"BlueField"	2378.7	-468.75	2562.5	115234	0	1.5	0	0.0020862	0.00194299	1200	600
8	2	2	"BlueField"	2378.7	-468.75	2562.5	115234	0	1.5	0	0.0020862	0.00194299	1200	600
9	2	2	"BlueField"	2378.7	-468.75	2562.5	115234	0	1.5	0	0.0020862	0.00194299	1200	600
10	2	2	"BlueField"	2378.7	-468.75	2562.5	115234	0	1.5	0	0.0020862	0.00194299	1200	600
11	2	2	"BlueField"	2378.7	-468.75	2562.5	115234	0	1.5	0	0.0020862	0.00194299	1200	600
12	2	2	"BlueField"	2378.7	-468.75	2562.5	115234	0	1.5	0	0.0020862	0.00194299	1200	600
13	2	2	"BlueField"	2378.7	-468.75	2562.5	115234	0	1.5	0	0.0020862	0.00194299	1200	600
14	2	2	"BlueField"	2378.7	-468.75	2562.5	115234	0	1.5	0	0.0020862	0.00194299	1200	600
15	2	2	"BlueField"	2378.7	-468.75	2562.5	115234	0	1.5	0	0.0020862	0.00194299	1200	600
16	2	2	"BlueField"	2378.7	-468.75	2562.5	115234	0	1.5	0	0.0020862	0.00194299	1200	600
17	2	2	"BlueField"	2378.7	-468.75	2562.5	115234	0	1.5	0	0.0020862	0.00194299	1200	600
18	2	2	"BlueField"	2378.7	-468.75	2562.5	115234	0	1.5	0	0.0020862	0.00194299	1200	600
19	2	2	"BlueField"	2378.7	-468.75	2562.5	115234	0	1.5	0	0.0020862	0.00194299	1200	600
20	2	2	"BlueField"	2378.7	-468.75	2562.5	115234	0	1.5	0	0.0020862	0.00194299	1200	600
21	2	2	"BlueField"	2378.7	-468.75	2562.5	115234	0	1.5	0	0.0020862	0.00194299	1200	600
22	2	2	"BlueField"	2378.7	-468.75	2562.5	115234	0	1.5	0	0.0020862	0.00194299	1200	600
23	2	2	"BlueField"	2378.7	-468.75	2562.5	115234	0	1.5	0	0.0020862	0.00194299	1200	600
24	2	2	"BlueField"	2378.7	-468.75	2562.5	115234	0	1.5	0	0.0020862	0.00194299	1200	600
25	2	2	"BlueField"	2378.7	-468.75	2562.5	115234	0	1.5	0	0.0020862	0.00194299	1200	600
26	2	2	"BlueField"	2378.7	-468.75	2562.5	115234	0	1.5	0	0.0020862	0.00194299	1200	600
27	2	2	"BlueField"	2378.7	-468.75	2562.5	115234	0	1.5	0	0.0020862	0.00194299	1200	600
28	2	2	"BlueField"	2378.7	-468.75	2562.5	115234	0	1.5	0	0.0020862	0.00194299	1200	600
29	2	2	"BlueField"	2378.7	-468.75	2562.5	115234	0	1.5	0	0.0020862	0.00194299	1200	600
30	2	2	"BlueField"	2378.7	-468.75	2562.5	115234	7.682	1.5	0.48	0.0020862	0.00194299	1200	600
31	2	2	"BlueField"	2378.7	-468.75	2562.5	115234	15.365	1.5	0.96	0.0020862	0.00194299	1200	600
32	2	2	"BlueField"	2378.7	-468.75	2562.5	115234	23.047	1.5	1.44	0.0020862	0.00194299	1200	600
33	2	2	"BlueField"	2378.7	-468.75	2562.5	115234	30.729	1.5	1.921	0.0020862	0.00194299	1200	600
34	2	2	"BlueField"	2378.7	-468.75	2562.5	115234	38.411	1.5	2.401	0.0020862	0.00194299	1200	600
35	2	2	"BlueField"	2378.7	-468.75	2562.5	115234	46.094	1.5	2.881	0.0020862	0.00194299	1200	600
36	2	2	"BlueField"	2378.7	-468.75	2562.5	115234	53.776	1.5	3.361	0.0020862	0.00194299	1200	600
37	2	2	"BlueField"	2378.7	-468.75	2562.5	115234	61.458	1.5	3.841	0.0020862	0.00194299	1200	600
38	2	2	"BlueField"	2378.7	-468.75	2562.5	115234	69.14	1.5	4.321	0.0020862	0.00194299	1200	600
39	2	2	"BlueField"	2378.7	-468.75	2562.5	115234	76.823	1.5	4.801	0.0020862	0.00194299	1200	600
40	2	2	"BlueField"	2378.7	-468.75	2562.5	115234	84.505	1.5	5.282	0.0020862	0.00194299	1200	600
41	2	2	"BlueField"	2378.7	-468.75	2562.5	115234	92.187	1.5	5.762	0.0020862	0.00194299	1200	600
42	2	2	"BlueField"	2378.7	-468.75	2562.5	115234	99.869	1.5	6.242	0.0020862	0.00194299	1200	600
43	2	2	"BlueField"	2378.7	-468.75	2562.5	115234	107.552	1.5	6.722	0.0020862	0.00194299	1200	600
44	2	2	"BlueField"	2378.7	-468.75	2562.5	115234	115.234	1.5	7.202	0.0020862	0.00194299	1200	600
45	2	2	"BlueField"	2378.7	-468.75	2562.5	115234	122.916	1.5	7.682	0.0020862	0.00194299	1200	600
46	2	2	"BlueField"	2378.7	-468.75	2562.5	115234	130.599	1.5	8.162	0.0020862	0.00194299	1200	600
47	2	2	"BlueField"	2378.7	-468.75	2562.5	115234	138.281	1.5	8.643	0.0020862	0.00194299	1200	600
48	2	2	"BlueField"	2378.7	-468.75	2562.5	115234	145.963	1.5	9.123	0.0020862	0.00194299	1200	600
49	2	2	"BlueField"	2378.7	-468.75	2562.5	115234	153.645	1.5	9.603	0.0020862	0.00194299	1200	600
50	2	2	"BlueField"	2378.7	-468.75	2562.5	115234	161.328	1.5	10.083	0.0020862	0.00194299	1200	600
51	2	2	"BlueField"	2378.7	-468.75	2562.5	115234	169.01	1.5	10.563	0.0020862	0.00194299	1200	600
52	2	2	"BlueField"	2378.7	-468.75	2562.5	115234	176.692	1.5	11.043	0.0020862	0.00194299	1200	600
53	2	2	"BlueField"	2378.7	-468.75	2562.5	115234	184.374	1.5	11.523	0.0020862	0.00194299	1200	600
54	2	2	"BlueField"	2378.7	-468.75	2562.5	115234	192.057	1.5	12.004	0.0020862	0.00194299	1200	600
55	2	2	"BlueField"	2378.7	-468.75	2562.5	115234	199.739	1.5	12.484	0.0020862	0.00194299	1200	600
56	2	2	"BlueField"	2378.7	-468.75	2562.5	115234	207.421	1.5	12.964	0.0020862	0.00194299	1200	600
57	2	2	"BlueField"	2378.7	-468.75	2562.5	115234	215.103	1.5	13.444	0.0020862	0.00194299	1200	600
58	2	2	"BlueField"	2378.7	-468.75	2562.5	115234	222.786	1.5	13.924	0.0020862	0.00194299	1200	600
59	2	2	"BlueField"	2378.7	-468.75	2562.5	115234	230.468	1.5	14.404	0.0020862	0.00194299	1200	600
60	2	2	"BlueField"	2378.7	-468.75	2562.5	115234	230.468	1.5	14.404	0.0020862	0.00194299	1200	600
61	2	2	"BlueField"	2378.7	-468.75	2562.5	115234	230.468	1.5	14.404	0.0020862	0.00194299	1200	600
62	2	2	"BlueField"	2378.7	-468.75	2562.5	115234	230.468	1.5	14.404	0.0020862	0.00194299	1200	600
63	2	2	"BlueField"	2378.7	-468.75	2562.5	115234	230.468	1.5	14.404	0.0020862	0.00194299	1200	600
64	2	2	"BlueField"	2378.7	-468.75	2562.5	115234	230.468	1.5	14.404	0.0020862	0.00194299	1200	600
65	2	2	"BlueField"	2378.7	-468.75	2562.5	115234	230.468	1.5	14.404	0.0020862	0.00194299	1200	600
66	2	2	"BlueField"	2378.7	-468.75	2562.5	115234	230.468	1.5	14.404	0.0020862	0.00194299	1200	600
67	2	2	"BlueField"	2378.7	-468.75	2562.5	115234	230.468	1.5	14.404	0.0020862	0.00194299	1200	600
68	2	2	"BlueField"	2378.7	-468.75	2562.5	115234	230.468	1.5	14.404	0.0020862	0.00194299	1200	600
69	2	2	"BlueField"	2378.7	-468.75	2562.5	115234	230.468	1.5	14.404	0.0020862	0.00194299	1200	600
70	2	2	"BlueField"	2378.7	-468.75	2562.5	115234	230.468	1.5	14.404	0.0020862	0.00194299	1200	600
71	2	2	"BlueField"	2378.7	-468.75	2562.5	115234	230.468	1.5	14.404	0.0020862	0.00194299	1200	600
72	2	2	"BlueField"	2378.7	-468.75	2562.5	115234	230.468	1.5	14.404	0.0020862	0.00194299	1200	600
73	2	2	"BlueField"	2378.7	-468.75	2562.5	115234	230.468	1.5	14.404	0.0020862	0.00194299	1200	600
74	2	2	"BlueField"	2378.7	-468.75	2562.5	115234	230.468	1.5	14.404	0.0020862	0.00194299	1200	600
75	2	2	"BlueField"	2378.7	-468.75	2562.5	115234	230.468	1.5	14.404	0.0020862	0.00194299	1200	600
76	2	2	"BlueField"	2378.7	-468.75	2562.5	115234	230.468	1.5	14.404	0.0020862	0.00194299	1200	600
77	2	2	"BlueField"	2378.7	-468.75	2562.5	115234	230.468	1.5	14.404	0.0020862	0.00194299	1200	600
78	2	2	"BlueField"	2378.7	-468.75	2562.5	115234	230.468	1.5	14.404	0.0020862	0.00194299	1200	600
79	2	2	"BlueField"	2378.7	-468.75	2562.5	115234	230.468	1.5	14.404	0.0020862	0.00194299	1200	600
80	2	2	"BlueField"	2378.7	-468.75	2562.5	115234	230.468	1.5	14.404	0.0020862	0.00194299	1200	600
81	2	2	"BlueField"	2378.7	-468.75	2562.5	115234	230.468	1.5	14.404	0.0020862	0.00194299	1200	600
82	2	2	"BlueField"	2378.7	-468.75	2562.5	115234	230.468	1.5	14.404	0.0020862	0.00194299	1200	600
83	2	2	"BlueField"	2378.7	-468.75	2562.5	115234	230.468	1.5	14.404	0.0020862	0.00194299	1200	600
84	2	2	"BlueField"	2378.7	-468.75	2562.5	115234	230.468	1.5	14.404	0.0020862	0.00194299	1200	600
85	2	2	"BlueField"	2378.7	-468.75	2562.5	115234	230.468	1.5	14.404	0.0020862	0.00194299	1200	600
86	2	2	"BlueField"	2378.7	-468.75	2562.5	115234	230.468	1.5	14.404	0.0020862	0.00194299	1200	600
87	2	2	"BlueField"	2378.7	-468.75	2562.5	115234	230.468	1.5	14.404	0.0020862	0.00194299	1200	600
88	2	2	"BlueField"	2378.7	-468.75	2562.5	115234	230.468	1.5	14.404	0.0020862	0.00194299	1200	600
89	2	2	"BlueField"	2378.7	-468.75	2562.5	115234	230.468	1.5	14.404	0.0020862	0.00194299	1200	600
90	2	2	"BlueField"	2378.7	-468.75	2562.5	115234	230.468	1.5	14.404	0.0020862	0.00194299	1200	600
91	2	2	"BlueField"	2378.7	-468.75	2562.5	115234	230.468	1.5	14.404	0.0020862	0.00194299	1200	600
92	2	2	"BlueField"	2378.7	-468.75	2562.5	115234	230.468	1.5	14.404	0.0020862	0.00194299	1200	600
93	2	2	"BlueField"	2378.7	-468.75	2562.5	115234	230.468	1.5	14.404	0.0020862	0.00194299	1200	600
94	2	2	"BlueField"	2378.7	-468.75	2562.5	115234	230.468	1.5	14.404	0.0020862	0.00194299	1200	600
95	2	2	"BlueField"	2378.7	-468.75	2562.5	115234	230.468	1.5	14.404	0.0020862	0.00194299	1200	600
96	2	2	"BlueField"	2378.7	-468.75	2562.5	115234	230.468	1.5	14.404	0.0020862	0.00194299	1200	600
97	2	2	"BlueField"	2378.7	-468.75	2562.5	115234	230.468	1.5	14.404	0.0020862	0.00194299	1200	600
98	2	2	"BlueField"	2378.7	-468.75	2562.5	115234	230.468	1.5	14.404	0.0020862	0.00194299	1200	600
99	2	2	"BlueField"	2378.7	-468.75	2562.5	115234	230.468	1.5	14.404	0.0020862	0.00194299	1200	600
100	2	2	"BlueField"	2378.7	-468.75	2562.5	115234	230.468	1.5	14.404	0.0020862	0.00194299	1200	600
101	2	2	"BlueField"	2378.7	-468.75	2562.5	115234	230.468	1.5	14.404	0.0020862	0.00194299	1200	600
102	2	2	"BlueField"	2378.7	-468.75	2562.5	115234	230.468	1.5	14.404	0.0020862	0.00194299	1200	600
103	2	2	"BlueField"	2378.7	-468.75	2562.5	115234	230.468	1.5	14.404	0.0020862	0.00194299	1200	600
104	2	2	"BlueField"	2378.7	-468.75	2562.5	115234	230.468	1.5	14.404	0.0020862	0.00194299	1200	600
105	2	2	"BlueField"	2378.7	-468.75	2562.5	115234	230.468	1.5	14.404	0.0020862	0.00194299	1200	600
106	2	2	"BlueField"	2378.7	-468.75	2562.5	115234	230.468	1.5	14.404	0.0020862	0.00194299	1200	600
107	2	2	"BlueField"	2378.7	-468.75	2562.5	115234	230.468	1.5	14.404	0.0020862	0.00194299	1200	600
108	2	2	"BlueField"	2378.7	-468.75	2562.5	115234	230.468	1.5	14.404	0.0020862	0.00194299	1200	600
109	2	2	"BlueField"	2378.7	-468.75	2562.5	115234	230.468	1.5	14.404	0.0020862	0.00194299	1200	600
110	2	2	"BlueField"	2378.7	-468.75	2562.5	115234	230.468	1.5	14.404	0.0020862	0.00194299	1200	600
111	2	2	"BlueField"	2378.7	-468.75	2562.5	115234	230.468	1.5	14.404	0.0020862	0.00194299	1200	600
112	2	2	"BlueField"	2378.7	-468.75	2562.5	115234	230.468	1.5	14.404	0.0020862	0.00194299	1200	600
113	2	2	"BlueField"	2378.7	-468.75	2562.5	115234	230.468	1.5	14.404	0.0020862	0.00194299	1200	600
114	2	2	"BlueField"	2378.7	-468.75	2562.5	115234	230.468	1.5	14.404	0.0020862	0.00194299	1200	600
115	2	2	"BlueField"	2378.7	-468.75	2562.5	115234	230.468	1.5	14.404	0.0020862	0.00194299	1200	600
116	2	2	"BlueField"	2378.7	-468.75	2562.5	115234	230.468	1.5	14.404	0.0020862	0.00194299	1200	600
117	2	2	"BlueField"	2378.7	-468.75	2562.5	115234	230.468	1.5	14.404	0.0020862	0.00194299	1200	600
118	2	2	"BlueField"	2378.7	-468.75	2562.5	115234	230.468	1.5	14.404	0.0020862	0.00194299	1200	600
119	2	2	"BlueField"	2378.7	-468.75	2562.5	115234	230.468	1.5	14.404	0.0020862	0.00194299	1200	600
120	2	2	"BlueField"	2378.7	-468.75	2562.5	115234	230.468	1.5	14.404	0.0020862	0.00194299	1200	600
121	2	2	"BlueField"	2378.7	-468.75	2562.5	115234	230.468	1.5	14.404	0.0020862	0.00194299	1200	600
122	2	2	"BlueField"	2378.7	-468.75	2562.5	115234	230.468	1.5	14.404	0.0020862	0.00194299	1200	600
123	2	2	"BlueField"	2378.7	-468.75	2562.5	115234	230.468	1.5	14.404	0.0020862	0.00194299	1200	600
124	2	2	"BlueField"	2378.7	-468.75	2562.5	115234	230.468	1.5	14.404	0.0020862	0.00194299	1200	600
125	2	2	"BlueField"	2378.7	-468.75	2562.5	115234	230.468	1.5	14.404	0.0020862	0.00194299	1200	600
126	2	2	"BlueField"	2378.7	-468.75	2562.5	115234	230.468	1.5	14.404	0.0020862	0.00194299	1200	600
127	2	2	"BlueField"	2378.7	-468.75	2562.5	115234	230.468	1.5	14.404	0.0020862	0.00194299	1200	600
128	2	2	"BlueField"	2378.7	-468.75	2562.5	115234	230.468	1.5	14.404	0.0020862	0.00194299	1200	600
129	2	2	"BlueField"	2378.7	-468.75	2562.5	115234	230.468	1.5	14.404	0.0020862	0.00194299	1200	600
130	2	2	"BlueField"	2378.7	-468.75	2562.5	115234	230.468	1.5	14.404	0.0020862	0.00194299	1200	600
131	2	2	"BlueField"	2378.7	-468.75	2562.5	115234	230.468	1.5	14.404	0.0020862	0.00194299	1200	600
132	2	2	"BlueField"	2378.7	-468.75	2562.5	115234	230.468	1.5	14.404	0.0020862	0.00194299	1200	600
133	2	2	"BlueField"	2378.7	-468.75	2562.5	115234	230.468	1.5	14.404	0.0020862	0.00194299	1200	600
134	2	2	"BlueField"	2378.7	-468.75	2562.5	115234	230.468	1.5	14.404	0.0020862	0.00194299	1200	600
135	2	2	"BlueField"	2378.7	-468.75	2562.5	115234	230.468	1.5	14.404	0.0020862	0.00194299	1200	600
136	2	2	"BlueField"	2378.7	-468.75	2562.5	115234	230.468	1.5	14.404	0.0020862	0.00194299	1200	600
137	2	2	"BlueField"	2378.7	-468.75	2562.5	115234	230.468	1.5	14.404	0.0020862	0.00194299	1200	600
138	2	2	"BlueField"	2378.7	-468.75	2562.5	115234	230.468	1.5	14.404	0.0020862	0.00194299	1200	600
139	2	2	"BlueField"	2378.7	-468.75	2562.5	115234	230.468	1.5	14.404	0.0020862	0.00194299	1200	600
140	2	2	"BlueField"	2378.7	-468.75	2562.5	115234	230.468	1.5	14.404	0.0020862	0.00194299	1200	600
141	2	2	"BlueField"	2378.7	-468.75	2562.5	115234	230.468	1.5	14.404	0.0020862	0.00194299	1200	600
142	2	2	"BlueField"	2378.7	-468.75	2562.5	115234	230.468	1.5	14.404	0.0020862	0.00194299	1200	600
143	2	2	"BlueField"	2378.7	-468.75	2562.5	115234	230.468	1.5	14.404	0.0020862	0.00194299	1200	600
144	2	2	"BlueField"	2378.7	-468.75	2562.5	115234	230.468	1.5	14.404	0.0020862	0.00194299	1200	600
145	2	2	"BlueField"	2378.7	-468.75	2562.5	115234	230.468	1.5	14.404	0.0020862	0.00194299	1200	600
146	2	2	"BlueField"	2378.7	-468.75	2562.5	115234	230.468	1.5	14.404	0.0020862	0.00194299	1200	600
147	2	2	"BlueField"	2378.7	-468.75	2562.5	115234	230.468	1.5	14.404	0.0020862	0.00194299	1200	600
148	2	2	"BlueField"	2378.7	-468.75	2562.5	115234	230.468	1.5	14.404	0.0020862	0.00194299	1200	600
149	2	2	"BlueField"	2378.7	-468.75	2562.5	115234	230.468	1.5	14.404	0.0020862	0.00194299	1200	600
150	2	2	"BlueField"	2378.7	-468.75	2562.5	115234	230.468	1.5	14.404	0.0020862	0.00194299	1200	600
151	2	2	"BlueField"	2378.7	-468.75	2562.5	115234	230.468	1.5	14.404	0.0020862	0.00194299	1200	600
152	2	2	"BlueField"	2378.7	-468.75	2562.5	115234	230.468	1.5	14.404	0.0020862	0.00194299	1200	600
153	2	2	"BlueField"	2378.7	-468.75	2562.5	115234	230.468	1.5	14.404	0.0020862	0.00194299	1200	600
154	2	2	"BlueField"	2378.7	-468.75	2562.5	115234	230.468	1.5	14.404	0.0020862	0.00194299	1200	600
155	2	2	"BlueField"	2378.7	-468.75	2562.5	115234	230.468	1.5	14.404	0.0020862	0.00194299	1200	600
156	2	2	"BlueField"	2378.7	-468.75	2562.5	115234	230.468	1.5	14.404	0.0020862	0.00194299	1200	600
157	2	2	"BlueField"	2378.7	-468.75	2562.5	115234	230.468	1.5	14.404	0.0020862	0.00194299	1200	600
158	2	2	"BlueField"	2378.7	-468.75	2562.5	115234	230.468	1.5	14.404	0.0020862	0.00194299	1200	600
159	2	2	"BlueField"	2378.7	-468.75	2562.5	115234	230.468	1.5	14.404	0.0020862	0.00194299	1200	600
160	2	2	"BlueField"	2378.7	-468.75	2562.5	115234	230.468	1.5	14.404	0.0020862	0.00194299	1200	600
161	2	2	"BlueField"	2378.7	-468.75	2562.5	115234	230.468	1.5	14.404	0.0020862	0.00194299	1200	600
162	2	2	"BlueField"	2378.7	-468.75	2562.5	115234	230.468	1.5	14.404	0.0020862	0.00194299	1200	600
163	2	2	"BlueField"	2378.7	-468.75	2562.5	115234	230.468	1.5	14.404	0.0020862	0.00194299	1200	600
164	2	2	"BlueField"	2378.7	-468.75	2562.5	115234	230.468	1.5	14.404	0.0020862	0.00194299	1200	600
165	2	2	"BlueField"	2378.7	-468.75	2562.5	115234	230.468	1.5	14.404	0.0020862	0.00194299	1200	600
166	2	2	"BlueField"	2378.7	-468.75	2562.5	115234	230.468	1.5	14.404	0.0020862	0.00194299	1200	600
167	2	2	"BlueField"	2378.7	-468.75	2562.5	115234	230.468	1.5	14.404	0.0020862	0.00194299	1200	600
168	2	2	"BlueField"	2378.7	-468.75	2562.5	115234	230.468	1.5	14.404	0.0020862	0.00194299	1200	600
169	2	2	"BlueField"	2378.7	-468.75	2562.5	115234	230.468	1.5	14.404	0.0020862	0.00194299	1200	600
170	2	2	"BlueField"	2378.7	-468.75	2562.5	115234	230.468	1.5	14.404	0.0020862	0.00194299	1200	600
171	2	2	"BlueField"	2378.7	-468.75	2562.5	115234	230.468	1.5	14.404	0.0020862	0.00194299	1200	600
172	2	2	"BlueField"	2378.7	-468.75	2562.5	115234	230.468	1.5	14.404	0.0020862	0.00194299	1200	600
173	2	2	"BlueField"	2378.7	-468.75	2562.5	115234	230.468	1.5	14.404	0.0020862	0.00194299	1200	600
174	2	2	"BlueField"	2378.7	-468.75	2562.5	115234	230.468	1.5	14.404	0.0020862	0.00194299	1200	600
175	2	2	"BlueField"	2378.7	-468.75	2562.5	115234	230.468	1.5	14.404	0.0020862	0.00194299	1200	600
176	2	2	"BlueField"	2378.7	-468.75	2562.5	115234	230.468	1.5	14.404	0.0020862	0.00194299	1200	600
177	2	2	"BlueField"	2378.7	-468.75	2562.5	115234	230.468	1.5	14.404	0.0020862	0.00194299	1200	600
178	2	2	"BlueField"	2378.7	-468.75	2562.5	115234	230.468	1.5	14.404	0.0020862	0.00194299	1200	600
179	2	2	"BlueField"	2378.7	-468.75	2562.5	115234	230.468	1.5	14.404	0.0020862	0.00194299	1200	600
180	2	2	"BlueField"	2378.7	-468.75	2562.5	115234	230.468	1.5	14.404	0.0020862	0.00194299	1200	600
181	2	2	"BlueField"	2378.7	-468.75	2562.5	115234	230.468	1.5	14.404	0.0020862	0.00194299	1200	600
182	2	2	"BlueField"	2378.7	-468.75	2562.5	115234	230.468	1.5	14.404	0.0020862	0.00194299	1200	600
183	2	2	"BlueField"	2378.7	-468.75	2562.5	115234	230.468	1.5	14.404	0.0020862	0.00194299	1200	600
184	2	2	"BlueField"	2378.7	-468.75	2562.5	115234	230.468	1.5	14.404	0.0020862	0.00194299	1200	600
185	2	2	"BlueField"	2378.7	-468.75	2562.5	115234	230.468	1.5	14.404	0.0020862	0.00194299	1200	600
186	2	2	"BlueField"	2378.7	-468.75	2562.5	115234	230.468	1.5	14.404	0.0020862	0.00194299	1200	600
187	2	2	"BlueField"	2378.7	-468.75	2562.5	115234	230.468	1.5	14.404	0.0020862	0.00194299	1200	600
188	2	2	"BlueField"	2378.7	-468.75	2562.5	115234	230.468	1.5	14.404	0.0020862	0.00194299	1200	600
189	2	2	"BlueField"	2378.7	-468.75	2562.5	115234	230.468	1.5	14.404	0.0020862	0.00194299	1200	600
190	2	2	"BlueField"	2378.7	-468.75	2562.5	115234	230.468	1.5	14.404	0.0020862	0.00194299	1200	600
191	2	2	"BlueField"	2378.7	-468.75	2562.5	115234	230.468	1.5	14.404	0.0020862	0.00194299	1200	600
192	2	2	"BlueField"	2378.7	-468.75	2562.5	115234	230.468	1.5	14.404	0.0020862	0.00194299	1200	600
193	2	2	"BlueField"	2378.7	-468.75	2562.5	115234	230.468	1.5	14.404	0.0020862	0.00194299	1200	600
194	2	2	"BlueField"	2378.7	-468.75	2562.5	115234	230.468	1.5	14.404	0.0020862	0.00194299	1200	600
195	2	2	"BlueField"	2378.7	-468.75	2562.5	115234	230.468	1.5	14.404	0.0020862	0.00194299	1200	600
196	2	2	"BlueField"	2378.7	-468.75	2562.5	115234	230.468	1.5	14.404	0.0020862	0.00194299	1200	600
197	2	2	"BlueField"	2378.7	-468.75	2562.5	115234	230.468	1.5	14.404	0.0020862	0.00194299	1200	600
198	2	2	"BlueField"	2378.7	-468.75	2562.5	115234	230.468	1.5	14.404	0.0020862	0.00194299	1200	600
199	2	2	"BlueField"	2378.7	-468.75	2562.5	115234	230.468	1.5	14.404	0.0020862	0.00194299	1200	600
200	2	2	"BlueField"	2378.7	-468.75	2562.5	115234	230.468	1.5	14.404	0.0020862	0.00194299	1200	600
201	2	2	"BlueField"	2378.7	-468.75	2562.5	115234	230.468	1.5	14.404	0.0020862	0.00194299	1200	600
202	2	2	"BlueField"	2378.7	-468.75	2562.5	115234	230.468	1.5	14.404	0.0020862	0.00194299	1200	600
203	2	2	"BlueField"	2378.7	-468.75	2562.5	115234	230.468	1.5	14.404	0.0020862	0.00194299	1200	600
204	2	2	"BlueField"	2378.7	-468.75	2562.5	115234	230.468	1.5	14.404	0.0020862	0.00194299	1200	600
205	2	2	"BlueField"	2378.7	-468.75	2562.5	115234	230.468	1.5	14.404	0.0020862	0.00194299	1200	600
206	2	2	"BlueField"	2378.7	-468.75	2562.5	115234	230.468	1.5	14.404	0.0020862	0.00194299	1200	600
207	2	2	"BlueField"	2378.7	-468.75	2562.5	115234	230.468	1.5	14.404	0.0020862	0.00194299	1200	600
208	2	2	"BlueField"	2378.7	-468.75	2562.5	115234	230.468	1.5	14.404	0.0020862	0.00194299	1200	600
209	2	2	"BlueField"	2378.7	-468.75	2562.5	115234	230.468	1.5	14.404	0.0020862	0.00194299	1200	600
210	2	2	"BlueField"	2378.7	-468.75	2562.5	115234	230.468	1.5	14.404	0.0020862	0.00194299	1200	600
211	2	2	"BlueField"	2378.7	-468.75	2562.5	115234	230.468	1.5	14.404	0.0020862	0.00194299	1200	600
212	2	2	"BlueField"	2378.7	-468.75	2562.5	115234	230.468	1.5	14.404	0.0020862	0.00194299	1200	600
213	2	2	"BlueField"	2378.7	-468.75	2562.5	115234	230.468	1.5	14.404	0.0020862	0.00194299	1200	600
214	2	2	"BlueField"	2378.7	-468.75	2562.5	115234	230.468	1.5	14.404	0.0020862	0.00194299	1200	600
215	2	2	"BlueField"	2378.7	-468.75	2562.5	115234	230.468	1.5	14.404	0.0020862	0.00194299	1200	600
216	2	2	"BlueField"	2378.7	-468.75	2562.5	115234	230.468	1.5	14.404	0.0020862	0.00194299	1200	600
217	2	2	"BlueField"	2378.7	-468.75	2562.5	115234	230.468	1.5	14.404	0.0020862	0.00194299	1200	600
218	2	2	"BlueField"	2378.7	-468.75	2562.5	115234	230.468	1.5	14.404	0.0020862	0.00194299	1200	600
219	2	2	"BlueField"	2378.7	-468.75	2562.5	115234	230.468	1.5	14.404	0.0020862	0.00194299	1200	600
220	2	2	"BlueField"	2378.7	-468.75	2562.5	115234	230.468	1.5	14.404	0.0020862	0.00194299	1200	600
221	2	2	"BlueField"	2378.7	-468.75	2562.5	115234	230.468	1.5	14.404	0.0020862	0.00194299	1200	600
222	2	2	"BlueField"	2378.7	-468.75	2562.5	115234	230.468	1.5	14.404	0.0020862	0.00194299	1200	600
223	2	2	"BlueField"	2378.7	-468.75	2562.5	115234	230.468	1.5	14.404	0.0020862	0.00194299	1200	600
224	2	2	"BlueField"	2378.7	-468.75	2562.5	115234	230.468	1.5	14.404	0.0020862	0.00194299	1200	600
225	2	2	"BlueField"	2378.7	-468.75	2562.5	115234	230.468	1.5	14.404	0.0020862	0.00194299	1200	600
226	2	2	"BlueField"	2378.7	-468.75	2562.5	115234	230.468	1.5	14.404	0.0020862	0.00194299	1200	600
227	2	2	"BlueField"	2378.7	-468.75	2562.5	115234	230.468	1.5	14.404	0.0020862	0.00194299	1200	600
228	2	2	"BlueField"	2378.7	-468.75	2562.5	115234	230.468	1.5	14.404	0.0020862	0.00194299	1200	600
229	2	2	"BlueField"	2378.7	-468.75	2562.5	115234	230.468	1.5	14.404	0.0020862	0.00194299	1200	600
230	2	2	"BlueField"	2378.7	-468.75	2562.5	115234	230.468	1.5	14.404	0.0020862	0.00194299	1200	600
231	2	2	"BlueField"	2378.7	-468.75	2562.5	115234	230.468	1.5	14.404	0.0020862	0.00194299	1200	600
232	2	2	"BlueField"	2378.7	-468.75	2562.5	115234	230.468	1.5	14.404	0.0020862	0.00194299	1200	600
233	2	2	"BlueField"	2378.7	-468.75	2562.5	115234	230.468	1.5	14.404	0.0020862	0.00194299	1200	600
234	2	2	"BlueField"	2378.7	-468.75	2562.5	115234	230.468	1.5	14.404	0.0020862	0.00194299	1200	600
235	2	2	"BlueField"	2378.7	-468.75	2562.5	115234	230.468	1.5	14.404	0.0020862	0.00194299	1200	600
236	2	2	"BlueField"	2378.7	-468.75	2562.5	115234	230.468	1.5	14.404	0.0020862	0.00194299	1200	600
237	2	2	"BlueField"	2378.7	-468.75	2562.5	115234	230.468	1.5	14.404	0.0020862	0.00194299	1200	600
238	2	2	"BlueField"	2378.7	-468.75	2562.5	115234	230.468	1.5	14.404	0.0020862	0.00194299	1200	600
239	2	2	"BlueField"	2378.7	-468.75	2562.5	115234	230.468	1.5	14.404	0.0020862	0.00194299	1200	600
240	2	2	"BlueField"	2378.7	-468.75	2562.5	115234	230.468	1.5	14.404	0.0020862	0.00194299	1200	600
241	2	2	"BlueField"	2378.7	-468.75	2562.5	115234	230.468	1.5	14.404	0.0020862	0.00194299	1200	600
242	2	2	"BlueField"	2378.7	-468.75	2562.5	115234	230.468	1.5	14.404	0.0020862	0.00194299	1200	600
243	2	2	"BlueField"	2378.7	-468.75	2562.5	115234	230.468	1.5	14.404	0.0020862	0.00194299	1200	600
244	2	2	"BlueField"	2378.7	-468.75	2562.5	115234	226.627	1.5	14.164	0.0020862	0.00194299	1200	600
245	2	2	"BlueField"	2378.7	-468.75	2562.5	115234	222.786	1.5	13.924	0.0020862	0.00194299	1200	600
246	2	2	"BlueField"	2378.7	-468.75	2562.5	115234	218.945	1.5	13.684	0.0020862	0.00194299	1200	600
247	2	2	"BlueField"	2378.7	-468.75	2562.5	115234	215.103	1.5	13.444	0.0020862	0.00194299	1200	600
248	2	2	"BlueField"	2378.7	-468.75	2562.5	115234	211.262	1.5	13.204	0.0020862	0.00194299	1200	600
249	2	2	"BlueField"	2378.7	-468.75	2562.5	115234	207.421	1.5	12.964	0.0020862	0.00194299	1200	600
250	2	2	"BlueField"	2378.7	-468.75	2562.5	115234	203.58	1.5	12.724	0.0020862	0.00194299	1200	600
251	2	2	"BlueField"	2378.7	-468.75	2562.5	115234	199.739	1.5	12.484	0.0020862	0.00194299	1200	600
252	2	2	"BlueField"	2378.7	-468.75	2562.5	115234	195.898	1.5	12.244	0.0020862	0.00194299	1200	600
253	2	2	"BlueField"	2378.7	-468.75	2562.5	115234	192.057	1.5	12.004	0.0020862	0.00194299	1200	600
254	2	2	"BlueField"	2378.7	-468.75	2562.5	115234	188.216	1.5	11.763	0.0020862	0.00194299	1200	600
255	2	2	"BlueField"	2378.7	-468.75	2562.5	115234	184.374	1.5	11.523	0.0020862	0.00194299	1200	600
256	2	2	"BlueField"	2378.7	-468.75	2562.5	115234	180.533	1.5	11.283	0.0020862	0.00194299	1200	600
257	2	2	"BlueField"	2378.7	-468.75	2562.5	115234	176.692	1.5	11.043	0.0020862	0.00194299	1200	600
258	2	2	"BlueField"	2378.7	-468.75	2562.5	115234	172.851	1.5	10.803	0.0020862	0.00194299	1200	600
259	2	2	"BlueField"	2378.7	-468.75	2562.5	115234	169.01	1.5	10.563	0.0020862	0.00194299	1200	600
260	2	2	"BlueField"	2378.7	-468.75	2562.5	115234	165.169	1.5	10.323	0.0020862	0.00194299	1200	600
261	2	2	"BlueField"	2378.7	-468.75	2562.5	115234	161.328	1.5	10.083	0.0020862	0.00194299	1200	600
262	2	2	"BlueField"	2378.7	-468.75	2562.5	115234	157.486	1.5	9.843	0.0020862	0.00194299	1200	600
263	2	2	"BlueField"	2378.7	-468.75	2562.5	115234	153.645	1.5	9.603	0.0020862	0.00194299	1200	600
264	2	2	"BlueField"	2378.7	-468.75	2562.5	115234	149.804	1.5	9.363	0.0020862	0.00194299	1200	600
265	2	2	"BlueField"	2378.7	-468.75	2562.5	115234	145.963	1.5	9.123	0.0020862	0.00194299	1200	600
266	2	2	"BlueField"	2378.7	-468.75	2562.5	115234	142.122	1.5	8.883	0.0020862	0.00194299	1200	600
267	2	2	"BlueField"	2378.7	-468.75	2562.5	115234	138.281	1.5	8.643	0.0020862	0.00194299	1200	600
268	2	2	"BlueField"	2378.7	-468.75	2562.5	115234	134.44	1.5	8.402	0.0020862	0.00194299	1200	600
269	2	2	"BlueField"	2378.7	-468.75	2562.5	115234	130.599	1.5	8.162	0.0020862	0.00194299	1200	600
270	2	2	"BlueField"	2378.7	-468.75	2562.5	115234	126.757	1.5	7.922	0.0020862	0.00194299	1200	600
271	2	2	"BlueField"	2378.7	-468.75	2562.5	115234	122.916	1.5	7.682	0.0020862	0.00194299	1200	600
272	2	2	"BlueField"	2378.7	-468.75	2562.5	115234	119.075	1.5	7.442	0.0020862	0.00194299	1200	600
273	2	2	"BlueField"	2378.7	-468.75	2562.5	115234	115.234	1.5	7.202	0.0020862	0.00194299	1200	600
274	2	2	"BlueField"	2378.7	-468.75	2562.5	115234	111.393	1.5	6.962	0.0020862	0.00194299	1200	600
275	2	2	"BlueField"	2378.7	-468.75	2562.5	115234	107.552	1.5	6.722	0.0020862	0.00194299	1200	600
276	2	2	"BlueField"	2378.7	-468.75	2562.5	115234	103.711	1.5	6.482	0.0020862	0.00194299	1200	600
277	2	2	"BlueField"	2378.7	-468.75	2562.5	115234	99.869	1.5	6.242	0.0020862	0.00194299	1200	600
278	2	2	"BlueField"	2378.7	-468.75	2562.5	115234	96.028	1.5	6.002	0.0020862	0.00194299	1200	600
279	2	2	"BlueField"	2378.7	-468.75	2562.5	115234	92.187	1.5	5.762	0.0020862	0.00194299	1200	600
280	2	2	"BlueField"	2378.7	-468.75	2562.5	115234	88.346	1.5	5.522	0.0020862	0.00194299	1200	600
281	2	2	"BlueField"	2378.7	-468.75	2562.5	115234	84.505	1.5	5.282	0.0020862	0.00194299	1200	600
282	2	2	"BlueField"	2378.7	-468.75	2562.5	115234	80.664	1.5	5.041	0.0020862	0.00194299	1200	600
283	2	2	"BlueField"	2378.7	-468.75	2562.5	115234	76.823	1.5	4.801	0.0020862	0.00194299	1200	600
284	2	2	"BlueField"	2378.7	-468.75	2562.5	115234	72.982	1.5	4.561	0.0020862	0.00194299	1200	600
285	2	2	"BlueField"	2378.7	-468.75	2562.5	115234	69.14	1.5	4.321	0.0020862	0.00194299	1200	600
286	2	2	"BlueField"	2378.7	-468.75	2562.5	115234	65.299	1.5	4.081	0.0020862	0.00194299	1200	600
287	2	2	"BlueField"	2378.7	-468.75	2562.5	115234	61.458	1.5	3.841	0.0020862	0.00194299	1200	600
288	2	2	"BlueField"	2378.7	-468.75	2562.5	115234	57.617	1.5	3.601	0.0020862	0.00194299	1200	600
289	2	2	"BlueField"	2378.7	-468.75	2562.5	115234	53.776	1.5	3.361	0.0020862	0.00194299	1200	600
290	2	2	"BlueField"	2378.7	-468.75	2562.5	115234	49.935	1.5	3.121	0.0020862	0.00194299	1200	600
291	2	2	"BlueField"	2378.7	-468.75	2562.5	115234	46.094	1.5	2.881	0.0020862	0.00194299	1200	600
292	2	2	"BlueField"	2378.7	-468.75	2562.5	115234	42.252	1.5	2.641	0.0020862	0.00194299	1200	600
293	2	2	"BlueField"	2378.7	-468.75	2562.5	115234	38.411	1.5	2.401	0.0020862	0.00194299	1200	600
294	2	2	"BlueField"	2378.7	-468.75	2562.5	115234	34.57	1.5	2.161	0.0020862	0.00194299	1200	600
295	2	2	"BlueField"	2378.7	-468.75	2562.5	115234	30.729	1.5	1.921	0.0020862	0.00194299	1200	600
296	2	2	"BlueField"	2378.7	-468.75	2562.5	115234	26.888	1.5	1.68	0.0020862	0.00194299	1200	600
297	2	2	"BlueField"	2378.7	-468.75	2562.5	115234	23.047	1.5	1.44	0.0020862	0.00194299	1200	600
298	2	2	"BlueField"	2378.7	-468.75	2562.5	115234	19.206	1.5	1.2	0.0020862	0.00194299	1200	600
299	2	2	"BlueField"	2378.7	-468.75	2562.5	115234	15.365	1.5	0.96	0.0020862	0.00194299	1200	600
300	2	2	"BlueField"	2378.7	-468.75	2562.5	115234	11.523	1.5	0.72	0.0020862	0.00194299	1200	600
301	2	2	"BlueField"	2378.7	-468.75	2562.5	115234	7.682	1.5	0.48	0.0020862	0.00194299	1200	600
302	2	2	"BlueField"	2378.7	-468.75	2562.5	115234	3.841	1.5	0.24	0.0020862	0.00194299	1200	600
303	2	2	"BlueField"	2378.7	-468.75	2562.5	115234	0	1.5	0	0.0020862	0.00194299	1200	600
304	2	2	"BlueField"	2378.7	-468.75	2562.5	115234	0	1.5	0	0.0020862	0.00194299	1200	600
305	2	2	"BlueField"	2378.7	-468.75	2562.5	115234	0	1.5	0	0.0020862	0.00194299	1200	600
306	2	2	"BlueField"	2378.7	-468.75	2562.5	115234	0	1.5	0	0.0020862	0.00194299	1200	600
307	2	2	"BlueField"	2378.7	-468.75	2562.5	115234	0	1.5	0	0.0020862	0.00194299	1200	600
308	2	2	"BlueField"	2378.7	-468.75	2562.5	115234	0	1.5	0	0.0020862	0.00194299	1200	600
309	2	2	"BlueField"	2378.7	-468.75	2562.5	115234	0	1.5	0	0.0020862	0.00194299	1200	600
310	2	2	"BlueField"	2378.7	-468.75	2562.5	115234	0	1.5	0	0.0020862	0.00194299	1200	600
311	2	2	"BlueField"	2378.7	-468.75	2562.5	115234	0	1.5	0	0.0020862	0.00194299	1200	600
312	2	2	"BlueField"	2378.7	-468.75	2562.5	115234	0	1.5	0	0.0020862	0.00194299	1200	600
313	2	2	"BlueField"	2378.7	-468.75	2562.5	115234	0	1.5	0	0.0020862	0.00194299	1200	600
314	2	2	"BlueField"	2378.7	-468.75	2562.5	115234	0	1.5	0	0.0020862	0.00194299	1200	600
315	2	2	"BlueField"	2378.7	-468.75	2562.5	115234	0	1.5	0	0.0020862	0.00194299	1200	600
316	2	2	"BlueField"	2378.7	-468.75	2562.5	115234	0	1.5	0	0.0020862	0.00194299	1200	600
317	2	2	"BlueField"	2378.7	-468.75	2562.5	115234	0	1.5	0	0.0020862	0.00194299	1200	600
318	2	2	"BlueField"	2378.7	-468.75	2562.5	115234	0	1.5	0	0.0020862	0.00194299	1200	600
319	2	2	"BlueField"	2378.7	-468.75	2562.5	115234	0	1.5	0	0.0020862	0.00194299	1200	600
320	2	2	"BlueField"	2378.7	-468.75	2562.5	115234	0	1.5	0	0.0020862	0.00194299	1200	600
321	2	2	"BlueField"	2378.7	-468.75	2562.5	115234	0	1.5	0	0.0020862	0.00194299	1200	600
322	2	2	"BlueField"	2378.7	-468.75	2562.5	115234	0	1.5	0	0.0020862	0.00194299	1200	600
323	2	2	"BlueField"	2378.7	-468.75	2562.5	115234	0	1.5	0	0.0020862	0.00194299	1200	600
324	2	2	"BlueField"	2378.7	-468.75	2562.5	115234	0	1.5	0	0.0020862	0.00194299	1200	600
325	2	2	"BlueField"	2378.7	-468.75	2562.5	115234	0	1.5	0	0.0020862	0.00194299	1200	600
326	2	2	"BlueField"	2378.7	-468.75	2562.5	115234	0	1.5	0	0.0020862	0.00194299	1200	600
327	2	2	"BlueField"	2378.7	-468.75	2562.5	115234	0	1.5	0	0.0020862	0.00194299	1200	600
328	2	2	"BlueField"	2378.7	-468.75	2562.5	115234	0	1.5	0	0.0020862	0.00194299	1200	600
329	2	2	"BlueField"	2378.7	-468.75	2562.5	115234	0	1.5	0	0.0020862	0.00194299	1200	600
330	2	2	"BlueField"	2378.7	-468.75	2562.5	115234	0	1.5	0	0.0020862	0.00194299	1200	600
331	2	2	"BlueField"	2378.7	-468.75	2562.5	115234	0	1.5	0	0.0020862	0.00194299	1200	600
332	2	2	"BlueField"	2378.7	-468.75	2562.5	115234	0	1.5	0	0.0020862	0.00194299	1200	600
333	2	2	"BlueField"	2378.7	-468.75	2562.5	115234	0	1.5	0	0.0020862	0.00194299	1200	600
334	2	2	"BlueField"	2378.7	-468.75	2562.5	115234	0	1.5	0	0.0020862	0.00194299	1200	600
335	2	2	"BlueField"	2378.7	-468.75	2562.5	115234	0	1.5	0	0.0020862	0.00194299	1200	600
336	2	2	"BlueField"	2378.7	-468.75	2562.5	115234	0	1.5	0	0.0020862	0.00194299	1200	600
337	2	2	"BlueField"	2378.7	-468.75	2562.5	115234	0	1.5	0	0.0020862	0.00194299	1200	600
338	2	2	"BlueField"	2378.7	-468.75	2562.5	115234	0	1.5	0	0.0020862	0.00194299	1200	600
339	2	2	"BlueField"	2378.7	-468.75	2562.5	115234	0	1.5	0	0.0020862	0.00194299	1200	600
340	2	2	"BlueField"	2378.7	-468.75	2562.5	115234	0	1.5	0	0.0020862	0.00194299	1200	600
341	2	2	"BlueField"	2378.7	-468.75	2562.5	115234	0	1.5	0	0.0020862	0.00194299	1200	600
342	2	2	"BlueField"	2378.7	-468.75	2562.5	115234	0	1.5	0	0.0020862	0.00194299	1200	600
343	2	2	"BlueField"	2378.7	-468.75	2562.5	115234	0	1.5	0	0.0020862	0.00194299	1200	600
344	2	2	"BlueField"	2378.7	-468.75	2562.5	115234	0	1.5	0	0.0020862	0.00194299	1200	600
345	2	2	"BlueField"	2378.7	-468.75	2562.5	115234	0	1.5	0	0.0020862	0.00194299	1200	600
346	2	2	"BlueField"	2378.7	-468.75	2562.5	115234	0	1.5	0	0.0020862	0.00194299	1200	600
347	2	2	"BlueField"	2378.7	-468.75	2562.5	115234	0	1.5	0	0.0020862	0.00194299	1200	600
348	2	2	"BlueField"	2378.7	-468.75	2562.5	115234	0	1.5	0	0.0020862	0.00194299	1200	600
349	2	2	"BlueField"	2378.7	-468.75	2562.5	115234	0	1.5	0	0.0020862	0.00194299	1200	600
350	2	2	"BlueField"	2378.7	-468.75	2562.5	115234	0	1.5	0	0.0020862	0.00194299	1200	600
351	2	2	"BlueField"	2378.7	-468.75	2562.5	115234	0	1.5	0	0.0020862	0.00194299	1200	600
352	2	2	"BlueField"	2378.7	-468.75	2562.5	115234	0	1.5	0	0.0020862	0.00194299	1200	600
353	2	2	"BlueField"	2378.7	-468.75	2562.5	115234	0	1.5	0	0.0020862	0.00194299	1200	600
354	2	2	"BlueField"	2378.7	-468.75	2562.5	115234	0	1.5	0	0.0020862	0.00194299	1200	600
355	2	2	"BlueField"	2378.7	-468.75	2562.5	115234	0	1.5	0	0.0020862	0.00194299	1200	600
356	2	2	"BlueField"	2378.7	-468.75	2562.5	115234	0	1.5	0	0.0020862	0.00194299	1200	600
357	2	2	"BlueField"	2378.7	-468.75	2562.5	115234	0	1.5	0	0.0020862	0.00194299	1200	600
358	2	2	"BlueField"	2378.7	-468.75	2562.5	115234	0	1.5	0	0.0020862	0.00194299	1200	600
359	2	2	"BlueField"	2378.7	-468.75	2562.5	115234	0	1.5	0	0.0020862	0.00194299	1200	600
360	2	2	"BlueField"	2378.7	-468.75	2562.5	115234	0	1.5	0	0.0020862	0.00194299	1200	600
361	2	2	"BlueField"	2378.7	-468.75	2562.5	115234	0	1.5	0	0.0020862	0.00194299	1200	600
362	2	2	"BlueField"	2378.7	-468.75	2562.5	115234	0	1.5	0	0.0020862	0.00194299	1200	600
363	2	2	"BlueField"	2378.7	-468.75	2562.5	115234	0	1.5	0	0.0020862	0.00194299	1200	600
364	2	2	"BlueField"	2378.7	-468.75	2562.5	115234	0	1.5	0	0.0020862	0.00194299	1200	600
365	2	2	"BlueField"	2378.7	-468.75	2562.5	115234	0	1.5	0	0.0020862	0.00194299	1200	600
1	3	3	"YellowField"	3103	1812.5	2468.75	79102	0	1.5	0	0.00061852	0.00177083	1200	600
2	3	3	"YellowField"	3103	1812.5	2468.75	79102	0	1.5	0	0.00061852	0.00177083	1200	600
3	3	3	"YellowField"	3103	1812.5	2468.75	79102	0	1.5	0	0.00061852	0.00177083	1200	600
4	3	3	"YellowField"	3103	1812.5	2468.75	79102	0	1.5	0	0.00061852	0.00177083	1200	600
5	3	3	"YellowField"	3103	1812.5	2468.75	79102	0	1.5	0	0.00061852	0.00177083	1200	600
6	3	3	"YellowField"	3103	1812.5	2468.75	79102	0	1.5	0	0.00061852	0.00177083	1200	600
7	3	3	"YellowField"	3103	1812.5	2468.75	79102	0	1.5	0	0.00061852	0.00177083	1200	600
8	3	3	"YellowField"	3103	1812.5	2468.75	79102	0	1.5	0	0.00061852	0.00177083	1200	600
9	3	3	"YellowField"	3103	1812.5	2468.75	79102	0	1.5	0	0.00061852	0.00177083	1200	600
10	3	3	"YellowField"	3103	1812.5	2468.75	79102	0	1.5	0	0.00061852	0.00177083	1200	600
11	3	3	"YellowField"	3103	1812.5	2468.75	79102	0	1.5	0	0.00061852	0.00177083	1200	600
12	3	3	"YellowField"	3103	1812.5	2468.75	79102	0	1.5	0	0.00061852	0.00177083	1200	600
13	3	3	"YellowField"	3103	1812.5	2468.75	79102	0	1.5	0	0.00061852	0.00177083	1200	600
14	3	3	"YellowField"	3103	1812.5	2468.75	79102	0	1.5	0	0.00061852	0.00177083	1200	600
15	3	3	"YellowField"	3103	1812.5	2468.75	79102	0	1.5	0	0.00061852	0.00177083	1200	600
16	3	3	"YellowField"	3103	1812.5	2468.75	79102	0	1.5	0	0.00061852	0.00177083	1200	600
17	3	3	"YellowField"	3103	1812.5	2468.75	79102	0	1.5	0	0.00061852	0.00177083	1200	600
18	3	3	"YellowField"	3103	1812.5	2468.75	79102	0	1.5	0	0.00061852	0.00177083	1200	600
19	3	3	"YellowField"	3103	1812.5	2468.75	79102	0	1.5	0	0.00061852	0.00177083	1200	600
20	3	3	"YellowField"	3103	1812.5	2468.75	79102	0	1.5	0	0.00061852	0.00177083	1200	600
21	3	3	"YellowField"	3103	1812.5	2468.75	79102	0	1.5	0	0.00061852	0.00177083	1200	600
22	3	3	"YellowField"	3103	1812.5	2468.75	79102	0	1.5	0	0.00061852	0.00177083	1200	600
23	3	3	"YellowField"	3103	1812.5	2468.75	79102	0	1.5	0	0.00061852	0.00177083	1200	600
24	3	3	"YellowField"	3103	1812.5	2468.75	79102	0	1.5	0	0.00061852	0.00177083	1200	600
25	3	3	"YellowField"	3103	1812.5	2468.75	79102	0	1.5	0	0.00061852	0.00177083	1200	600
26	3	3	"YellowField"	3103	1812.5	2468.75	79102	0	1.5	0	0.00061852	0.00177083	1200	600
27	3	3	"YellowField"	3103	1812.5	2468.75	79102	0	1.5	0	0.00061852	0.00177083	1200	600
28	3	3	"YellowField"	3103	1812.5	2468.75	79102	0	1.5	0	0.00061852	0.00177083	1200	600
29	3	3	"YellowField"	3103	1812.5	2468.75	79102	0	1.5	0	0.00061852	0.00177083	1200	600
30	3	3	"YellowField"	3103	1812.5	2468.75	79102	0	1.5	0	0.00061852	0.00177083	1200	600
31	3	3	"YellowField"	3103	1812.5	2468.75	79102	0	1.5	0	0.00061852	0.00177083	1200	600
32	3	3	"YellowField"	3103	1812.5	2468.75	79102	0	1.5	0	0.00061852	0.00177083	1200	600
33	3	3	"YellowField"	3103	1812.5	2468.75	79102	0	1.5	0	0.00061852	0.00177083	1200	600
34	3	3	"YellowField"	3103	1812.5	2468.75	79102	0	1.5	0	0.00061852	0.00177083	1200	600
35	3	3	"YellowField"	3103	1812.5	2468.75	79102	0	1.5	0	0.00061852	0.00177083	1200	600
36	3	3	"YellowField"	3103	1812.5	2468.75	79102	0	1.5	0	0.00061852	0.00177083	1200	600
37	3	3	"YellowField"	3103	1812.5	2468.75	79102	0	1.5	0	0.00061852	0.00177083	1200	600
38	3	3	"YellowField"	3103	1812.5	2468.75	79102	0	1.5	0	0.00061852	0.00177083	1200	600
39	3	3	"YellowField"	3103	1812.5	2468.75	79102	0	1.5	0	0.00061852	0.00177083	1200	600
40	3	3	"YellowField"	3103	1812.5	2468.75	79102	0	1.5	0	0.00061852	0.00177083	1200	600
41	3	3	"YellowField"	3103	1812.5	2468.75	79102	0	1.5	0	0.00061852	0.00177083	1200	600
42	3	3	"YellowField"	3103	1812.5	2468.75	79102	0	1.5	0	0.00061852	0.00177083	1200	600
43	3	3	"YellowField"	3103	1812.5	2468.75	79102	0	1.5	0	0.00061852	0.00177083	1200	600
44	3	3	"YellowField"	3103	1812.5	2468.75	79102	0	1.5	0	0.00061852	0.00177083	1200	600
45	3	3	"YellowField"	3103	1812.5	2468.75	79102	0	1.5	0	0.00061852	0.00177083	1200	600
46	3	3	"YellowField"	3103	1812.5	2468.75	79102	0	1.5	0	0.00061852	0.00177083	1200	600
47	3	3	"YellowField"	3103	1812.5	2468.75	79102	0	1.5	0	0.00061852	0.00177083	1200	600
48	3	3	"YellowField"	3103	1812.5	2468.75	79102	0	1.5	0	0.00061852	0.00177083	1200	600
49	3	3	"YellowField"	3103	1812.5	2468.75	79102	0	1.5	0	0.00061852	0.00177083	1200	600
50	3	3	"YellowField"	3103	1812.5	2468.75	79102	0	1.5	0	0.00061852	0.00177083	1200	600
51	3	3	"YellowField"	3103	1812.5	2468.75	79102	0	1.5	0	0.00061852	0.00177083	1200	600
52	3	3	"YellowField"	3103	1812.5	2468.75	79102	0	1.5	0	0.00061852	0.00177083	1200	600
53	3	3	"YellowField"	3103	1812.5	2468.75	79102	0	1.5	0	0.00061852	0.00177083	1200	600
54	3	3	"YellowField"	3103	1812.5	2468.75	79102	0	1.5	0	0.00061852	0.00177083	1200	600
55	3	3	"YellowField"	3103	1812.5	2468.75	79102	0	1.5	0	0.00061852	0.00177083	1200	600
56	3	3	"YellowField"	3103	1812.5	2468.75	79102	0	1.5	0	0.00061852	0.00177083	1200	600
57	3	3	"YellowField"	3103	1812.5	2468.75	79102	0	1.5	0	0.00061852	0.00177083	1200	600
58	3	3	"YellowField"	3103	1812.5	2468.75	79102	0	1.5	0	0.00061852	0.00177083	1200	600
59	3	3	"YellowField"	3103	1812.5	2468.75	79102	0	1.5	0	0.00061852	0.00177083	1200	600
60	3	3	"YellowField"	3103	1812.5	2468.75	79102	0	1.5	0	0.00061852	0.00177083	1200	600
61	3	3	"YellowField"	3103	1812.5	2468.75	79102	0	1.5	0	0.00061852	0.00177083	1200	600
62	3	3	"YellowField"	3103	1812.5	2468.75	79102	0	1.5	0	0.00061852	0.00177083	1200	600
63	3	3	"YellowField"	3103	1812.5	2468.75	79102	0	1.5	0	0.00061852	0.00177083	1200	600
64	3	3	"YellowField"	3103	1812.5	2468.75	79102	0	1.5	0	0.00061852	0.00177083	1200	600
65	3	3	"YellowField"	3103	1812.5	2468.75	79102	0	1.5	0	0.00061852	0.00177083	1200	600
66	3	3	"YellowField"	3103	1812.5	2468.75	79102	0	1.5	0	0.00061852	0.00177083	1200	600
67	3	3	"YellowField"	3103	1812.5	2468.75	79102	0	1.5	0	0.00061852	0.00177083	1200	600
68	3	3	"YellowField"	3103	1812.5	2468.75	79102	0	1.5	0	0.00061852	0.00177083	1200	600
69	3	3	"YellowField"	3103	1812.5	2468.75	79102	0	1.5	0	0.00061852	0.00177083	1200	600
70	3	3	"YellowField"	3103	1812.5	2468.75	79102	0	1.5	0	0.00061852	0.00177083	1200	600
71	3	3	"YellowField"	3103	1812.5	2468.75	79102	0	1.5	0	0.00061852	0.00177083	1200	600
72	3	3	"YellowField"	3103	1812.5	2468.75	79102	0	1.5	0	0.00061852	0.00177083	1200	600
73	3	3	"YellowField"	3103	1812.5	2468.75	79102	0	1.5	0	0.00061852	0.00177083	1200	600
74	3	3	"YellowField"	3103	1812.5	2468.75	79102	0	1.5	0	0.00061852	0.00177083	1200	600
75	3	3	"YellowField"	3103	1812.5	2468.75	79102	0	1.5	0	0.00061852	0.00177083	1200	600
76	3	3	"YellowField"	3103	1812.5	2468.75	79102	0	1.5	0	0.00061852	0.00177083	1200	600
77	3	3	"YellowField"	3103	1812.5	2468.75	79102	0	1.5	0	0.00061852	0.00177083	1200	600
78	3	3	"YellowField"	3103	1812.5	2468.75	79102	0	1.5	0	0.00061852	0.00177083	1200	600
79	3	3	"YellowField"	3103	1812.5	2468.75	79102	0	1.5	0	0.00061852	0.00177083	1200	600
80	3	3	"YellowField"	3103	1812.5	2468.75	79102	0	1.5	0	0.00061852	0.00177083	1200	600
81	3	3	"YellowField"	3103	1812.5	2468.75	79102	0	1.5	0	0.00061852	0.00177083	1200	600
82	3	3	"YellowField"	3103	1812.5	2468.75	79102	0	1.5	0	0.00061852	0.00177083	1200	600
83	3	3	"YellowField"	3103	1812.5	2468.75	79102	0	1.5	0	0.00061852	0.00177083	1200	600
84	3	3	"YellowField"	3103	1812.5	2468.75	79102	0	1.5	0	0.00061852	0.00177083	1200	600
85	3	3	"YellowField"	3103	1812.5	2468.75	79102	0	1.5	0	0.00061852	0.00177083	1200	600
86	3	3	"YellowField"	3103	1812.5	2468.75	79102	0	1.5	0	0.00061852	0.00177083	1200	600
87	3	3	"YellowField"	3103	1812.5	2468.75	79102	0	1.5	0	0.00061852	0.00177083	1200	600
88	3	3	"YellowField"	3103	1812.5	2468.75	79102	0	1.5	0	0.00061852	0.00177083	1200	600
89	3	3	"YellowField"	3103	1812.5	2468.75	79102	0	1.5	0	0.00061852	0.00177083	1200	600
90	3	3	"YellowField"	3103	1812.5	2468.75	79102	0	1.5	0	0.00061852	0.00177083	1200	600
91	3	3	"YellowField"	3103	1812.5	2468.75	79102	0	1.5	0	0.00061852	0.00177083	1200	600
92	3	3	"YellowField"	3103	1812.5	2468.75	79102	0	1.5	0	0.00061852	0.00177083	1200	600
93	3	3	"YellowField"	3103	1812.5	2468.75	79102	0	1.5	0	0.00061852	0.00177083	1200	600
94	3	3	"YellowField"	3103	1812.5	2468.75	79102	0	1.5	0	0.00061852	0.00177083	1200	600
95	3	3	"YellowField"	3103	1812.5	2468.75	79102	0	1.5	0	0.00061852	0.00177083	1200	600
96	3	3	"YellowField"	3103	1812.5	2468.75	79102	0	1.5	0	0.00061852	0.00177083	1200	600
97	3	3	"YellowField"	3103	1812.5	2468.75	79102	0	1.5	0	0.00061852	0.00177083	1200	600
98	3	3	"YellowField"	3103	1812.5	2468.75	79102	0	1.5	0	0.00061852	0.00177083	1200	600
99	3	3	"YellowField"	3103	1812.5	2468.75	79102	0	1.5	0	0.00061852	0.00177083	1200	600
100	3	3	"YellowField"	3103	1812.5	2468.75	79102	0	1.5	0	0.00061852	0.00177083	1200	600
101	3	3	"YellowField"	3103	1812.5	2468.75	79102	0	1.5	0	0.00061852	0.00177083	1200	600
102	3	3	"YellowField"	3103	1812.5	2468.75	79102	0	1.5	0	0.00061852	0.00177083	1200	600
103	3	3	"YellowField"	3103	1812.5	2468.75	79102	0	1.5	0	0.00061852	0.00177083	1200	600
104	3	3	"YellowField"	3103	1812.5	2468.75	79102	0	1.5	0	0.00061852	0.00177083	1200	600
105	3	3	"YellowField"	3103	1812.5	2468.75	79102	0	1.5	0	0.00061852	0.00177083	1200	600
106	3	3	"YellowField"	3103	1812.5	2468.75	79102	0	1.5	0	0.00061852	0.00177083	1200	600
107	3	3	"YellowField"	3103	1812.5	2468.75	79102	0	1.5	0	0.00061852	0.00177083	1200	600
108	3	3	"YellowField"	3103	1812.5	2468.75	79102	0	1.5	0	0.00061852	0.00177083	1200	600
109	3	3	"YellowField"	3103	1812.5	2468.75	79102	0	1.5	0	0.00061852	0.00177083	1200	600
110	3	3	"YellowField"	3103	1812.5	2468.75	79102	0	1.5	0	0.00061852	0.00177083	1200	600
111	3	3	"YellowField"	3103	1812.5	2468.75	79102	0	1.5	0	0.00061852	0.00177083	1200	600
112	3	3	"YellowField"	3103	1812.5	2468.75	79102	0	1.5	0	0.00061852	0.00177083	1200	600
113	3	3	"YellowField"	3103	1812.5	2468.75	79102	0	1.5	0	0.00061852	0.00177083	1200	600
114	3	3	"YellowField"	3103	1812.5	2468.75	79102	0	1.5	0	0.00061852	0.00177083	1200	600
115	3	3	"YellowField"	3103	1812.5	2468.75	79102	0	1.5	0	0.00061852	0.00177083	1200	600
116	3	3	"YellowField"	3103	1812.5	2468.75	79102	0	1.5	0	0.00061852	0.00177083	1200	600
117	3	3	"YellowField"	3103	1812.5	2468.75	79102	0	1.5	0	0.00061852	0.00177083	1200	600
118	3	3	"YellowField"	3103	1812.5	2468.75	79102	0	1.5	0	0.00061852	0.00177083	1200	600
119	3	3	"YellowField"	3103	1812.5	2468.75	79102	0	1.5	0	0.00061852	0.00177083	1200	600
120	3	3	"YellowField"	3103	1812.5	2468.75	79102	0	1.5	0	0.00061852	0.00177083	1200	600
121	3	3	"YellowField"	3103	1812.5	2468.75	79102	28.251	1.5	5.65	0.00061852	0.00177083	1200	600
122	3	3	"YellowField"	3103	1812.5	2468.75	79102	56.501	1.5	11.3	0.00061852	0.00177083	1200	600
123	3	3	"YellowField"	3103	1812.5	2468.75	79102	84.752	1.5	16.95	0.00061852	0.00177083	1200	600
124	3	3	"YellowField"	3103	1812.5	2468.75	79102	113.003	1.5	22.601	0.00061852	0.00177083	1200	600
125	3	3	"YellowField"	3103	1812.5	2468.75	79102	141.254	1.5	28.251	0.00061852	0.00177083	1200	600
126	3	3	"YellowField"	3103	1812.5	2468.75	79102	169.504	1.5	33.901	0.00061852	0.00177083	1200	600
127	3	3	"YellowField"	3103	1812.5	2468.75	79102	197.755	1.5	39.551	0.00061852	0.00177083	1200	600
128	3	3	"YellowField"	3103	1812.5	2468.75	79102	226.006	1.5	45.201	0.00061852	0.00177083	1200	600
129	3	3	"YellowField"	3103	1812.5	2468.75	79102	254.256	1.5	50.851	0.00061852	0.00177083	1200	600
130	3	3	"YellowField"	3103	1812.5	2468.75	79102	282.507	1.5	56.501	0.00061852	0.00177083	1200	600
131	3	3	"YellowField"	3103	1812.5	2468.75	79102	310.758	1.5	62.152	0.00061852	0.00177083	1200	600
132	3	3	"YellowField"	3103	1812.5	2468.75	79102	339.009	1.5	67.802	0.00061852	0.00177083	1200	600
133	3	3	"YellowField"	3103	1812.5	2468.75	79102	367.259	1.5	73.452	0.00061852	0.00177083	1200	600
134	3	3	"YellowField"	3103	1812.5	2468.75	79102	395.51	1.5	79.102	0.00061852	0.00177083	1200	600
135	3	3	"YellowField"	3103	1812.5	2468.75	79102	395.51	1.5	79.102	0.00061852	0.00177083	1200	600
136	3	3	"YellowField"	3103	1812.5	2468.75	79102	395.51	1.5	79.102	0.00061852	0.00177083	1200	600
137	3	3	"YellowField"	3103	1812.5	2468.75	79102	395.51	1.5	79.102	0.00061852	0.00177083	1200	600
138	3	3	"YellowField"	3103	1812.5	2468.75	79102	395.51	1.5	79.102	0.00061852	0.00177083	1200	600
139	3	3	"YellowField"	3103	1812.5	2468.75	79102	395.51	1.5	79.102	0.00061852	0.00177083	1200	600
140	3	3	"YellowField"	3103	1812.5	2468.75	79102	395.51	1.5	79.102	0.00061852	0.00177083	1200	600
141	3	3	"YellowField"	3103	1812.5	2468.75	79102	395.51	1.5	79.102	0.00061852	0.00177083	1200	600
142	3	3	"YellowField"	3103	1812.5	2468.75	79102	395.51	1.5	79.102	0.00061852	0.00177083	1200	600
143	3	3	"YellowField"	3103	1812.5	2468.75	79102	395.51	1.5	79.102	0.00061852	0.00177083	1200	600
144	3	3	"YellowField"	3103	1812.5	2468.75	79102	395.51	1.5	79.102	0.00061852	0.00177083	1200	600
145	3	3	"YellowField"	3103	1812.5	2468.75	79102	395.51	1.5	79.102	0.00061852	0.00177083	1200	600
146	3	3	"YellowField"	3103	1812.5	2468.75	79102	395.51	1.5	79.102	0.00061852	0.00177083	1200	600
147	3	3	"YellowField"	3103	1812.5	2468.75	79102	395.51	1.5	79.102	0.00061852	0.00177083	1200	600
148	3	3	"YellowField"	3103	1812.5	2468.75	79102	395.51	1.5	79.102	0.00061852	0.00177083	1200	600
149	3	3	"YellowField"	3103	1812.5	2468.75	79102	395.51	1.5	79.102	0.00061852	0.00177083	1200	600
150	3	3	"YellowField"	3103	1812.5	2468.75	79102	395.51	1.5	79.102	0.00061852	0.00177083	1200	600
151	3	3	"YellowField"	3103	1812.5	2468.75	79102	395.51	1.5	79.102	0.00061852	0.00177083	1200	600
152	3	3	"YellowField"	3103	1812.5	2468.75	79102	395.51	1.5	79.102	0.00061852	0.00177083	1200	600
153	3	3	"YellowField"	3103	1812.5	2468.75	79102	395.51	1.5	79.102	0.00061852	0.00177083	1200	600
154	3	3	"YellowField"	3103	1812.5	2468.75	79102	395.51	1.5	79.102	0.00061852	0.00177083	1200	600
155	3	3	"YellowField"	3103	1812.5	2468.75	79102	395.51	1.5	79.102	0.00061852	0.00177083	1200	600
156	3	3	"YellowField"	3103	1812.5	2468.75	79102	395.51	1.5	79.102	0.00061852	0.00177083	1200	600
157	3	3	"YellowField"	3103	1812.5	2468.75	79102	395.51	1.5	79.102	0.00061852	0.00177083	1200	600
158	3	3	"YellowField"	3103	1812.5	2468.75	79102	395.51	1.5	79.102	0.00061852	0.00177083	1200	600
159	3	3	"YellowField"	3103	1812.5	2468.75	79102	395.51	1.5	79.102	0.00061852	0.00177083	1200	600
160	3	3	"YellowField"	3103	1812.5	2468.75	79102	395.51	1.5	79.102	0.00061852	0.00177083	1200	600
161	3	3	"YellowField"	3103	1812.5	2468.75	79102	395.51	1.5	79.102	0.00061852	0.00177083	1200	600
162	3	3	"YellowField"	3103	1812.5	2468.75	79102	395.51	1.5	79.102	0.00061852	0.00177083	1200	600
163	3	3	"YellowField"	3103	1812.5	2468.75	79102	395.51	1.5	79.102	0.00061852	0.00177083	1200	600
164	3	3	"YellowField"	3103	1812.5	2468.75	79102	395.51	1.5	79.102	0.00061852	0.00177083	1200	600
165	3	3	"YellowField"	3103	1812.5	2468.75	79102	395.51	1.5	79.102	0.00061852	0.00177083	1200	600
166	3	3	"YellowField"	3103	1812.5	2468.75	79102	369.143	1.5	73.829	0.00061852	0.00177083	1200	600
167	3	3	"YellowField"	3103	1812.5	2468.75	79102	342.775	1.5	68.555	0.00061852	0.00177083	1200	600
168	3	3	"YellowField"	3103	1812.5	2468.75	79102	316.408	1.5	63.282	0.00061852	0.00177083	1200	600
169	3	3	"YellowField"	3103	1812.5	2468.75	79102	290.041	1.5	58.008	0.00061852	0.00177083	1200	600
170	3	3	"YellowField"	3103	1812.5	2468.75	79102	263.673	1.5	52.735	0.00061852	0.00177083	1200	600
171	3	3	"YellowField"	3103	1812.5	2468.75	79102	237.306	1.5	47.461	0.00061852	0.00177083	1200	600
172	3	3	"YellowField"	3103	1812.5	2468.75	79102	210.939	1.5	42.188	0.00061852	0.00177083	1200	600
173	3	3	"YellowField"	3103	1812.5	2468.75	79102	184.571	1.5	36.914	0.00061852	0.00177083	1200	600
174	3	3	"YellowField"	3103	1812.5	2468.75	79102	158.204	1.5	31.641	0.00061852	0.00177083	1200	600
175	3	3	"YellowField"	3103	1812.5	2468.75	79102	131.837	1.5	26.367	0.00061852	0.00177083	1200	600
176	3	3	"YellowField"	3103	1812.5	2468.75	79102	105.469	1.5	21.094	0.00061852	0.00177083	1200	600
177	3	3	"YellowField"	3103	1812.5	2468.75	79102	79.102	1.5	15.82	0.00061852	0.00177083	1200	600
178	3	3	"YellowField"	3103	1812.5	2468.75	79102	52.735	1.5	10.547	0.00061852	0.00177083	1200	600
179	3	3	"YellowField"	3103	1812.5	2468.75	79102	26.367	1.5	5.273	0.00061852	0.00177083	1200	600
180	3	3	"YellowField"	3103	1812.5	2468.75	79102	0	1.5	0	0.00061852	0.00177083	1200	600
181	3	3	"YellowField"	3103	1812.5	2468.75	79102	0	1.5	0	0.00061852	0.00177083	1200	600
182	3	3	"YellowField"	3103	1812.5	2468.75	79102	0	1.5	0	0.00061852	0.00177083	1200	600
183	3	3	"YellowField"	3103	1812.5	2468.75	79102	0	1.5	0	0.00061852	0.00177083	1200	600
184	3	3	"YellowField"	3103	1812.5	2468.75	79102	0	1.5	0	0.00061852	0.00177083	1200	600
185	3	3	"YellowField"	3103	1812.5	2468.75	79102	0	1.5	0	0.00061852	0.00177083	1200	600
186	3	3	"YellowField"	3103	1812.5	2468.75	79102	0	1.5	0	0.00061852	0.00177083	1200	600
187	3	3	"YellowField"	3103	1812.5	2468.75	79102	0	1.5	0	0.00061852	0.00177083	1200	600
188	3	3	"YellowField"	3103	1812.5	2468.75	79102	0	1.5	0	0.00061852	0.00177083	1200	600
189	3	3	"YellowField"	3103	1812.5	2468.75	79102	0	1.5	0	0.00061852	0.00177083	1200	600
190	3	3	"YellowField"	3103	1812.5	2468.75	79102	0	1.5	0	0.00061852	0.00177083	1200	600
191	3	3	"YellowField"	3103	1812.5	2468.75	79102	0	1.5	0	0.00061852	0.00177083	1200	600
192	3	3	"YellowField"	3103	1812.5	2468.75	79102	0	1.5	0	0.00061852	0.00177083	1200	600
193	3	3	"YellowField"	3103	1812.5	2468.75	79102	0	1.5	0	0.00061852	0.00177083	1200	600
194	3	3	"YellowField"	3103	1812.5	2468.75	79102	0	1.5	0	0.00061852	0.00177083	1200	600
195	3	3	"YellowField"	3103	1812.5	2468.75	79102	0	1.5	0	0.00061852	0.00177083	1200	600
196	3	3	"YellowField"	3103	1812.5	2468.75	79102	0	1.5	0	0.00061852	0.00177083	1200	600
197	3	3	"YellowField"	3103	1812.5	2468.75	79102	0	1.5	0	0.00061852	0.00177083	1200	600
198	3	3	"YellowField"	3103	1812.5	2468.75	79102	0	1.5	0	0.00061852	0.00177083	1200	600
199	3	3	"YellowField"	3103	1812.5	2468.75	79102	0	1.5	0	0.00061852	0.00177083	1200	600
200	3	3	"YellowField"	3103	1812.5	2468.75	79102	0	1.5	0	0.00061852	0.00177083	1200	600
201	3	3	"YellowField"	3103	1812.5	2468.75	79102	0	1.5	0	0.00061852	0.00177083	1200	600
202	3	3	"YellowField"	3103	1812.5	2468.75	79102	0	1.5	0	0.00061852	0.00177083	1200	600
203	3	3	"YellowField"	3103	1812.5	2468.75	79102	0	1.5	0	0.00061852	0.00177083	1200	600
204	3	3	"YellowField"	3103	1812.5	2468.75	79102	0	1.5	0	0.00061852	0.00177083	1200	600
205	3	3	"YellowField"	3103	1812.5	2468.75	79102	0	1.5	0	0.00061852	0.00177083	1200	600
206	3	3	"YellowField"	3103	1812.5	2468.75	79102	0	1.5	0	0.00061852	0.00177083	1200	600
207	3	3	"YellowField"	3103	1812.5	2468.75	79102	0	1.5	0	0.00061852	0.00177083	1200	600
208	3	3	"YellowField"	3103	1812.5	2468.75	79102	0	1.5	0	0.00061852	0.00177083	1200	600
209	3	3	"YellowField"	3103	1812.5	2468.75	79102	0	1.5	0	0.00061852	0.00177083	1200	600
210	3	3	"YellowField"	3103	1812.5	2468.75	79102	0	1.5	0	0.00061852	0.00177083	1200	600
211	3	3	"YellowField"	3103	1812.5	2468.75	79102	0	1.5	0	0.00061852	0.00177083	1200	600
212	3	3	"YellowField"	3103	1812.5	2468.75	79102	0	1.5	0	0.00061852	0.00177083	1200	600
213	3	3	"YellowField"	3103	1812.5	2468.75	79102	0	1.5	0	0.00061852	0.00177083	1200	600
214	3	3	"YellowField"	3103	1812.5	2468.75	79102	0	1.5	0	0.00061852	0.00177083	1200	600
215	3	3	"YellowField"	3103	1812.5	2468.75	79102	0	1.5	0	0.00061852	0.00177083	1200	600
216	3	3	"YellowField"	3103	1812.5	2468.75	79102	0	1.5	0	0.00061852	0.00177083	1200	600
217	3	3	"YellowField"	3103	1812.5	2468.75	79102	0	1.5	0	0.00061852	0.00177083	1200	600
218	3	3	"YellowField"	3103	1812.5	2468.75	79102	0	1.5	0	0.00061852	0.00177083	1200	600
219	3	3	"YellowField"	3103	1812.5	2468.75	79102	0	1.5	0	0.00061852	0.00177083	1200	600
220	3	3	"YellowField"	3103	1812.5	2468.75	79102	0	1.5	0	0.00061852	0.00177083	1200	600
221	3	3	"YellowField"	3103	1812.5	2468.75	79102	0	1.5	0	0.00061852	0.00177083	1200	600
222	3	3	"YellowField"	3103	1812.5	2468.75	79102	0	1.5	0	0.00061852	0.00177083	1200	600
223	3	3	"YellowField"	3103	1812.5	2468.75	79102	0	1.5	0	0.00061852	0.00177083	1200	600
224	3	3	"YellowField"	3103	1812.5	2468.75	79102	0	1.5	0	0.00061852	0.00177083	1200	600
225	3	3	"YellowField"	3103	1812.5	2468.75	79102	0	1.5	0	0.00061852	0.00177083	1200	600
226	3	3	"YellowField"	3103	1812.5	2468.75	79102	0	1.5	0	0.00061852	0.00177083	1200	600
227	3	3	"YellowField"	3103	1812.5	2468.75	79102	0	1.5	0	0.00061852	0.00177083	1200	600
228	3	3	"YellowField"	3103	1812.5	2468.75	79102	0	1.5	0	0.00061852	0.00177083	1200	600
229	3	3	"YellowField"	3103	1812.5	2468.75	79102	0	1.5	0	0.00061852	0.00177083	1200	600
230	3	3	"YellowField"	3103	1812.5	2468.75	79102	0	1.5	0	0.00061852	0.00177083	1200	600
231	3	3	"YellowField"	3103	1812.5	2468.75	79102	0	1.5	0	0.00061852	0.00177083	1200	600
232	3	3	"YellowField"	3103	1812.5	2468.75	79102	0	1.5	0	0.00061852	0.00177083	1200	600
233	3	3	"YellowField"	3103	1812.5	2468.75	79102	0	1.5	0	0.00061852	0.00177083	1200	600
234	3	3	"YellowField"	3103	1812.5	2468.75	79102	0	1.5	0	0.00061852	0.00177083	1200	600
235	3	3	"YellowField"	3103	1812.5	2468.75	79102	0	1.5	0	0.00061852	0.00177083	1200	600
236	3	3	"YellowField"	3103	1812.5	2468.75	79102	0	1.5	0	0.00061852	0.00177083	1200	600
237	3	3	"YellowField"	3103	1812.5	2468.75	79102	0	1.5	0	0.00061852	0.00177083	1200	600
238	3	3	"YellowField"	3103	1812.5	2468.75	79102	0	1.5	0	0.00061852	0.00177083	1200	600
239	3	3	"YellowField"	3103	1812.5	2468.75	79102	0	1.5	0	0.00061852	0.00177083	1200	600
240	3	3	"YellowField"	3103	1812.5	2468.75	79102	0	1.5	0	0.00061852	0.00177083	1200	600
241	3	3	"YellowField"	3103	1812.5	2468.75	79102	0	1.5	0	0.00061852	0.00177083	1200	600
242	3	3	"YellowField"	3103	1812.5	2468.75	79102	0	1.5	0	0.00061852	0.00177083	1200	600
243	3	3	"YellowField"	3103	1812.5	2468.75	79102	0	1.5	0	0.00061852	0.00177083	1200	600
244	3	3	"YellowField"	3103	1812.5	2468.75	79102	0	1.5	0	0.00061852	0.00177083	1200	600
245	3	3	"YellowField"	3103	1812.5	2468.75	79102	0	1.5	0	0.00061852	0.00177083	1200	600
246	3	3	"YellowField"	3103	1812.5	2468.75	79102	0	1.5	0	0.00061852	0.00177083	1200	600
247	3	3	"YellowField"	3103	1812.5	2468.75	79102	0	1.5	0	0.00061852	0.00177083	1200	600
248	3	3	"YellowField"	3103	1812.5	2468.75	79102	0	1.5	0	0.00061852	0.00177083	1200	600
249	3	3	"YellowField"	3103	1812.5	2468.75	79102	0	1.5	0	0.00061852	0.00177083	1200	600
250	3	3	"YellowField"	3103	1812.5	2468.75	79102	0	1.5	0	0.00061852	0.00177083	1200	600
251	3	3	"YellowField"	3103	1812.5	2468.75	79102	0	1.5	0	0.00061852	0.00177083	1200	600
252	3	3	"YellowField"	3103	1812.5	2468.75	79102	0	1.5	0	0.00061852	0.00177083	1200	600
253	3	3	"YellowField"	3103	1812.5	2468.75	79102	0	1.5	0	0.00061852	0.00177083	1200	600
254	3	3	"YellowField"	3103	1812.5	2468.75	79102	0	1.5	0	0.00061852	0.00177083	1200	600
255	3	3	"YellowField"	3103	1812.5	2468.75	79102	0	1.5	0	0.00061852	0.00177083	1200	600
256	3	3	"YellowField"	3103	1812.5	2468.75	79102	0	1.5	0	0.00061852	0.00177083	1200	600
257	3	3	"YellowField"	3103	1812.5	2468.75	79102	0	1.5	0	0.00061852	0.00177083	1200	600
258	3	3	"YellowField"	3103	1812.5	2468.75	79102	0	1.5	0	0.00061852	0.00177083	1200	600
259	3	3	"YellowField"	3103	1812.5	2468.75	79102	0	1.5	0	0.00061852	0.00177083	1200	600
260	3	3	"YellowField"	3103	1812.5	2468.75	79102	0	1.5	0	0.00061852	0.00177083	1200	600
261	3	3	"YellowField"	3103	1812.5	2468.75	79102	0	1.5	0	0.00061852	0.00177083	1200	600
262	3	3	"YellowField"	3103	1812.5	2468.75	79102	0	1.5	0	0.00061852	0.00177083	1200	600
263	3	3	"YellowField"	3103	1812.5	2468.75	79102	0	1.5	0	0.00061852	0.00177083	1200	600
264	3	3	"YellowField"	3103	1812.5	2468.75	79102	0	1.5	0	0.00061852	0.00177083	1200	600
265	3	3	"YellowField"	3103	1812.5	2468.75	79102	0	1.5	0	0.00061852	0.00177083	1200	600
266	3	3	"YellowField"	3103	1812.5	2468.75	79102	0	1.5	0	0.00061852	0.00177083	1200	600
267	3	3	"YellowField"	3103	1812.5	2468.75	79102	0	1.5	0	0.00061852	0.00177083	1200	600
268	3	3	"YellowField"	3103	1812.5	2468.75	79102	0	1.5	0	0.00061852	0.00177083	1200	600
269	3	3	"YellowField"	3103	1812.5	2468.75	79102	0	1.5	0	0.00061852	0.00177083	1200	600
270	3	3	"YellowField"	3103	1812.5	2468.75	79102	0	1.5	0	0.00061852	0.00177083	1200	600
271	3	3	"YellowField"	3103	1812.5	2468.75	79102	0	1.5	0	0.00061852	0.00177083	1200	600
272	3	3	"YellowField"	3103	1812.5	2468.75	79102	0	1.5	0	0.00061852	0.00177083	1200	600
273	3	3	"YellowField"	3103	1812.5	2468.75	79102	0	1.5	0	0.00061852	0.00177083	1200	600
274	3	3	"YellowField"	3103	1812.5	2468.75	79102	0	1.5	0	0.00061852	0.00177083	1200	600
275	3	3	"YellowField"	3103	1812.5	2468.75	79102	0	1.5	0	0.00061852	0.00177083	1200	600
276	3	3	"YellowField"	3103	1812.5	2468.75	79102	0	1.5	0	0.00061852	0.00177083	1200	600
277	3	3	"YellowField"	3103	1812.5	2468.75	79102	0	1.5	0	0.00061852	0.00177083	1200	600
278	3	3	"YellowField"	3103	1812.5	2468.75	79102	0	1.5	0	0.00061852	0.00177083	1200	600
279	3	3	"YellowField"	3103	1812.5	2468.75	79102	0	1.5	0	0.00061852	0.00177083	1200	600
280	3	3	"YellowField"	3103	1812.5	2468.75	79102	0	1.5	0	0.00061852	0.00177083	1200	600
281	3	3	"YellowField"	3103	1812.5	2468.75	79102	0	1.5	0	0.00061852	0.00177083	1200	600
282	3	3	"YellowField"	3103	1812.5	2468.75	79102	0	1.5	0	0.00061852	0.00177083	1200	600
283	3	3	"YellowField"	3103	1812.5	2468.75	79102	0	1.5	0	0.00061852	0.00177083	1200	600
284	3	3	"YellowField"	3103	1812.5	2468.75	79102	0	1.5	0	0.00061852	0.00177083	1200	600
285	3	3	"YellowField"	3103	1812.5	2468.75	79102	0	1.5	0	0.00061852	0.00177083	1200	600
286	3	3	"YellowField"	3103	1812.5	2468.75	79102	0	1.5	0	0.00061852	0.00177083	1200	600
287	3	3	"YellowField"	3103	1812.5	2468.75	79102	0	1.5	0	0.00061852	0.00177083	1200	600
288	3	3	"YellowField"	3103	1812.5	2468.75	79102	0	1.5	0	0.00061852	0.00177083	1200	600
289	3	3	"YellowField"	3103	1812.5	2468.75	79102	0	1.5	0	0.00061852	0.00177083	1200	600
290	3	3	"YellowField"	3103	1812.5	2468.75	79102	0	1.5	0	0.00061852	0.00177083	1200	600
291	3	3	"YellowField"	3103	1812.5	2468.75	79102	0	1.5	0	0.00061852	0.00177083	1200	600
292	3	3	"YellowField"	3103	1812.5	2468.75	79102	0	1.5	0	0.00061852	0.00177083	1200	600
293	3	3	"YellowField"	3103	1812.5	2468.75	79102	0	1.5	0	0.00061852	0.00177083	1200	600
294	3	3	"YellowField"	3103	1812.5	2468.75	79102	0	1.5	0	0.00061852	0.00177083	1200	600
295	3	3	"YellowField"	3103	1812.5	2468.75	79102	0	1.5	0	0.00061852	0.00177083	1200	600
296	3	3	"YellowField"	3103	1812.5	2468.75	79102	0	1.5	0	0.00061852	0.00177083	1200	600
297	3	3	"YellowField"	3103	1812.5	2468.75	79102	0	1.5	0	0.00061852	0.00177083	1200	600
298	3	3	"YellowField"	3103	1812.5	2468.75	79102	0	1.5	0	0.00061852	0.00177083	1200	600
299	3	3	"YellowField"	3103	1812.5	2468.75	79102	0	1.5	0	0.00061852	0.00177083	1200	600
300	3	3	"YellowField"	3103	1812.5	2468.75	79102	0	1.5	0	0.00061852	0.00177083	1200	600
301	3	3	"YellowField"	3103	1812.5	2468.75	79102	0	1.5	0	0.00061852	0.00177083	1200	600
302	3	3	"YellowField"	3103	1812.5	2468.75	79102	0	1.5	0	0.00061852	0.00177083	1200	600
303	3	3	"YellowField"	3103	1812.5	2468.75	79102	0	1.5	0	0.00061852	0.00177083	1200	600
304	3	3	"YellowField"	3103	1812.5	2468.75	79102	0	1.5	0	0.00061852	0.00177083	1200	600
305	3	3	"YellowField"	3103	1812.5	2468.75	79102	0	1.5	0	0.00061852	0.00177083	1200	600
306	3	3	"YellowField"	3103	1812.5	2468.75	79102	0	1.5	0	0.00061852	0.00177083	1200	600
307	3	3	"YellowField"	3103	1812.5	2468.75	79102	0	1.5	0	0.00061852	0.00177083	1200	600
308	3	3	"YellowField"	3103	1812.5	2468.75	79102	0	1.5	0	0.00061852	0.00177083	1200	600
309	3	3	"YellowField"	3103	1812.5	2468.75	79102	0	1.5	0	0.00061852	0.00177083	1200	600
310	3	3	"YellowField"	3103	1812.5	2468.75	79102	0	1.5	0	0.00061852	0.00177083	1200	600
311	3	3	"YellowField"	3103	1812.5	2468.75	79102	0	1.5	0	0.00061852	0.00177083	1200	600
312	3	3	"YellowField"	3103	1812.5	2468.75	79102	0	1.5	0	0.00061852	0.00177083	1200	600
313	3	3	"YellowField"	3103	1812.5	2468.75	79102	0	1.5	0	0.00061852	0.00177083	1200	600
314	3	3	"YellowField"	3103	1812.5	2468.75	79102	0	1.5	0	0.00061852	0.00177083	1200	600
315	3	3	"YellowField"	3103	1812.5	2468.75	79102	0	1.5	0	0.00061852	0.00177083	1200	600
316	3	3	"YellowField"	3103	1812.5	2468.75	79102	0	1.5	0	0.00061852	0.00177083	1200	600
317	3	3	"YellowField"	3103	1812.5	2468.75	79102	0	1.5	0	0.00061852	0.00177083	1200	600
318	3	3	"YellowField"	3103	1812.5	2468.75	79102	0	1.5	0	0.00061852	0.00177083	1200	600
319	3	3	"YellowField"	3103	1812.5	2468.75	79102	0	1.5	0	0.00061852	0.00177083	1200	600
320	3	3	"YellowField"	3103	1812.5	2468.75	79102	0	1.5	0	0.00061852	0.00177083	1200	600
321	3	3	"YellowField"	3103	1812.5	2468.75	79102	0	1.5	0	0.00061852	0.00177083	1200	600
322	3	3	"YellowField"	3103	1812.5	2468.75	79102	0	1.5	0	0.00061852	0.00177083	1200	600
323	3	3	"YellowField"	3103	1812.5	2468.75	79102	0	1.5	0	0.00061852	0.00177083	1200	600
324	3	3	"YellowField"	3103	1812.5	2468.75	79102	0	1.5	0	0.00061852	0.00177083	1200	600
325	3	3	"YellowField"	3103	1812.5	2468.75	79102	0	1.5	0	0.00061852	0.00177083	1200	600
326	3	3	"YellowField"	3103	1812.5	2468.75	79102	0	1.5	0	0.00061852	0.00177083	1200	600
327	3	3	"YellowField"	3103	1812.5	2468.75	79102	0	1.5	0	0.00061852	0.00177083	1200	600
328	3	3	"YellowField"	3103	1812.5	2468.75	79102	0	1.5	0	0.00061852	0.00177083	1200	600
329	3	3	"YellowField"	3103	1812.5	2468.75	79102	0	1.5	0	0.00061852	0.00177083	1200	600
330	3	3	"YellowField"	3103	1812.5	2468.75	79102	0	1.5	0	0.00061852	0.00177083	1200	600
331	3	3	"YellowField"	3103	1812.5	2468.75	79102	0	1.5	0	0.00061852	0.00177083	1200	600
332	3	3	"YellowField"	3103	1812.5	2468.75	79102	0	1.5	0	0.00061852	0.00177083	1200	600
333	3	3	"YellowField"	3103	1812.5	2468.75	79102	0	1.5	0	0.00061852	0.00177083	1200	600
334	3	3	"YellowField"	3103	1812.5	2468.75	79102	0	1.5	0	0.00061852	0.00177083	1200	600
335	3	3	"YellowField"	3103	1812.5	2468.75	79102	0	1.5	0	0.00061852	0.00177083	1200	600
336	3	3	"YellowField"	3103	1812.5	2468.75	79102	0	1.5	0	0.00061852	0.00177083	1200	600
337	3	3	"YellowField"	3103	1812.5	2468.75	79102	0	1.5	0	0.00061852	0.00177083	1200	600
338	3	3	"YellowField"	3103	1812.5	2468.75	79102	0	1.5	0	0.00061852	0.00177083	1200	600
339	3	3	"YellowField"	3103	1812.5	2468.75	79102	0	1.5	0	0.00061852	0.00177083	1200	600
340	3	3	"YellowField"	3103	1812.5	2468.75	79102	0	1.5	0	0.00061852	0.00177083	1200	600
341	3	3	"YellowField"	3103	1812.5	2468.75	79102	0	1.5	0	0.00061852	0.00177083	1200	600
342	3	3	"YellowField"	3103	1812.5	2468.75	79102	0	1.5	0	0.00061852	0.00177083	1200	600
343	3	3	"YellowField"	3103	1812.5	2468.75	79102	0	1.5	0	0.00061852	0.00177083	1200	600
344	3	3	"YellowField"	3103	1812.5	2468.75	79102	0	1.5	0	0.00061852	0.00177083	1200	600
345	3	3	"YellowField"	3103	1812.5	2468.75	79102	0	1.5	0	0.00061852	0.00177083	1200	600
346	3	3	"YellowField"	3103	1812.5	2468.75	79102	0	1.5	0	0.00061852	0.00177083	1200	600
347	3	3	"YellowField"	3103	1812.5	2468.75	79102	0	1.5	0	0.00061852	0.00177083	1200	600
348	3	3	"YellowField"	3103	1812.5	2468.75	79102	0	1.5	0	0.00061852	0.00177083	1200	600
349	3	3	"YellowField"	3103	1812.5	2468.75	79102	0	1.5	0	0.00061852	0.00177083	1200	600
350	3	3	"YellowField"	3103	1812.5	2468.75	79102	0	1.5	0	0.00061852	0.00177083	1200	600
351	3	3	"YellowField"	3103	1812.5	2468.75	79102	0	1.5	0	0.00061852	0.00177083	1200	600
352	3	3	"YellowField"	3103	1812.5	2468.75	79102	0	1.5	0	0.00061852	0.00177083	1200	600
353	3	3	"YellowField"	3103	1812.5	2468.75	79102	0	1.5	0	0.00061852	0.00177083	1200	600
354	3	3	"YellowField"	3103	1812.5	2468.75	79102	0	1.5	0	0.00061852	0.00177083	1200	600
355	3	3	"YellowField"	3103	1812.5	2468.75	79102	0	1.5	0	0.00061852	0.00177083	1200	600
356	3	3	"YellowField"	3103	1812.5	2468.75	79102	0	1.5	0	0.00061852	0.00177083	1200	600
357	3	3	"YellowField"	3103	1812.5	2468.75	79102	0	1.5	0	0.00061852	0.00177083	1200	600
358	3	3	"YellowField"	3103	1812.5	2468.75	79102	0	1.5	0	0.00061852	0.00177083	1200	600
359	3	3	"YellowField"	3103	1812.5	2468.75	79102	0	1.5	0	0.00061852	0.00177083	1200	600
360	3	3	"YellowField"	3103	1812.5	2468.75	79102	0	1.5	0	0.00061852	0.00177083	1200	600
361	3	3	"YellowField"	3103	1812.5	2468.75	79102	0	1.5	0	0.00061852	0.00177083	1200	600
362	3	3	"YellowField"	3103	1812.5	2468.75	79102	0	1.5	0	0.00061852	0.00177083	1200	600
363	3	3	"YellowField"	3103	1812.5	2468.75	79102	0	1.5	0	0.00061852	0.00177083	1200	600
364	3	3	"YellowField"	3103	1812.5	2468.75	79102	0	1.5	0	0.00061852	0.00177083	1200	600
365	3	3	"YellowField"	3103	1812.5	2468.75	79102	0	1.5	0	0.00061852	0.00177083	1200	600
1	4	4	"RedField"	3597.1	-3125	1906.25	19531	0	2	0	0.000157642	0.000344327	1200	600
2	4	4	"RedField"	3597.1	-3125	1906.25	19531	0	2	0	0.000157642	0.000344327	1200	600
3	4	4	"RedField"	3597.1	-3125	1906.25	19531	0	2	0	0.000157642	0.000344327	1200	600
4	4	4	"RedField"	3597.1	-3125	1906.25	19531	0	2	0	0.000157642	0.000344327	1200	600
5	4	4	"RedField"	3597.1	-3125	1906.25	19531	0	2	0	0.000157642	0.000344327	1200	600
6	4	4	"RedField"	3597.1	-3125	1906.25	19531	0	2	0	0.000157642	0.000344327	1200	600
7	4	4	"RedField"	3597.1	-3125	1906.25	19531	0	2	0	0.000157642	0.000344327	1200	600
8	4	4	"RedField"	3597.1	-3125	1906.25	19531	0	2	0	0.000157642	0.000344327	1200	600
9	4	4	"RedField"	3597.1	-3125	1906.25	19531	0	2	0	0.000157642	0.000344327	1200	600
10	4	4	"RedField"	3597.1	-3125	1906.25	19531	0	2	0	0.000157642	0.000344327	1200	600
11	4	4	"RedField"	3597.1	-3125	1906.25	19531	0	2	0	0.000157642	0.000344327	1200	600
12	4	4	"RedField"	3597.1	-3125	1906.25	19531	0	2	0	0.000157642	0.000344327	1200	600
13	4	4	"RedField"	3597.1	-3125	1906.25	19531	0	2	0	0.000157642	0.000344327	1200	600
14	4	4	"RedField"	3597.1	-3125	1906.25	19531	0	2	0	0.000157642	0.000344327	1200	600
15	4	4	"RedField"	3597.1	-3125	1906.25	19531	0	2	0	0.000157642	0.000344327	1200	600
16	4	4	"RedField"	3597.1	-3125	1906.25	19531	0	2	0	0.000157642	0.000344327	1200	600
17	4	4	"RedField"	3597.1	-3125	1906.25	19531	0	2	0	0.000157642	0.000344327	1200	600
18	4	4	"RedField"	3597.1	-3125	1906.25	19531	0	2	0	0.000157642	0.000344327	1200	600
19	4	4	"RedField"	3597.1	-3125	1906.25	19531	0	2	0	0.000157642	0.000344327	1200	600
20	4	4	"RedField"	3597.1	-3125	1906.25	19531	0	2	0	0.000157642	0.000344327	1200	600
21	4	4	"RedField"	3597.1	-3125	1906.25	19531	0	2	0	0.000157642	0.000344327	1200	600
22	4	4	"RedField"	3597.1	-3125	1906.25	19531	0	2	0	0.000157642	0.000344327	1200	600
23	4	4	"RedField"	3597.1	-3125	1906.25	19531	0	2	0	0.000157642	0.000344327	1200	600
24	4	4	"RedField"	3597.1	-3125	1906.25	19531	0	2	0	0.000157642	0.000344327	1200	600
25	4	4	"RedField"	3597.1	-3125	1906.25	19531	0	2	0	0.000157642	0.000344327	1200	600
26	4	4	"RedField"	3597.1	-3125	1906.25	19531	0	2	0	0.000157642	0.000344327	1200	600
27	4	4	"RedField"	3597.1	-3125	1906.25	19531	0	2	0	0.000157642	0.000344327	1200	600
28	4	4	"RedField"	3597.1	-3125	1906.25	19531	0	2	0	0.000157642	0.000344327	1200	600
29	4	4	"RedField"	3597.1	-3125	1906.25	19531	0	2	0	0.000157642	0.000344327	1200	600
30	4	4	"RedField"	3597.1	-3125	1906.25	19531	0	2	0	0.000157642	0.000344327	1200	600
31	4	4	"RedField"	3597.1	-3125	1906.25	19531	0	2	0	0.000157642	0.000344327	1200	600
32	4	4	"RedField"	3597.1	-3125	1906.25	19531	0	2	0	0.000157642	0.000344327	1200	600
33	4	4	"RedField"	3597.1	-3125	1906.25	19531	0	2	0	0.000157642	0.000344327	1200	600
34	4	4	"RedField"	3597.1	-3125	1906.25	19531	0	2	0	0.000157642	0.000344327	1200	600
35	4	4	"RedField"	3597.1	-3125	1906.25	19531	0	2	0	0.000157642	0.000344327	1200	600
36	4	4	"RedField"	3597.1	-3125	1906.25	19531	0	2	0	0.000157642	0.000344327	1200	600
37	4	4	"RedField"	3597.1	-3125	1906.25	19531	0	2	0	0.000157642	0.000344327	1200	600
38	4	4	"RedField"	3597.1	-3125	1906.25	19531	0	2	0	0.000157642	0.000344327	1200	600
39	4	4	"RedField"	3597.1	-3125	1906.25	19531	0	2	0	0.000157642	0.000344327	1200	600
40	4	4	"RedField"	3597.1	-3125	1906.25	19531	0	2	0	0.000157642	0.000344327	1200	600
41	4	4	"RedField"	3597.1	-3125	1906.25	19531	0	2	0	0.000157642	0.000344327	1200	600
42	4	4	"RedField"	3597.1	-3125	1906.25	19531	0	2	0	0.000157642	0.000344327	1200	600
43	4	4	"RedField"	3597.1	-3125	1906.25	19531	0	2	0	0.000157642	0.000344327	1200	600
44	4	4	"RedField"	3597.1	-3125	1906.25	19531	0	2	0	0.000157642	0.000344327	1200	600
45	4	4	"RedField"	3597.1	-3125	1906.25	19531	0	2	0	0.000157642	0.000344327	1200	600
46	4	4	"RedField"	3597.1	-3125	1906.25	19531	0	2	0	0.000157642	0.000344327	1200	600
47	4	4	"RedField"	3597.1	-3125	1906.25	19531	0	2	0	0.000157642	0.000344327	1200	600
48	4	4	"RedField"	3597.1	-3125	1906.25	19531	0	2	0	0.000157642	0.000344327	1200	600
49	4	4	"RedField"	3597.1	-3125	1906.25	19531	0	2	0	0.000157642	0.000344327	1200	600
50	4	4	"RedField"	3597.1	-3125	1906.25	19531	0	2	0	0.000157642	0.000344327	1200	600
51	4	4	"RedField"	3597.1	-3125	1906.25	19531	0	2	0	0.000157642	0.000344327	1200	600
52	4	4	"RedField"	3597.1	-3125	1906.25	19531	0	2	0	0.000157642	0.000344327	1200	600
53	4	4	"RedField"	3597.1	-3125	1906.25	19531	0	2	0	0.000157642	0.000344327	1200	600
54	4	4	"RedField"	3597.1	-3125	1906.25	19531	0	2	0	0.000157642	0.000344327	1200	600
55	4	4	"RedField"	3597.1	-3125	1906.25	19531	0	2	0	0.000157642	0.000344327	1200	600
56	4	4	"RedField"	3597.1	-3125	1906.25	19531	0	2	0	0.000157642	0.000344327	1200	600
57	4	4	"RedField"	3597.1	-3125	1906.25	19531	0	2	0	0.000157642	0.000344327	1200	600
58	4	4	"RedField"	3597.1	-3125	1906.25	19531	0	2	0	0.000157642	0.000344327	1200	600
59	4	4	"RedField"	3597.1	-3125	1906.25	19531	0	2	0	0.000157642	0.000344327	1200	600
60	4	4	"RedField"	3597.1	-3125	1906.25	19531	0	2	0	0.000157642	0.000344327	1200	600
61	4	4	"RedField"	3597.1	-3125	1906.25	19531	0	2	0	0.000157642	0.000344327	1200	600
62	4	4	"RedField"	3597.1	-3125	1906.25	19531	0	2	0	0.000157642	0.000344327	1200	600
63	4	4	"RedField"	3597.1	-3125	1906.25	19531	0	2	0	0.000157642	0.000344327	1200	600
64	4	4	"RedField"	3597.1	-3125	1906.25	19531	0	2	0	0.000157642	0.000344327	1200	600
65	4	4	"RedField"	3597.1	-3125	1906.25	19531	0	2	0	0.000157642	0.000344327	1200	600
66	4	4	"RedField"	3597.1	-3125	1906.25	19531	0	2	0	0.000157642	0.000344327	1200	600
67	4	4	"RedField"	3597.1	-3125	1906.25	19531	0	2	0	0.000157642	0.000344327	1200	600
68	4	4	"RedField"	3597.1	-3125	1906.25	19531	0	2	0	0.000157642	0.000344327	1200	600
69	4	4	"RedField"	3597.1	-3125	1906.25	19531	0	2	0	0.000157642	0.000344327	1200	600
70	4	4	"RedField"	3597.1	-3125	1906.25	19531	0	2	0	0.000157642	0.000344327	1200	600
71	4	4	"RedField"	3597.1	-3125	1906.25	19531	0	2	0	0.000157642	0.000344327	1200	600
72	4	4	"RedField"	3597.1	-3125	1906.25	19531	0	2	0	0.000157642	0.000344327	1200	600
73	4	4	"RedField"	3597.1	-3125	1906.25	19531	0	2	0	0.000157642	0.000344327	1200	600
74	4	4	"RedField"	3597.1	-3125	1906.25	19531	0	2	0	0.000157642	0.000344327	1200	600
75	4	4	"RedField"	3597.1	-3125	1906.25	19531	0	2	0	0.000157642	0.000344327	1200	600
76	4	4	"RedField"	3597.1	-3125	1906.25	19531	0	2	0	0.000157642	0.000344327	1200	600
77	4	4	"RedField"	3597.1	-3125	1906.25	19531	0	2	0	0.000157642	0.000344327	1200	600
78	4	4	"RedField"	3597.1	-3125	1906.25	19531	0	2	0	0.000157642	0.000344327	1200	600
79	4	4	"RedField"	3597.1	-3125	1906.25	19531	0	2	0	0.000157642	0.000344327	1200	600
80	4	4	"RedField"	3597.1	-3125	1906.25	19531	0	2	0	0.000157642	0.000344327	1200	600
81	4	4	"RedField"	3597.1	-3125	1906.25	19531	0	2	0	0.000157642	0.000344327	1200	600
82	4	4	"RedField"	3597.1	-3125	1906.25	19531	0	2	0	0.000157642	0.000344327	1200	600
83	4	4	"RedField"	3597.1	-3125	1906.25	19531	0	2	0	0.000157642	0.000344327	1200	600
84	4	4	"RedField"	3597.1	-3125	1906.25	19531	0	2	0	0.000157642	0.000344327	1200	600
85	4	4	"RedField"	3597.1	-3125	1906.25	19531	0	2	0	0.000157642	0.000344327	1200	600
86	4	4	"RedField"	3597.1	-3125	1906.25	19531	0	2	0	0.000157642	0.000344327	1200	600
87	4	4	"RedField"	3597.1	-3125	1906.25	19531	0	2	0	0.000157642	0.000344327	1200	600
88	4	4	"RedField"	3597.1	-3125	1906.25	19531	0	2	0	0.000157642	0.000344327	1200	600
89	4	4	"RedField"	3597.1	-3125	1906.25	19531	0	2	0	0.000157642	0.000344327	1200	600
90	4	4	"RedField"	3597.1	-3125	1906.25	19531	0	2	0	0.000157642	0.000344327	1200	600
91	4	4	"RedField"	3597.1	-3125	1906.25	19531	0	2	0	0.000157642	0.000344327	1200	600
92	4	4	"RedField"	3597.1	-3125	1906.25	19531	0	2	0	0.000157642	0.000344327	1200	600
93	4	4	"RedField"	3597.1	-3125	1906.25	19531	0	2	0	0.000157642	0.000344327	1200	600
94	4	4	"RedField"	3597.1	-3125	1906.25	19531	0	2	0	0.000157642	0.000344327	1200	600
95	4	4	"RedField"	3597.1	-3125	1906.25	19531	0	2	0	0.000157642	0.000344327	1200	600
96	4	4	"RedField"	3597.1	-3125	1906.25	19531	0	2	0	0.000157642	0.000344327	1200	600
97	4	4	"RedField"	3597.1	-3125	1906.25	19531	0	2	0	0.000157642	0.000344327	1200	600
98	4	4	"RedField"	3597.1	-3125	1906.25	19531	0	2	0	0.000157642	0.000344327	1200	600
99	4	4	"RedField"	3597.1	-3125	1906.25	19531	0	2	0	0.000157642	0.000344327	1200	600
100	4	4	"RedField"	3597.1	-3125	1906.25	19531	9.3	2	0.116	0.000157642	0.000344327	1200	600
101	4	4	"RedField"	3597.1	-3125	1906.25	19531	18.601	2	0.233	0.000157642	0.000344327	1200	600
102	4	4	"RedField"	3597.1	-3125	1906.25	19531	27.901	2	0.349	0.000157642	0.000344327	1200	600
103	4	4	"RedField"	3597.1	-3125	1906.25	19531	37.202	2	0.465	0.000157642	0.000344327	1200	600
104	4	4	"RedField"	3597.1	-3125	1906.25	19531	46.502	2	0.581	0.000157642	0.000344327	1200	600
105	4	4	"RedField"	3597.1	-3125	1906.25	19531	55.803	2	0.698	0.000157642	0.000344327	1200	600
106	4	4	"RedField"	3597.1	-3125	1906.25	19531	65.103	2	0.814	0.000157642	0.000344327	1200	600
107	4	4	"RedField"	3597.1	-3125	1906.25	19531	74.404	2	0.93	0.000157642	0.000344327	1200	600
108	4	4	"RedField"	3597.1	-3125	1906.25	19531	83.704	2	1.046	0.000157642	0.000344327	1200	600
109	4	4	"RedField"	3597.1	-3125	1906.25	19531	93.005	2	1.163	0.000157642	0.000344327	1200	600
110	4	4	"RedField"	3597.1	-3125	1906.25	19531	102.305	2	1.279	0.000157642	0.000344327	1200	600
111	4	4	"RedField"	3597.1	-3125	1906.25	19531	111.606	2	1.395	0.000157642	0.000344327	1200	600
112	4	4	"RedField"	3597.1	-3125	1906.25	19531	120.906	2	1.511	0.000157642	0.000344327	1200	600
113	4	4	"RedField"	3597.1	-3125	1906.25	19531	130.207	2	1.628	0.000157642	0.000344327	1200	600
114	4	4	"RedField"	3597.1	-3125	1906.25	19531	139.507	2	1.744	0.000157642	0.000344327	1200	600
115	4	4	"RedField"	3597.1	-3125	1906.25	19531	148.808	2	1.86	0.000157642	0.000344327	1200	600
116	4	4	"RedField"	3597.1	-3125	1906.25	19531	158.108	2	1.976	0.000157642	0.000344327	1200	600
117	4	4	"RedField"	3597.1	-3125	1906.25	19531	167.409	2	2.093	0.000157642	0.000344327	1200	600
118	4	4	"RedField"	3597.1	-3125	1906.25	19531	176.709	2	2.209	0.000157642	0.000344327	1200	600
119	4	4	"RedField"	3597.1	-3125	1906.25	19531	186.01	2	2.325	0.000157642	0.000344327	1200	600
120	4	4	"RedField"	3597.1	-3125	1906.25	19531	195.31	2	2.441	0.000157642	0.000344327	1200	600
121	4	4	"RedField"	3597.1	-3125	1906.25	19531	195.31	2	2.441	0.000157642	0.000344327	1200	600
122	4	4	"RedField"	3597.1	-3125	1906.25	19531	195.31	2	2.441	0.000157642	0.000344327	1200	600
123	4	4	"RedField"	3597.1	-3125	1906.25	19531	195.31	2	2.441	0.000157642	0.000344327	1200	600
124	4	4	"RedField"	3597.1	-3125	1906.25	19531	195.31	2	2.441	0.000157642	0.000344327	1200	600
125	4	4	"RedField"	3597.1	-3125	1906.25	19531	195.31	2	2.441	0.000157642	0.000344327	1200	600
126	4	4	"RedField"	3597.1	-3125	1906.25	19531	195.31	2	2.441	0.000157642	0.000344327	1200	600
127	4	4	"RedField"	3597.1	-3125	1906.25	19531	195.31	2	2.441	0.000157642	0.000344327	1200	600
128	4	4	"RedField"	3597.1	-3125	1906.25	19531	195.31	2	2.441	0.000157642	0.000344327	1200	600
129	4	4	"RedField"	3597.1	-3125	1906.25	19531	195.31	2	2.441	0.000157642	0.000344327	1200	600
130	4	4	"RedField"	3597.1	-3125	1906.25	19531	195.31	2	2.441	0.000157642	0.000344327	1200	600
131	4	4	"RedField"	3597.1	-3125	1906.25	19531	195.31	2	2.441	0.000157642	0.000344327	1200	600
132	4	4	"RedField"	3597.1	-3125	1906.25	19531	195.31	2	2.441	0.000157642	0.000344327	1200	600
133	4	4	"RedField"	3597.1	-3125	1906.25	19531	195.31	2	2.441	0.000157642	0.000344327	1200	600
134	4	4	"RedField"	3597.1	-3125	1906.25	19531	195.31	2	2.441	0.000157642	0.000344327	1200	600
135	4	4	"RedField"	3597.1	-3125	1906.25	19531	195.31	2	2.441	0.000157642	0.000344327	1200	600
136	4	4	"RedField"	3597.1	-3125	1906.25	19531	195.31	2	2.441	0.000157642	0.000344327	1200	600
137	4	4	"RedField"	3597.1	-3125	1906.25	19531	195.31	2	2.441	0.000157642	0.000344327	1200	600
138	4	4	"RedField"	3597.1	-3125	1906.25	19531	195.31	2	2.441	0.000157642	0.000344327	1200	600
139	4	4	"RedField"	3597.1	-3125	1906.25	19531	195.31	2	2.441	0.000157642	0.000344327	1200	600
140	4	4	"RedField"	3597.1	-3125	1906.25	19531	195.31	2	2.441	0.000157642	0.000344327	1200	600
141	4	4	"RedField"	3597.1	-3125	1906.25	19531	195.31	2	2.441	0.000157642	0.000344327	1200	600
142	4	4	"RedField"	3597.1	-3125	1906.25	19531	195.31	2	2.441	0.000157642	0.000344327	1200	600
143	4	4	"RedField"	3597.1	-3125	1906.25	19531	195.31	2	2.441	0.000157642	0.000344327	1200	600
144	4	4	"RedField"	3597.1	-3125	1906.25	19531	195.31	2	2.441	0.000157642	0.000344327	1200	600
145	4	4	"RedField"	3597.1	-3125	1906.25	19531	195.31	2	2.441	0.000157642	0.000344327	1200	600
146	4	4	"RedField"	3597.1	-3125	1906.25	19531	195.31	2	2.441	0.000157642	0.000344327	1200	600
147	4	4	"RedField"	3597.1	-3125	1906.25	19531	195.31	2	2.441	0.000157642	0.000344327	1200	600
148	4	4	"RedField"	3597.1	-3125	1906.25	19531	195.31	2	2.441	0.000157642	0.000344327	1200	600
149	4	4	"RedField"	3597.1	-3125	1906.25	19531	195.31	2	2.441	0.000157642	0.000344327	1200	600
150	4	4	"RedField"	3597.1	-3125	1906.25	19531	195.31	2	2.441	0.000157642	0.000344327	1200	600
151	4	4	"RedField"	3597.1	-3125	1906.25	19531	195.31	2	2.441	0.000157642	0.000344327	1200	600
152	4	4	"RedField"	3597.1	-3125	1906.25	19531	194.659	2	2.433	0.000157642	0.000344327	1200	600
153	4	4	"RedField"	3597.1	-3125	1906.25	19531	194.008	2	2.425	0.000157642	0.000344327	1200	600
154	4	4	"RedField"	3597.1	-3125	1906.25	19531	193.357	2	2.417	0.000157642	0.000344327	1200	600
155	4	4	"RedField"	3597.1	-3125	1906.25	19531	192.706	2	2.409	0.000157642	0.000344327	1200	600
156	4	4	"RedField"	3597.1	-3125	1906.25	19531	192.055	2	2.401	0.000157642	0.000344327	1200	600
157	4	4	"RedField"	3597.1	-3125	1906.25	19531	191.404	2	2.393	0.000157642	0.000344327	1200	600
158	4	4	"RedField"	3597.1	-3125	1906.25	19531	190.753	2	2.384	0.000157642	0.000344327	1200	600
159	4	4	"RedField"	3597.1	-3125	1906.25	19531	190.102	2	2.376	0.000157642	0.000344327	1200	600
160	4	4	"RedField"	3597.1	-3125	1906.25	19531	189.451	2	2.368	0.000157642	0.000344327	1200	600
161	4	4	"RedField"	3597.1	-3125	1906.25	19531	188.8	2	2.36	0.000157642	0.000344327	1200	600
162	4	4	"RedField"	3597.1	-3125	1906.25	19531	188.149	2	2.352	0.000157642	0.000344327	1200	600
163	4	4	"RedField"	3597.1	-3125	1906.25	19531	187.498	2	2.344	0.000157642	0.000344327	1200	600
164	4	4	"RedField"	3597.1	-3125	1906.25	19531	186.847	2	2.336	0.000157642	0.000344327	1200	600
165	4	4	"RedField"	3597.1	-3125	1906.25	19531	186.196	2	2.327	0.000157642	0.000344327	1200	600
166	4	4	"RedField"	3597.1	-3125	1906.25	19531	185.545	2	2.319	0.000157642	0.000344327	1200	600
167	4	4	"RedField"	3597.1	-3125	1906.25	19531	184.893	2	2.311	0.000157642	0.000344327	1200	600
168	4	4	"RedField"	3597.1	-3125	1906.25	19531	184.242	2	2.303	0.000157642	0.000344327	1200	600
169	4	4	"RedField"	3597.1	-3125	1906.25	19531	183.591	2	2.295	0.000157642	0.000344327	1200	600
170	4	4	"RedField"	3597.1	-3125	1906.25	19531	182.94	2	2.287	0.000157642	0.000344327	1200	600
171	4	4	"RedField"	3597.1	-3125	1906.25	19531	182.289	2	2.279	0.000157642	0.000344327	1200	600
172	4	4	"RedField"	3597.1	-3125	1906.25	19531	181.638	2	2.27	0.000157642	0.000344327	1200	600
173	4	4	"RedField"	3597.1	-3125	1906.25	19531	180.987	2	2.262	0.000157642	0.000344327	1200	600
174	4	4	"RedField"	3597.1	-3125	1906.25	19531	180.336	2	2.254	0.000157642	0.000344327	1200	600
175	4	4	"RedField"	3597.1	-3125	1906.25	19531	179.685	2	2.246	0.000157642	0.000344327	1200	600
176	4	4	"RedField"	3597.1	-3125	1906.25	19531	179.034	2	2.238	0.000157642	0.000344327	1200	600
177	4	4	"RedField"	3597.1	-3125	1906.25	19531	178.383	2	2.23	0.000157642	0.000344327	1200	600
178	4	4	"RedField"	3597.1	-3125	1906.25	19531	177.732	2	2.222	0.000157642	0.000344327	1200	600
179	4	4	"RedField"	3597.1	-3125	1906.25	19531	177.081	2	2.214	0.000157642	0.000344327	1200	600
180	4	4	"RedField"	3597.1	-3125	1906.25	19531	176.43	2	2.205	0.000157642	0.000344327	1200	600
181	4	4	"RedField"	3597.1	-3125	1906.25	19531	175.779	2	2.197	0.000157642	0.000344327	1200	600
182	4	4	"RedField"	3597.1	-3125	1906.25	19531	175.128	2	2.189	0.000157642	0.000344327	1200	600
183	4	4	"RedField"	3597.1	-3125	1906.25	19531	174.477	2	2.181	0.000157642	0.000344327	1200	600
184	4	4	"RedField"	3597.1	-3125	1906.25	19531	173.826	2	2.173	0.000157642	0.000344327	1200	600
185	4	4	"RedField"	3597.1	-3125	1906.25	19531	173.175	2	2.165	0.000157642	0.000344327	1200	600
186	4	4	"RedField"	3597.1	-3125	1906.25	19531	172.524	2	2.157	0.000157642	0.000344327	1200	600
187	4	4	"RedField"	3597.1	-3125	1906.25	19531	171.873	2	2.148	0.000157642	0.000344327	1200	600
188	4	4	"RedField"	3597.1	-3125	1906.25	19531	171.222	2	2.14	0.000157642	0.000344327	1200	600
189	4	4	"RedField"	3597.1	-3125	1906.25	19531	170.571	2	2.132	0.000157642	0.000344327	1200	600
190	4	4	"RedField"	3597.1	-3125	1906.25	19531	169.92	2	2.124	0.000157642	0.000344327	1200	600
191	4	4	"RedField"	3597.1	-3125	1906.25	19531	169.269	2	2.116	0.000157642	0.000344327	1200	600
192	4	4	"RedField"	3597.1	-3125	1906.25	19531	168.618	2	2.108	0.000157642	0.000344327	1200	600
193	4	4	"RedField"	3597.1	-3125	1906.25	19531	167.967	2	2.1	0.000157642	0.000344327	1200	600
194	4	4	"RedField"	3597.1	-3125	1906.25	19531	167.316	2	2.091	0.000157642	0.000344327	1200	600
195	4	4	"RedField"	3597.1	-3125	1906.25	19531	166.665	2	2.083	0.000157642	0.000344327	1200	600
196	4	4	"RedField"	3597.1	-3125	1906.25	19531	166.014	2	2.075	0.000157642	0.000344327	1200	600
197	4	4	"RedField"	3597.1	-3125	1906.25	19531	165.362	2	2.067	0.000157642	0.000344327	1200	600
198	4	4	"RedField"	3597.1	-3125	1906.25	19531	164.711	2	2.059	0.000157642	0.000344327	1200	600
199	4	4	"RedField"	3597.1	-3125	1906.25	19531	164.06	2	2.051	0.000157642	0.000344327	1200	600
200	4	4	"RedField"	3597.1	-3125	1906.25	19531	163.409	2	2.043	0.000157642	0.000344327	1200	600
201	4	4	"RedField"	3597.1	-3125	1906.25	19531	162.758	2	2.034	0.000157642	0.000344327	1200	600
202	4	4	"RedField"	3597.1	-3125	1906.25	19531	162.107	2	2.026	0.000157642	0.000344327	1200	600
203	4	4	"RedField"	3597.1	-3125	1906.25	19531	161.456	2	2.018	0.000157642	0.000344327	1200	600
204	4	4	"RedField"	3597.1	-3125	1906.25	19531	160.805	2	2.01	0.000157642	0.000344327	1200	600
205	4	4	"RedField"	3597.1	-3125	1906.25	19531	160.154	2	2.002	0.000157642	0.000344327	1200	600
206	4	4	"RedField"	3597.1	-3125	1906.25	19531	159.503	2	1.994	0.000157642	0.000344327	1200	600
207	4	4	"RedField"	3597.1	-3125	1906.25	19531	158.852	2	1.986	0.000157642	0.000344327	1200	600
208	4	4	"RedField"	3597.1	-3125	1906.25	19531	158.201	2	1.978	0.000157642	0.000344327	1200	600
209	4	4	"RedField"	3597.1	-3125	1906.25	19531	157.55	2	1.969	0.000157642	0.000344327	1200	600
210	4	4	"RedField"	3597.1	-3125	1906.25	19531	156.899	2	1.961	0.000157642	0.000344327	1200	600
211	4	4	"RedField"	3597.1	-3125	1906.25	19531	156.248	2	1.953	0.000157642	0.000344327	1200	600
212	4	4	"RedField"	3597.1	-3125	1906.25	19531	152.136	2	1.902	0.000157642	0.000344327	1200	600
213	4	4	"RedField"	3597.1	-3125	1906.25	19531	148.024	2	1.85	0.000157642	0.000344327	1200	600
214	4	4	"RedField"	3597.1	-3125	1906.25	19531	143.913	2	1.799	0.000157642	0.000344327	1200	600
215	4	4	"RedField"	3597.1	-3125	1906.25	19531	139.801	2	1.748	0.000157642	0.000344327	1200	600
216	4	4	"RedField"	3597.1	-3125	1906.25	19531	135.689	2	1.696	0.000157642	0.000344327	1200	600
217	4	4	"RedField"	3597.1	-3125	1906.25	19531	131.577	2	1.645	0.000157642	0.000344327	1200	600
218	4	4	"RedField"	3597.1	-3125	1906.25	19531	127.465	2	1.593	0.000157642	0.000344327	1200	600
219	4	4	"RedField"	3597.1	-3125	1906.25	19531	123.354	2	1.542	0.000157642	0.000344327	1200	600
220	4	4	"RedField"	3597.1	-3125	1906.25	19531	119.242	2	1.491	0.000157642	0.000344327	1200	600
221	4	4	"RedField"	3597.1	-3125	1906.25	19531	115.13	2	1.439	0.000157642	0.000344327	1200	600
222	4	4	"RedField"	3597.1	-3125	1906.25	19531	111.018	2	1.388	0.000157642	0.000344327	1200	600
223	4	4	"RedField"	3597.1	-3125	1906.25	19531	106.907	2	1.336	0.000157642	0.000344327	1200	600
224	4	4	"RedField"	3597.1	-3125	1906.25	19531	102.795	2	1.285	0.000157642	0.000344327	1200	600
225	4	4	"RedField"	3597.1	-3125	1906.25	19531	98.683	2	1.234	0.000157642	0.000344327	1200	600
226	4	4	"RedField"	3597.1	-3125	1906.25	19531	94.571	2	1.182	0.000157642	0.000344327	1200	600
227	4	4	"RedField"	3597.1	-3125	1906.25	19531	90.459	2	1.131	0.000157642	0.000344327	1200	600
228	4	4	"RedField"	3597.1	-3125	1906.25	19531	86.348	2	1.079	0.000157642	0.000344327	1200	600
229	4	4	"RedField"	3597.1	-3125	1906.25	19531	82.236	2	1.028	0.000157642	0.000344327	1200	600
230	4	4	"RedField"	3597.1	-3125	1906.25	19531	78.124	2	0.977	0.000157642	0.000344327	1200	600
231	4	4	"RedField"	3597.1	-3125	1906.25	19531	74.012	2	0.925	0.000157642	0.000344327	1200	600
232	4	4	"RedField"	3597.1	-3125	1906.25	19531	69.9	2	0.874	0.000157642	0.000344327	1200	600
233	4	4	"RedField"	3597.1	-3125	1906.25	19531	65.789	2	0.822	0.000157642	0.000344327	1200	600
234	4	4	"RedField"	3597.1	-3125	1906.25	19531	61.677	2	0.771	0.000157642	0.000344327	1200	600
235	4	4	"RedField"	3597.1	-3125	1906.25	19531	57.565	2	0.72	0.000157642	0.000344327	1200	600
236	4	4	"RedField"	3597.1	-3125	1906.25	19531	53.453	2	0.668	0.000157642	0.000344327	1200	600
237	4	4	"RedField"	3597.1	-3125	1906.25	19531	49.341	2	0.617	0.000157642	0.000344327	1200	600
238	4	4	"RedField"	3597.1	-3125	1906.25	19531	45.23	2	0.565	0.000157642	0.000344327	1200	600
239	4	4	"RedField"	3597.1	-3125	1906.25	19531	41.118	2	0.514	0.000157642	0.000344327	1200	600
240	4	4	"RedField"	3597.1	-3125	1906.25	19531	37.006	2	0.463	0.000157642	0.000344327	1200	600
241	4	4	"RedField"	3597.1	-3125	1906.25	19531	32.894	2	0.411	0.000157642	0.000344327	1200	600
242	4	4	"RedField"	3597.1	-3125	1906.25	19531	28.783	2	0.36	0.000157642	0.000344327	1200	600
243	4	4	"RedField"	3597.1	-3125	1906.25	19531	24.671	2	0.308	0.000157642	0.000344327	1200	600
244	4	4	"RedField"	3597.1	-3125	1906.25	19531	20.559	2	0.257	0.000157642	0.000344327	1200	600
245	4	4	"RedField"	3597.1	-3125	1906.25	19531	16.447	2	0.206	0.000157642	0.000344327	1200	600
246	4	4	"RedField"	3597.1	-3125	1906.25	19531	12.335	2	0.154	0.000157642	0.000344327	1200	600
247	4	4	"RedField"	3597.1	-3125	1906.25	19531	8.224	2	0.103	0.000157642	0.000344327	1200	600
248	4	4	"RedField"	3597.1	-3125	1906.25	19531	4.112	2	0.051	0.000157642	0.000344327	1200	600
249	4	4	"RedField"	3597.1	-3125	1906.25	19531	0	2	0	0.000157642	0.000344327	1200	600
250	4	4	"RedField"	3597.1	-3125	1906.25	19531	0	2	0	0.000157642	0.000344327	1200	600
251	4	4	"RedField"	3597.1	-3125	1906.25	19531	0	2	0	0.000157642	0.000344327	1200	600
252	4	4	"RedField"	3597.1	-3125	1906.25	19531	0	2	0	0.000157642	0.000344327	1200	600
253	4	4	"RedField"	3597.1	-3125	1906.25	19531	0	2	0	0.000157642	0.000344327	1200	600
254	4	4	"RedField"	3597.1	-3125	1906.25	19531	0	2	0	0.000157642	0.000344327	1200	600
255	4	4	"RedField"	3597.1	-3125	1906.25	19531	0	2	0	0.000157642	0.000344327	1200	600
256	4	4	"RedField"	3597.1	-3125	1906.25	19531	0	2	0	0.000157642	0.000344327	1200	600
257	4	4	"RedField"	3597.1	-3125	1906.25	19531	0	2	0	0.000157642	0.000344327	1200	600
258	4	4	"RedField"	3597.1	-3125	1906.25	19531	0	2	0	0.000157642	0.000344327	1200	600
259	4	4	"RedField"	3597.1	-3125	1906.25	19531	0	2	0	0.000157642	0.000344327	1200	600
260	4	4	"RedField"	3597.1	-3125	1906.25	19531	0	2	0	0.000157642	0.000344327	1200	600
261	4	4	"RedField"	3597.1	-3125	1906.25	19531	0	2	0	0.000157642	0.000344327	1200	600
262	4	4	"RedField"	3597.1	-3125	1906.25	19531	0	2	0	0.000157642	0.000344327	1200	600
263	4	4	"RedField"	3597.1	-3125	1906.25	19531	0	2	0	0.000157642	0.000344327	1200	600
264	4	4	"RedField"	3597.1	-3125	1906.25	19531	0	2	0	0.000157642	0.000344327	1200	600
265	4	4	"RedField"	3597.1	-3125	1906.25	19531	0	2	0	0.000157642	0.000344327	1200	600
266	4	4	"RedField"	3597.1	-3125	1906.25	19531	0	2	0	0.000157642	0.000344327	1200	600
267	4	4	"RedField"	3597.1	-3125	1906.25	19531	0	2	0	0.000157642	0.000344327	1200	600
268	4	4	"RedField"	3597.1	-3125	1906.25	19531	0	2	0	0.000157642	0.000344327	1200	600
269	4	4	"RedField"	3597.1	-3125	1906.25	19531	0	2	0	0.000157642	0.000344327	1200	600
270	4	4	"RedField"	3597.1	-3125	1906.25	19531	0	2	0	0.000157642	0.000344327	1200	600
271	4	4	"RedField"	3597.1	-3125	1906.25	19531	0	2	0	0.000157642	0.000344327	1200	600
272	4	4	"RedField"	3597.1	-3125	1906.25	19531	0	2	0	0.000157642	0.000344327	1200	600
273	4	4	"RedField"	3597.1	-3125	1906.25	19531	0	2	0	0.000157642	0.000344327	1200	600
274	4	4	"RedField"	3597.1	-3125	1906.25	19531	0	2	0	0.000157642	0.000344327	1200	600
275	4	4	"RedField"	3597.1	-3125	1906.25	19531	0	2	0	0.000157642	0.000344327	1200	600
276	4	4	"RedField"	3597.1	-3125	1906.25	19531	0	2	0	0.000157642	0.000344327	1200	600
277	4	4	"RedField"	3597.1	-3125	1906.25	19531	0	2	0	0.000157642	0.000344327	1200	600
278	4	4	"RedField"	3597.1	-3125	1906.25	19531	0	2	0	0.000157642	0.000344327	1200	600
279	4	4	"RedField"	3597.1	-3125	1906.25	19531	0	2	0	0.000157642	0.000344327	1200	600
280	4	4	"RedField"	3597.1	-3125	1906.25	19531	0	2	0	0.000157642	0.000344327	1200	600
281	4	4	"RedField"	3597.1	-3125	1906.25	19531	0	2	0	0.000157642	0.000344327	1200	600
282	4	4	"RedField"	3597.1	-3125	1906.25	19531	0	2	0	0.000157642	0.000344327	1200	600
283	4	4	"RedField"	3597.1	-3125	1906.25	19531	0	2	0	0.000157642	0.000344327	1200	600
284	4	4	"RedField"	3597.1	-3125	1906.25	19531	0	2	0	0.000157642	0.000344327	1200	600
285	4	4	"RedField"	3597.1	-3125	1906.25	19531	0	2	0	0.000157642	0.000344327	1200	600
286	4	4	"RedField"	3597.1	-3125	1906.25	19531	0	2	0	0.000157642	0.000344327	1200	600
287	4	4	"RedField"	3597.1	-3125	1906.25	19531	0	2	0	0.000157642	0.000344327	1200	600
288	4	4	"RedField"	3597.1	-3125	1906.25	19531	0	2	0	0.000157642	0.000344327	1200	600
289	4	4	"RedField"	3597.1	-3125	1906.25	19531	0	2	0	0.000157642	0.000344327	1200	600
290	4	4	"RedField"	3597.1	-3125	1906.25	19531	0	2	0	0.000157642	0.000344327	1200	600
291	4	4	"RedField"	3597.1	-3125	1906.25	19531	0	2	0	0.000157642	0.000344327	1200	600
292	4	4	"RedField"	3597.1	-3125	1906.25	19531	0	2	0	0.000157642	0.000344327	1200	600
293	4	4	"RedField"	3597.1	-3125	1906.25	19531	0	2	0	0.000157642	0.000344327	1200	600
294	4	4	"RedField"	3597.1	-3125	1906.25	19531	0	2	0	0.000157642	0.000344327	1200	600
295	4	4	"RedField"	3597.1	-3125	1906.25	19531	0	2	0	0.000157642	0.000344327	1200	600
296	4	4	"RedField"	3597.1	-3125	1906.25	19531	0	2	0	0.000157642	0.000344327	1200	600
297	4	4	"RedField"	3597.1	-3125	1906.25	19531	0	2	0	0.000157642	0.000344327	1200	600
298	4	4	"RedField"	3597.1	-3125	1906.25	19531	0	2	0	0.000157642	0.000344327	1200	600
299	4	4	"RedField"	3597.1	-3125	1906.25	19531	0	2	0	0.000157642	0.000344327	1200	600
300	4	4	"RedField"	3597.1	-3125	1906.25	19531	0	2	0	0.000157642	0.000344327	1200	600
301	4	4	"RedField"	3597.1	-3125	1906.25	19531	0	2	0	0.000157642	0.000344327	1200	600
302	4	4	"RedField"	3597.1	-3125	1906.25	19531	0	2	0	0.000157642	0.000344327	1200	600
303	4	4	"RedField"	3597.1	-3125	1906.25	19531	0	2	0	0.000157642	0.000344327	1200	600
304	4	4	"RedField"	3597.1	-3125	1906.25	19531	0	2	0	0.000157642	0.000344327	1200	600
305	4	4	"RedField"	3597.1	-3125	1906.25	19531	0	2	0	0.000157642	0.000344327	1200	600
306	4	4	"RedField"	3597.1	-3125	1906.25	19531	0	2	0	0.000157642	0.000344327	1200	600
307	4	4	"RedField"	3597.1	-3125	1906.25	19531	0	2	0	0.000157642	0.000344327	1200	600
308	4	4	"RedField"	3597.1	-3125	1906.25	19531	0	2	0	0.000157642	0.000344327	1200	600
309	4	4	"RedField"	3597.1	-3125	1906.25	19531	0	2	0	0.000157642	0.000344327	1200	600
310	4	4	"RedField"	3597.1	-3125	1906.25	19531	0	2	0	0.000157642	0.000344327	1200	600
311	4	4	"RedField"	3597.1	-3125	1906.25	19531	0	2	0	0.000157642	0.000344327	1200	600
312	4	4	"RedField"	3597.1	-3125	1906.25	19531	0	2	0	0.000157642	0.000344327	1200	600
313	4	4	"RedField"	3597.1	-3125	1906.25	19531	0	2	0	0.000157642	0.000344327	1200	600
314	4	4	"RedField"	3597.1	-3125	1906.25	19531	0	2	0	0.000157642	0.000344327	1200	600
315	4	4	"RedField"	3597.1	-3125	1906.25	19531	0	2	0	0.000157642	0.000344327	1200	600
316	4	4	"RedField"	3597.1	-3125	1906.25	19531	0	2	0	0.000157642	0.000344327	1200	600
317	4	4	"RedField"	3597.1	-3125	1906.25	19531	0	2	0	0.000157642	0.000344327	1200	600
318	4	4	"RedField"	3597.1	-3125	1906.25	19531	0	2	0	0.000157642	0.000344327	1200	600
319	4	4	"RedField"	3597.1	-3125	1906.25	19531	0	2	0	0.000157642	0.000344327	1200	600
320	4	4	"RedField"	3597.1	-3125	1906.25	19531	0	2	0	0.000157642	0.000344327	1200	600
321	4	4	"RedField"	3597.1	-3125	1906.25	19531	0	2	0	0.000157642	0.000344327	1200	600
322	4	4	"RedField"	3597.1	-3125	1906.25	19531	0	2	0	0.000157642	0.000344327	1200	600
323	4	4	"RedField"	3597.1	-3125	1906.25	19531	0	2	0	0.000157642	0.000344327	1200	600
324	4	4	"RedField"	3597.1	-3125	1906.25	19531	0	2	0	0.000157642	0.000344327	1200	600
325	4	4	"RedField"	3597.1	-3125	1906.25	19531	0	2	0	0.000157642	0.000344327	1200	600
326	4	4	"RedField"	3597.1	-3125	1906.25	19531	0	2	0	0.000157642	0.000344327	1200	600
327	4	4	"RedField"	3597.1	-3125	1906.25	19531	0	2	0	0.000157642	0.000344327	1200	600
328	4	4	"RedField"	3597.1	-3125	1906.25	19531	0	2	0	0.000157642	0.000344327	1200	600
329	4	4	"RedField"	3597.1	-3125	1906.25	19531	0	2	0	0.000157642	0.000344327	1200	600
330	4	4	"RedField"	3597.1	-3125	1906.25	19531	0	2	0	0.000157642	0.000344327	1200	600
331	4	4	"RedField"	3597.1	-3125	1906.25	19531	0	2	0	0.000157642	0.000344327	1200	600
332	4	4	"RedField"	3597.1	-3125	1906.25	19531	0	2	0	0.000157642	0.000344327	1200	600
333	4	4	"RedField"	3597.1	-3125	1906.25	19531	0	2	0	0.000157642	0.000344327	1200	600
334	4	4	"RedField"	3597.1	-3125	1906.25	19531	0	2	0	0.000157642	0.000344327	1200	600
335	4	4	"RedField"	3597.1	-3125	1906.25	19531	0	2	0	0.000157642	0.000344327	1200	600
336	4	4	"RedField"	3597.1	-3125	1906.25	19531	0	2	0	0.000157642	0.000344327	1200	600
337	4	4	"RedField"	3597.1	-3125	1906.25	19531	0	2	0	0.000157642	0.000344327	1200	600
338	4	4	"RedField"	3597.1	-3125	1906.25	19531	0	2	0	0.000157642	0.000344327	1200	600
339	4	4	"RedField"	3597.1	-3125	1906.25	19531	0	2	0	0.000157642	0.000344327	1200	600
340	4	4	"RedField"	3597.1	-3125	1906.25	19531	0	2	0	0.000157642	0.000344327	1200	600
341	4	4	"RedField"	3597.1	-3125	1906.25	19531	0	2	0	0.000157642	0.000344327	1200	600
342	4	4	"RedField"	3597.1	-3125	1906.25	19531	0	2	0	0.000157642	0.000344327	1200	600
343	4	4	"RedField"	3597.1	-3125	1906.25	19531	0	2	0	0.000157642	0.000344327	1200	600
344	4	4	"RedField"	3597.1	-3125	1906.25	19531	0	2	0	0.000157642	0.000344327	1200	600
345	4	4	"RedField"	3597.1	-3125	1906.25	19531	0	2	0	0.000157642	0.000344327	1200	600
346	4	4	"RedField"	3597.1	-3125	1906.25	19531	0	2	0	0.000157642	0.000344327	1200	600
347	4	4	"RedField"	3597.1	-3125	1906.25	19531	0	2	0	0.000157642	0.000344327	1200	600
348	4	4	"RedField"	3597.1	-3125	1906.25	19531	0	2	0	0.000157642	0.000344327	1200	600
349	4	4	"RedField"	3597.1	-3125	1906.25	19531	0	2	0	0.000157642	0.000344327	1200	600
350	4	4	"RedField"	3597.1	-3125	1906.25	19531	0	2	0	0.000157642	0.000344327	1200	600
351	4	4	"RedField"	3597.1	-3125	1906.25	19531	0	2	0	0.000157642	0.000344327	1200	600
352	4	4	"RedField"	3597.1	-3125	1906.25	19531	0	2	0	0.000157642	0.000344327	1200	600
353	4	4	"RedField"	3597.1	-3125	1906.25	19531	0	2	0	0.000157642	0.000344327	1200	600
354	4	4	"RedField"	3597.1	-3125	1906.25	19531	0	2	0	0.000157642	0.000344327	1200	600
355	4	4	"RedField"	3597.1	-3125	1906.25	19531	0	2	0	0.000157642	0.000344327	1200	600
356	4	4	"RedField"	3597.1	-3125	1906.25	19531	0	2	0	0.000157642	0.000344327	1200	600
357	4	4	"RedField"	3597.1	-3125	1906.25	19531	0	2	0	0.000157642	0.000344327	1200	600
358	4	4	"RedField"	3597.1	-3125	1906.25	19531	0	2	0	0.000157642	0.000344327	1200	600
359	4	4	"RedField"	3597.1	-3125	1906.25	19531	0	2	0	0.000157642	0.000344327	1200	600
360	4	4	"RedField"	3597.1	-3125	1906.25	19531	0	2	0	0.000157642	0.000344327	1200	600
361	4	4	"RedField"	3597.1	-3125	1906.25	19531	0	2	0	0.000157642	0.000344327	1200	600
362	4	4	"RedField"	3597.1	-3125	1906.25	19531	0	2	0	0.000157642	0.000344327	1200	600
363	4	4	"RedField"	3597.1	-3125	1906.25	19531	0	2	0	0.000157642	0.000344327	1200	600
364	4	4	"RedField"	3597.1	-3125	1906.25	19531	0	2	0	0.000157642	0.000344327	1200	600
365	4	4	"RedField"	3597.1	-3125	1906.25	19531	0	2	0	0.000157642	0.000344327	1200	600
1	5	5	"YellowField"	3731.5	-3906.25	1843.75	250977	0	1.5	0	0.000471997	0	1200	600
2	5	5	"YellowField"	3731.5	-3906.25	1843.75	250977	0	1.5	0	0.000471997	0	1200	600
3	5	5	"YellowField"	3731.5	-3906.25	1843.75	250977	0	1.5	0	0.000471997	0	1200	600
4	5	5	"YellowField"	3731.5	-3906.25	1843.75	250977	0	1.5	0	0.000471997	0	1200	600
5	5	5	"YellowField"	3731.5	-3906.25	1843.75	250977	0	1.5	0	0.000471997	0	1200	600
6	5	5	"YellowField"	3731.5	-3906.25	1843.75	250977	0	1.5	0	0.000471997	0	1200	600
7	5	5	"YellowField"	3731.5	-3906.25	1843.75	250977	0	1.5	0	0.000471997	0	1200	600
8	5	5	"YellowField"	3731.5	-3906.25	1843.75	250977	0	1.5	0	0.000471997	0	1200	600
9	5	5	"YellowField"	3731.5	-3906.25	1843.75	250977	0	1.5	0	0.000471997	0	1200	600
10	5	5	"YellowField"	3731.5	-3906.25	1843.75	250977	0	1.5	0	0.000471997	0	1200	600
11	5	5	"YellowField"	3731.5	-3906.25	1843.75	250977	0	1.5	0	0.000471997	0	1200	600
12	5	5	"YellowField"	3731.5	-3906.25	1843.75	250977	0	1.5	0	0.000471997	0	1200	600
13	5	5	"YellowField"	3731.5	-3906.25	1843.75	250977	0	1.5	0	0.000471997	0	1200	600
14	5	5	"YellowField"	3731.5	-3906.25	1843.75	250977	0	1.5	0	0.000471997	0	1200	600
15	5	5	"YellowField"	3731.5	-3906.25	1843.75	250977	0	1.5	0	0.000471997	0	1200	600
16	5	5	"YellowField"	3731.5	-3906.25	1843.75	250977	0	1.5	0	0.000471997	0	1200	600
17	5	5	"YellowField"	3731.5	-3906.25	1843.75	250977	0	1.5	0	0.000471997	0	1200	600
18	5	5	"YellowField"	3731.5	-3906.25	1843.75	250977	0	1.5	0	0.000471997	0	1200	600
19	5	5	"YellowField"	3731.5	-3906.25	1843.75	250977	0	1.5	0	0.000471997	0	1200	600
20	5	5	"YellowField"	3731.5	-3906.25	1843.75	250977	0	1.5	0	0.000471997	0	1200	600
21	5	5	"YellowField"	3731.5	-3906.25	1843.75	250977	0	1.5	0	0.000471997	0	1200	600
22	5	5	"YellowField"	3731.5	-3906.25	1843.75	250977	0	1.5	0	0.000471997	0	1200	600
23	5	5	"YellowField"	3731.5	-3906.25	1843.75	250977	0	1.5	0	0.000471997	0	1200	600
24	5	5	"YellowField"	3731.5	-3906.25	1843.75	250977	0	1.5	0	0.000471997	0	1200	600
25	5	5	"YellowField"	3731.5	-3906.25	1843.75	250977	0	1.5	0	0.000471997	0	1200	600
26	5	5	"YellowField"	3731.5	-3906.25	1843.75	250977	0	1.5	0	0.000471997	0	1200	600
27	5	5	"YellowField"	3731.5	-3906.25	1843.75	250977	0	1.5	0	0.000471997	0	1200	600
28	5	5	"YellowField"	3731.5	-3906.25	1843.75	250977	0	1.5	0	0.000471997	0	1200	600
29	5	5	"YellowField"	3731.5	-3906.25	1843.75	250977	0	1.5	0	0.000471997	0	1200	600
30	5	5	"YellowField"	3731.5	-3906.25	1843.75	250977	0	1.5	0	0.000471997	0	1200	600
31	5	5	"YellowField"	3731.5	-3906.25	1843.75	250977	0	1.5	0	0.000471997	0	1200	600
32	5	5	"YellowField"	3731.5	-3906.25	1843.75	250977	0	1.5	0	0.000471997	0	1200	600
33	5	5	"YellowField"	3731.5	-3906.25	1843.75	250977	0	1.5	0	0.000471997	0	1200	600
34	5	5	"YellowField"	3731.5	-3906.25	1843.75	250977	0	1.5	0	0.000471997	0	1200	600
35	5	5	"YellowField"	3731.5	-3906.25	1843.75	250977	0	1.5	0	0.000471997	0	1200	600
36	5	5	"YellowField"	3731.5	-3906.25	1843.75	250977	0	1.5	0	0.000471997	0	1200	600
37	5	5	"YellowField"	3731.5	-3906.25	1843.75	250977	0	1.5	0	0.000471997	0	1200	600
38	5	5	"YellowField"	3731.5	-3906.25	1843.75	250977	0	1.5	0	0.000471997	0	1200	600
39	5	5	"YellowField"	3731.5	-3906.25	1843.75	250977	0	1.5	0	0.000471997	0	1200	600
40	5	5	"YellowField"	3731.5	-3906.25	1843.75	250977	0	1.5	0	0.000471997	0	1200	600
41	5	5	"YellowField"	3731.5	-3906.25	1843.75	250977	0	1.5	0	0.000471997	0	1200	600
42	5	5	"YellowField"	3731.5	-3906.25	1843.75	250977	0	1.5	0	0.000471997	0	1200	600
43	5	5	"YellowField"	3731.5	-3906.25	1843.75	250977	0	1.5	0	0.000471997	0	1200	600
44	5	5	"YellowField"	3731.5	-3906.25	1843.75	250977	0	1.5	0	0.000471997	0	1200	600
45	5	5	"YellowField"	3731.5	-3906.25	1843.75	250977	0	1.5	0	0.000471997	0	1200	600
46	5	5	"YellowField"	3731.5	-3906.25	1843.75	250977	0	1.5	0	0.000471997	0	1200	600
47	5	5	"YellowField"	3731.5	-3906.25	1843.75	250977	0	1.5	0	0.000471997	0	1200	600
48	5	5	"YellowField"	3731.5	-3906.25	1843.75	250977	0	1.5	0	0.000471997	0	1200	600
49	5	5	"YellowField"	3731.5	-3906.25	1843.75	250977	0	1.5	0	0.000471997	0	1200	600
50	5	5	"YellowField"	3731.5	-3906.25	1843.75	250977	0	1.5	0	0.000471997	0	1200	600
51	5	5	"YellowField"	3731.5	-3906.25	1843.75	250977	0	1.5	0	0.000471997	0	1200	600
52	5	5	"YellowField"	3731.5	-3906.25	1843.75	250977	0	1.5	0	0.000471997	0	1200	600
53	5	5	"YellowField"	3731.5	-3906.25	1843.75	250977	0	1.5	0	0.000471997	0	1200	600
54	5	5	"YellowField"	3731.5	-3906.25	1843.75	250977	0	1.5	0	0.000471997	0	1200	600
55	5	5	"YellowField"	3731.5	-3906.25	1843.75	250977	0	1.5	0	0.000471997	0	1200	600
56	5	5	"YellowField"	3731.5	-3906.25	1843.75	250977	0	1.5	0	0.000471997	0	1200	600
57	5	5	"YellowField"	3731.5	-3906.25	1843.75	250977	0	1.5	0	0.000471997	0	1200	600
58	5	5	"YellowField"	3731.5	-3906.25	1843.75	250977	0	1.5	0	0.000471997	0	1200	600
59	5	5	"YellowField"	3731.5	-3906.25	1843.75	250977	0	1.5	0	0.000471997	0	1200	600
60	5	5	"YellowField"	3731.5	-3906.25	1843.75	250977	0	1.5	0	0.000471997	0	1200	600
61	5	5	"YellowField"	3731.5	-3906.25	1843.75	250977	0	1.5	0	0.000471997	0	1200	600
62	5	5	"YellowField"	3731.5	-3906.25	1843.75	250977	0	1.5	0	0.000471997	0	1200	600
63	5	5	"YellowField"	3731.5	-3906.25	1843.75	250977	0	1.5	0	0.000471997	0	1200	600
64	5	5	"YellowField"	3731.5	-3906.25	1843.75	250977	0	1.5	0	0.000471997	0	1200	600
65	5	5	"YellowField"	3731.5	-3906.25	1843.75	250977	0	1.5	0	0.000471997	0	1200	600
66	5	5	"YellowField"	3731.5	-3906.25	1843.75	250977	0	1.5	0	0.000471997	0	1200	600
67	5	5	"YellowField"	3731.5	-3906.25	1843.75	250977	0	1.5	0	0.000471997	0	1200	600
68	5	5	"YellowField"	3731.5	-3906.25	1843.75	250977	0	1.5	0	0.000471997	0	1200	600
69	5	5	"YellowField"	3731.5	-3906.25	1843.75	250977	0	1.5	0	0.000471997	0	1200	600
70	5	5	"YellowField"	3731.5	-3906.25	1843.75	250977	0	1.5	0	0.000471997	0	1200	600
71	5	5	"YellowField"	3731.5	-3906.25	1843.75	250977	0	1.5	0	0.000471997	0	1200	600
72	5	5	"YellowField"	3731.5	-3906.25	1843.75	250977	0	1.5	0	0.000471997	0	1200	600
73	5	5	"YellowField"	3731.5	-3906.25	1843.75	250977	0	1.5	0	0.000471997	0	1200	600
74	5	5	"YellowField"	3731.5	-3906.25	1843.75	250977	0	1.5	0	0.000471997	0	1200	600
75	5	5	"YellowField"	3731.5	-3906.25	1843.75	250977	0	1.5	0	0.000471997	0	1200	600
76	5	5	"YellowField"	3731.5	-3906.25	1843.75	250977	0	1.5	0	0.000471997	0	1200	600
77	5	5	"YellowField"	3731.5	-3906.25	1843.75	250977	0	1.5	0	0.000471997	0	1200	600
78	5	5	"YellowField"	3731.5	-3906.25	1843.75	250977	0	1.5	0	0.000471997	0	1200	600
79	5	5	"YellowField"	3731.5	-3906.25	1843.75	250977	0	1.5	0	0.000471997	0	1200	600
80	5	5	"YellowField"	3731.5	-3906.25	1843.75	250977	0	1.5	0	0.000471997	0	1200	600
81	5	5	"YellowField"	3731.5	-3906.25	1843.75	250977	0	1.5	0	0.000471997	0	1200	600
82	5	5	"YellowField"	3731.5	-3906.25	1843.75	250977	0	1.5	0	0.000471997	0	1200	600
83	5	5	"YellowField"	3731.5	-3906.25	1843.75	250977	0	1.5	0	0.000471997	0	1200	600
84	5	5	"YellowField"	3731.5	-3906.25	1843.75	250977	0	1.5	0	0.000471997	0	1200	600
85	5	5	"YellowField"	3731.5	-3906.25	1843.75	250977	0	1.5	0	0.000471997	0	1200	600
86	5	5	"YellowField"	3731.5	-3906.25	1843.75	250977	0	1.5	0	0.000471997	0	1200	600
87	5	5	"YellowField"	3731.5	-3906.25	1843.75	250977	0	1.5	0	0.000471997	0	1200	600
88	5	5	"YellowField"	3731.5	-3906.25	1843.75	250977	0	1.5	0	0.000471997	0	1200	600
89	5	5	"YellowField"	3731.5	-3906.25	1843.75	250977	0	1.5	0	0.000471997	0	1200	600
90	5	5	"YellowField"	3731.5	-3906.25	1843.75	250977	0	1.5	0	0.000471997	0	1200	600
91	5	5	"YellowField"	3731.5	-3906.25	1843.75	250977	0	1.5	0	0.000471997	0	1200	600
92	5	5	"YellowField"	3731.5	-3906.25	1843.75	250977	0	1.5	0	0.000471997	0	1200	600
93	5	5	"YellowField"	3731.5	-3906.25	1843.75	250977	0	1.5	0	0.000471997	0	1200	600
94	5	5	"YellowField"	3731.5	-3906.25	1843.75	250977	0	1.5	0	0.000471997	0	1200	600
95	5	5	"YellowField"	3731.5	-3906.25	1843.75	250977	0	1.5	0	0.000471997	0	1200	600
96	5	5	"YellowField"	3731.5	-3906.25	1843.75	250977	0	1.5	0	0.000471997	0	1200	600
97	5	5	"YellowField"	3731.5	-3906.25	1843.75	250977	0	1.5	0	0.000471997	0	1200	600
98	5	5	"YellowField"	3731.5	-3906.25	1843.75	250977	0	1.5	0	0.000471997	0	1200	600
99	5	5	"YellowField"	3731.5	-3906.25	1843.75	250977	0	1.5	0	0.000471997	0	1200	600
100	5	5	"YellowField"	3731.5	-3906.25	1843.75	250977	0	1.5	0	0.000471997	0	1200	600
101	5	5	"YellowField"	3731.5	-3906.25	1843.75	250977	0	1.5	0	0.000471997	0	1200	600
102	5	5	"YellowField"	3731.5	-3906.25	1843.75	250977	0	1.5	0	0.000471997	0	1200	600
103	5	5	"YellowField"	3731.5	-3906.25	1843.75	250977	0	1.5	0	0.000471997	0	1200	600
104	5	5	"YellowField"	3731.5	-3906.25	1843.75	250977	0	1.5	0	0.000471997	0	1200	600
105	5	5	"YellowField"	3731.5	-3906.25	1843.75	250977	0	1.5	0	0.000471997	0	1200	600
106	5	5	"YellowField"	3731.5	-3906.25	1843.75	250977	0	1.5	0	0.000471997	0	1200	600
107	5	5	"YellowField"	3731.5	-3906.25	1843.75	250977	0	1.5	0	0.000471997	0	1200	600
108	5	5	"YellowField"	3731.5	-3906.25	1843.75	250977	0	1.5	0	0.000471997	0	1200	600
109	5	5	"YellowField"	3731.5	-3906.25	1843.75	250977	0	1.5	0	0.000471997	0	1200	600
110	5	5	"YellowField"	3731.5	-3906.25	1843.75	250977	0	1.5	0	0.000471997	0	1200	600
111	5	5	"YellowField"	3731.5	-3906.25	1843.75	250977	0	1.5	0	0.000471997	0	1200	600
112	5	5	"YellowField"	3731.5	-3906.25	1843.75	250977	0	1.5	0	0.000471997	0	1200	600
113	5	5	"YellowField"	3731.5	-3906.25	1843.75	250977	0	1.5	0	0.000471997	0	1200	600
114	5	5	"YellowField"	3731.5	-3906.25	1843.75	250977	0	1.5	0	0.000471997	0	1200	600
115	5	5	"YellowField"	3731.5	-3906.25	1843.75	250977	0	1.5	0	0.000471997	0	1200	600
116	5	5	"YellowField"	3731.5	-3906.25	1843.75	250977	0	1.5	0	0.000471997	0	1200	600
117	5	5	"YellowField"	3731.5	-3906.25	1843.75	250977	0	1.5	0	0.000471997	0	1200	600
118	5	5	"YellowField"	3731.5	-3906.25	1843.75	250977	0	1.5	0	0.000471997	0	1200	600
119	5	5	"YellowField"	3731.5	-3906.25	1843.75	250977	0	1.5	0	0.000471997	0	1200	600
120	5	5	"YellowField"	3731.5	-3906.25	1843.75	250977	0	1.5	0	0.000471997	0	1200	600
121	5	5	"YellowField"	3731.5	-3906.25	1843.75	250977	89.635	1.5	17.927	0.000471997	0	1200	600
122	5	5	"YellowField"	3731.5	-3906.25	1843.75	250977	179.269	1.5	35.854	0.000471997	0	1200	600
123	5	5	"YellowField"	3731.5	-3906.25	1843.75	250977	268.904	1.5	53.781	0.000471997	0	1200	600
124	5	5	"YellowField"	3731.5	-3906.25	1843.75	250977	358.539	1.5	71.708	0.000471997	0	1200	600
125	5	5	"YellowField"	3731.5	-3906.25	1843.75	250977	448.173	1.5	89.635	0.000471997	0	1200	600
126	5	5	"YellowField"	3731.5	-3906.25	1843.75	250977	537.808	1.5	107.562	0.000471997	0	1200	600
127	5	5	"YellowField"	3731.5	-3906.25	1843.75	250977	627.442	1.5	125.488	0.000471997	0	1200	600
128	5	5	"YellowField"	3731.5	-3906.25	1843.75	250977	717.077	1.5	143.415	0.000471997	0	1200	600
129	5	5	"YellowField"	3731.5	-3906.25	1843.75	250977	806.712	1.5	161.342	0.000471997	0	1200	600
130	5	5	"YellowField"	3731.5	-3906.25	1843.75	250977	896.346	1.5	179.269	0.000471997	0	1200	600
131	5	5	"YellowField"	3731.5	-3906.25	1843.75	250977	985.981	1.5	197.196	0.000471997	0	1200	600
132	5	5	"YellowField"	3731.5	-3906.25	1843.75	250977	1075.62	1.5	215.123	0.000471997	0	1200	600
133	5	5	"YellowField"	3731.5	-3906.25	1843.75	250977	1165.25	1.5	233.05	0.000471997	0	1200	600
134	5	5	"YellowField"	3731.5	-3906.25	1843.75	250977	1254.88	1.5	250.977	0.000471997	0	1200	600
135	5	5	"YellowField"	3731.5	-3906.25	1843.75	250977	1254.88	1.5	250.977	0.000471997	0	1200	600
136	5	5	"YellowField"	3731.5	-3906.25	1843.75	250977	1254.88	1.5	250.977	0.000471997	0	1200	600
137	5	5	"YellowField"	3731.5	-3906.25	1843.75	250977	1254.88	1.5	250.977	0.000471997	0	1200	600
138	5	5	"YellowField"	3731.5	-3906.25	1843.75	250977	1254.88	1.5	250.977	0.000471997	0	1200	600
139	5	5	"YellowField"	3731.5	-3906.25	1843.75	250977	1254.88	1.5	250.977	0.000471997	0	1200	600
140	5	5	"YellowField"	3731.5	-3906.25	1843.75	250977	1254.88	1.5	250.977	0.000471997	0	1200	600
141	5	5	"YellowField"	3731.5	-3906.25	1843.75	250977	1254.88	1.5	250.977	0.000471997	0	1200	600
142	5	5	"YellowField"	3731.5	-3906.25	1843.75	250977	1254.88	1.5	250.977	0.000471997	0	1200	600
143	5	5	"YellowField"	3731.5	-3906.25	1843.75	250977	1254.88	1.5	250.977	0.000471997	0	1200	600
144	5	5	"YellowField"	3731.5	-3906.25	1843.75	250977	1254.88	1.5	250.977	0.000471997	0	1200	600
145	5	5	"YellowField"	3731.5	-3906.25	1843.75	250977	1254.88	1.5	250.977	0.000471997	0	1200	600
146	5	5	"YellowField"	3731.5	-3906.25	1843.75	250977	1254.88	1.5	250.977	0.000471997	0	1200	600
147	5	5	"YellowField"	3731.5	-3906.25	1843.75	250977	1254.88	1.5	250.977	0.000471997	0	1200	600
148	5	5	"YellowField"	3731.5	-3906.25	1843.75	250977	1254.88	1.5	250.977	0.000471997	0	1200	600
149	5	5	"YellowField"	3731.5	-3906.25	1843.75	250977	1254.88	1.5	250.977	0.000471997	0	1200	600
150	5	5	"YellowField"	3731.5	-3906.25	1843.75	250977	1254.88	1.5	250.977	0.000471997	0	1200	600
151	5	5	"YellowField"	3731.5	-3906.25	1843.75	250977	1254.88	1.5	250.977	0.000471997	0	1200	600
152	5	5	"YellowField"	3731.5	-3906.25	1843.75	250977	1254.88	1.5	250.977	0.000471997	0	1200	600
153	5	5	"YellowField"	3731.5	-3906.25	1843.75	250977	1254.88	1.5	250.977	0.000471997	0	1200	600
154	5	5	"YellowField"	3731.5	-3906.25	1843.75	250977	1254.88	1.5	250.977	0.000471997	0	1200	600
155	5	5	"YellowField"	3731.5	-3906.25	1843.75	250977	1254.88	1.5	250.977	0.000471997	0	1200	600
156	5	5	"YellowField"	3731.5	-3906.25	1843.75	250977	1254.88	1.5	250.977	0.000471997	0	1200	600
157	5	5	"YellowField"	3731.5	-3906.25	1843.75	250977	1254.88	1.5	250.977	0.000471997	0	1200	600
158	5	5	"YellowField"	3731.5	-3906.25	1843.75	250977	1254.88	1.5	250.977	0.000471997	0	1200	600
159	5	5	"YellowField"	3731.5	-3906.25	1843.75	250977	1254.88	1.5	250.977	0.000471997	0	1200	600
160	5	5	"YellowField"	3731.5	-3906.25	1843.75	250977	1254.88	1.5	250.977	0.000471997	0	1200	600
161	5	5	"YellowField"	3731.5	-3906.25	1843.75	250977	1254.88	1.5	250.977	0.000471997	0	1200	600
162	5	5	"YellowField"	3731.5	-3906.25	1843.75	250977	1254.88	1.5	250.977	0.000471997	0	1200	600
163	5	5	"YellowField"	3731.5	-3906.25	1843.75	250977	1254.88	1.5	250.977	0.000471997	0	1200	600
164	5	5	"YellowField"	3731.5	-3906.25	1843.75	250977	1254.88	1.5	250.977	0.000471997	0	1200	600
165	5	5	"YellowField"	3731.5	-3906.25	1843.75	250977	1254.88	1.5	250.977	0.000471997	0	1200	600
166	5	5	"YellowField"	3731.5	-3906.25	1843.75	250977	1171.23	1.5	234.245	0.000471997	0	1200	600
167	5	5	"YellowField"	3731.5	-3906.25	1843.75	250977	1087.57	1.5	217.513	0.000471997	0	1200	600
168	5	5	"YellowField"	3731.5	-3906.25	1843.75	250977	1003.91	1.5	200.782	0.000471997	0	1200	600
169	5	5	"YellowField"	3731.5	-3906.25	1843.75	250977	920.249	1.5	184.05	0.000471997	0	1200	600
170	5	5	"YellowField"	3731.5	-3906.25	1843.75	250977	836.59	1.5	167.318	0.000471997	0	1200	600
171	5	5	"YellowField"	3731.5	-3906.25	1843.75	250977	752.931	1.5	150.586	0.000471997	0	1200	600
172	5	5	"YellowField"	3731.5	-3906.25	1843.75	250977	669.272	1.5	133.854	0.000471997	0	1200	600
173	5	5	"YellowField"	3731.5	-3906.25	1843.75	250977	585.613	1.5	117.123	0.000471997	0	1200	600
174	5	5	"YellowField"	3731.5	-3906.25	1843.75	250977	501.954	1.5	100.391	0.000471997	0	1200	600
[truncated: 39,976 more rows]
